# Supplementary material for: Protein kinase D drives the secretion of invasion mediators in triple-negative breast cancer cell lines
Source: iScience. 2024 Jan 17;27(2):108958. doi: 10.1016/j.isci.2024.108958 (PMC10844833; doi:10.1016/j.isci.2024.108958)
Supplement: Table S1. Identified proteins per secretome sample and biological replicate, related to Figure 1 — UniprotID, Gene Name and Normalized count provided for each protein identification per sample. [file mmc2.xlsx]

## Sheet: Supplementary Table S1
Supplementary Table S1
Identified proteins per secretome sample and biological replicate. UniprotID, Gene Name and Normalised count provided for each protein identification per sample
	UniprotID	Gene Name	MDA-MB-231 NCT (1)		UniprotID	Gene Name	MDA-MB-231 NCT (2)		First.accession	MaxQuant.Gene Name.Names	MDA-MB-231 NCT (3)		UniprotID	Gene Name	MDA-MB-231 CRT(2.5uM) (1)		First.accession	MaxQuant.Gene Name.Names	MDA-MB-231 CRT(2.5uM) (2)		First.accession	MaxQuant.Gene Name.Names	MDA-MB-231 CRT(2.5uM) (3)		UniprotID	Gene Name	MDA-MB-231 CRT(1uM) (1)		First.accession	MaxQuant.Gene Name.Names	MDA-MB-231 CRT(1uM) (2)		First.accession	MaxQuant.Gene Name.Names	MDA-MB-231 CRT(1uM) (3)			UniprotID	Gene Name	MDA-MB-468 NCT (1)		UniprotID	Gene Name	MDA-MB-468 NCT (2)		UniprotID	Gene Name	MDA-MB-468 NCT (3)
	P07900-2	HSP90AA1	492.156		P07900-2	HSP90AA1	387.376		P06733	ENO1	434.889		P07900-2	HSP90AA1	468.978		P06733	ENO1	513.676		P06733	ENO1	427.482		P07900-2	HSP90AA1	434.222		P07900-2	HSP90AA1	506.468		P07339	CTSD	420.839			P07900-2	HSP90AA1	406.916		P07900-2	HSP90AA1	440.319		P07900-2	HSP90AA1	338.874
	P60709	ACTB	353.57		P60709	ACTB	291.333		P07339	CTSD	405.089		P60709	ACTB	326.175		P07900-2	HSP90AA1	434.801		P07900-2	HSP90AA1	412.247		P60709	ACTB	336.065		O15230	LAMA5	415.112		P06733	ENO1	417.909			P60709	ACTB	401.538		P60709	ACTB	383.029		P60709	ACTB	433.664
	P35579	MYH9	339.356		P35579	MYH9	264.654		P07996	THBS1	399.501		P35579	MYH9	353.762		P04406	GAPDH	377.616		P07339	CTSD	375.503		P35579	MYH9	291.145		Q15149	PLEC	411.906		P98160	HSPG2	389.593			P35579	MYH9	311.909		P35579	MYH9	335.559		P35579	MYH9	304.513
	O43707	ACTN4	472.612		O43707	ACTN4	315.877		P07900-2	HSP90AA1	386.464		O43707	ACTN4	537.134		P60709	ACTB	365.785		O15230	LAMA5	368.334		O43707	ACTN4	514.079		P06733	ENO1	408.701		O15230	LAMA5	376.899			O43707	ACTN4	392.575		O43707	ACTN4	415.766		O43707	ACTN4	328.21
	P49327	FASN	266.51		P49327	FASN	213.43		O15230	LAMA5	383.67		P49327	FASN	259.642		P07339	CTSD	359.869		Q15149	PLEC	367.438		P49327	FASN	229.589		O43707	ACTN4	408.701		Q15149	PLEC	376.899			P49327	FASN	365.687		P49327	FASN	353.565		P49327	FASN	334.135
	Q15149	PLEC	410.426		Q15149	PLEC	331.884		P04406	GAPDH	338.971		Q15149	PLEC	441.391		Q15149	PLEC	351.981		P60709	ACTB	356.683		Q15149	PLEC	400.949		P07996	THBS1	395.879		P04406	GAPDH	370.064			Q15149	PLEC	204.354		Q15149	PLEC	134.224		Q15149	PLEC	170.622
	P21333-2	FLNA	310.929		P21333-2	FLNA	205.96		P60709	ACTB	335.246		P21333-2	FLNA	345.648		P14618	PKM	350.01		P04406	GAPDH	345.929		P21333-2	FLNA	311.11		P60709	ACTB	378.249		P07900-2	HSP90AA1	349.56			P21333-2	FLNA	489.375		P21333-2	FLNA	441.956		P21333-2	FLNA	412.336
	Q09666	AHNAK	23.0976		Q09666	AHNAK	74.7007		P02751-1	FN1	334.315		Q09666	AHNAK	53.5512		O43707	ACTN4	327.333		P07996	THBS1	325.317		Q09666	AHNAK	96.4939		P07339	CTSD	376.646		P01024	C3	339.795			Q09666	AHNAK	25.0961		Q09666	AHNAK	14.7319		Q09666	AHNAK	41.4706
	P06733	ENO1	364.231		P06733	ENO1	468.48		Q15149	PLEC	309.171		P06733	ENO1	353.762		O15230	LAMA5	308.6		P02751-1	FN1	306.497		P06733	ENO1	367.675		P02751-1	FN1	354.207		P02751-1	FN1	330.031			P06733	ENO1	241.999		P06733	ENO1	237.347		P06733	ENO1	290.294
	P04406	GAPDH	255.85		P04406	GAPDH	342.556		P14618	PKM	305.446		P04406	GAPDH	230.432		P98160	HSPG2	287.895		O43707	ACTN4	302.016		P04406	GAPDH	244.562		P04406	GAPDH	338.18		P07996	THBS1	307.573			P04406	GAPDH	245.584		P04406	GAPDH	240.621		P04406	GAPDH	353.093
	P14618	PKM	293.161		P14618	PKM	303.071		P98160	HSPG2	288.684		P14618	PKM	271.001		P07996	THBS1	282.966		P14618	PKM	301.12		P14618	PKM	262.863		P08670	VIM	307.728		P60709	ACTB	293.903			P14618	PKM	184.636		P14618	PKM	184.967		P14618	PKM	200.244
	P11142	HSPA8	380.221		P11142	HSPA8	253.982		O43707	ACTN4	282.165		P11142	HSPA8	386.217		P35579	MYH9	265.219		P08670	VIM	287.677		P11142	HSPA8	357.693		P14618	PKM	304.522		P08670	VIM	291.951			P11142	HSPA8	363.894		P11142	HSPA8	405.945		P11142	HSPA8	309.252
	O75369-8	FLNB	460.174		O75369-8	FLNB	258.251		P08670	VIM	260.747		O75369-8	FLNB	452.751		P08670	VIM	256.345		P35579	MYH9	282.3		O75369-8	FLNB	435.886		O75369-8	FLNB	299.714		P14618	PKM	272.422			O75369-8	FLNB	181.051		O75369-8	FLNB	126.039		O75369-8	FLNB	136.261
	P08238	HSP90AB1	264.734		P08238	HSP90AB1	189.953		P01024	C3	252.366		P08238	HSP90AB1	217.45		P02751-1	FN1	252.401		P98160	HSPG2	269.753		P08238	HSP90AB1	217.943		P02545	LMNA	293.303		P11142	HSPA8	252.894			P08238	HSP90AB1	267.095		P08238	HSP90AB1	281.542		P08238	HSP90AB1	226.311
	P68371	TUBB4B	174.12		P68371	TUBB4B	176.08		O00468-6	AGRN	242.122		P68371	TUBB4B	165.522		O75369-8	FLNB	244.514		P11142	HSPA8	253.622		P68371	TUBB4B	168.032		P98160	HSPG2	286.892		O43707	ACTN4	250.941			P68371	TUBB4B	195.391		P68371	TUBB4B	184.967		P68371	TUBB4B	207.353
	Q9Y490	TLN1	206.101		Q9Y490	TLN1	177.147		P35579	MYH9	241.191		Q9Y490	TLN1	215.827		P11142	HSPA8	241.556		P02545	LMNA	241.971		Q9Y490	TLN1	186.333		P11142	HSPA8	280.481		P11047	LAMC1	250.941			Q9Y490	TLN1	170.295		Q9Y490	TLN1	132.587		Q9Y490	TLN1	170.622
	Q14204	DYNC1H1	149.246		Q14204	DYNC1H1	116.32		P11142	HSPA8	234.672		Q14204	DYNC1H1	131.444		P02545	LMNA	237.612		P01024	C3	233.009		Q14204	DYNC1H1	141.413		O00468-6	AGRN	264.453		P13639	EEF2	248.988			Q14204	DYNC1H1	75.2884		Q14204	DYNC1H1	47.4694		Q14204	DYNC1H1	91.2354
	P02545	LMNA	200.771		P02545	LMNA	210.229		O00391	QSOX1	227.222		P02545	LMNA	332.666		P04075	ALDOA	236.626		O00468-6	AGRN	230.321		P02545	LMNA	316.101		P35579	MYH9	248.426		P35579	MYH9	240.2			P02545	LMNA	252.754		P02545	LMNA	278.269		P02545	LMNA	238.16
	P68104	EEF1A1;EEF1A1P5	101.274		P68104	EEF1A1;EEF1A1P5	113.118		P11047	LAMC1	221.635		P68104	EEF1A1;EEF1A1P5	105.48		O00468-6	AGRN	217.893		O75369-8	FLNB	221.359		P68104	EEF1A1;EEF1A1P5	121.449		P01024	C3	246.823		P26038	MSN	217.742			P68104	EEF1A1;EEF1A1P5	107.555		P68104	EEF1A1;EEF1A1P5	101.486		P68104	EEF1A1;EEF1A1P5	103.084
	Q00610-2	CLTC	246.966		Q00610-2	CLTC	159.006		P02545	LMNA	219.772		Q00610-2	CLTC	197.977		P49327	FASN	210.992		P49327	FASN	218.67		Q00610-2	CLTC	192.988		P04075	ALDOA	240.412		P07602	PSAP	216.766			Q00610-2	CLTC	141.614		Q00610-2	CLTC	162.051		Q00610-2	CLTC	131.521
	P13639	EEF2	230.976		P13639	EEF2	176.08		Q92626	PXDN	212.322		P13639	EEF2	219.073		P68371	TUBB4B	203.104		P04075	ALDOA	201.643		P13639	EEF2	186.333		P11047	LAMC1	240.412		P68371	TUBB4B	213.837			P13639	EEF2	216.902		P13639	EEF2	193.151		P13639	EEF2	191.95
	P68363	TUBA1B	108.381		P68363	TUBA1B	121.655		O75369-8	FLNB	202.079		P68363	TUBA1B	107.102		P21333-2	FLNA	202.118		O00391	QSOX1	201.643		P68363	TUBA1B	111.467		P08238	HSP90AB1	234.001		O00468-6	AGRN	211.884			P68363	TUBA1B	141.614		P68363	TUBA1B	145.682		P68363	TUBA1B	165.882
	P08670	VIM	190.111		P08670	VIM	278.527		Q8NBP7	PCSK9	202.079		P08670	VIM	344.026		P62258	YWHAE	199.16		P11047	LAMC1	198.058		P08670	VIM	314.437		P21333-2	FLNA	230.796		P02545	LMNA	208.955			P08670	VIM	7.17033		P08670	VIM	3.27375		P08670	VIM	14.2185
	P55072	VCP	142.139		P55072	VCP	88.5736		P49327	FASN	198.354		P55072	VCP	167.145		P26038	MSN	196.203		P21333-2	FLNA	195.369		P55072	VCP	154.723		P49327	FASN	217.974		Q92626	PXDN	201.143			P55072	VCP	247.376		P55072	VCP	268.447		P55072	VCP	194.319
	Q13813	SPTAN1	220.315		Q13813	SPTAN1	180.349		P04075	ALDOA	194.629		Q13813	SPTAN1	241.792		P08238	HSP90AB1	187.329		Q92626	PXDN	195.369		Q13813	SPTAN1	212.952		O00391	QSOX1	205.152		O00391	QSOX1	192.355			Q13813	SPTAN1	157.747		Q13813	SPTAN1	147.319		Q13813	SPTAN1	113.748
	P04075	ALDOA	213.208		P04075	ALDOA	202.759		P21333-2	FLNA	183.454		P04075	ALDOA	196.354		Q9Y490	TLN1	184.371		P68371	TUBB4B	192.681		P04075	ALDOA	229.589		P26038	MSN	205.152		O75369-8	FLNB	189.426			P04075	ALDOA	184.636		P04075	ALDOA	183.33		P04075	ALDOA	196.689
	P07355	ANXA2;ANXA2P2	92.3902		P07355	ANXA2;ANXA2P2	77.9021		P68371	TUBB4B	173.21		P07355	ANXA2;ANXA2P2	53.5512		O00391	QSOX1	182.399		P08238	HSP90AB1	190.888		P07355	ANXA2;ANXA2P2	79.857		Q92626	PXDN	200.343		P04075	ALDOA	186.497			P07355	ANXA2;ANXA2P2	100.385		P07355	ANXA2;ANXA2P2	109.671		P07355	ANXA2;ANXA2P2	103.084
	Q01082	SPTBN1	188.334		Q01082	SPTBN1	140.864		P08238	HSP90AB1	172.279		Q01082	SPTBN1	188.24		P60174-3	TPI1	175.498		P26038	MSN	189.992		Q01082	SPTBN1	189.66		Q00610-2	CLTC	200.343		P49327	FASN	185.52			Q01082	SPTBN1	125.481		Q01082	SPTBN1	93.3019		Q01082	SPTBN1	111.378
	P12814	ACTN1	230.976		P12814	ACTN1	162.207		P26038	MSN	169.485		P12814	ACTN1	274.247		P11047	LAMC1	175.498		Q00610-2	CLTC	189.096		P12814	ACTN1	251.217		P12814	ACTN1	198.741		Q9Y490	TLN1	184.544			P12814	ACTN1	138.029		P12814	ACTN1	152.229		P12814	ACTN1	90.0505
	P07996	THBS1	431.747		P07996	THBS1	378.839		Q08380	LGALS3BP	167.623		P07996	THBS1	374.858		P13639	EEF2	174.512		P12814	ACTN1	186.407		P07996	THBS1	405.94		P04264	KRT1	192.33		Q13813	SPTAN1	181.615			P07996	THBS1	310.117		P07996	THBS1	288.09		P07996	THBS1	266.597
	P07339	CTSD	362.454		P07339	CTSD	348.959		Q9Y490	TLN1	166.692		P07339	CTSD	279.115		P00338	LDHA	170.568		Q9Y490	TLN1	185.511		P07339	CTSD	296.136		P68371	TUBB4B	190.727		P12814	ACTN1	178.685			P07339	CTSD	103.97		P07339	CTSD	116.218		P07339	CTSD	130.336
	P46940	IQGAP1	147.469		P46940	IQGAP1	125.924		Q00610-2	CLTC	166.692		P46940	IQGAP1	141.18		Q00610-2	CLTC	164.652		P07602	PSAP	174.757		P46940	IQGAP1	131.431		P07602	PSAP	190.727		P21333-2	FLNA	172.827			P46940	IQGAP1	91.4217		P46940	IQGAP1	109.671		P46940	IQGAP1	97.1597
	P11021	HSPA5	174.12		P11021	HSPA5	123.79		P07942	LAMB1	158.311		P11021	HSPA5	159.031		P07602	PSAP	163.666		Q8NBP7	PCSK9	166.691		P11021	HSPA5	168.032		Q08380	LGALS3BP	190.727		P07942	LAMB1	169.898			P11021	HSPA5	120.103		P11021	HSPA5	119.492		P11021	HSPA5	72.2774
	P26038	MSN	252.296		P26038	MSN	192.087		P13639	EEF2	155.517		P26038	MSN	258.019		Q92626	PXDN	161.695		Q13813	SPTAN1	161.314		P26038	MSN	272.845		Q13813	SPTAN1	187.522		P98088	MUC5AC	168.921			P26038	MSN	114.725		P26038	MSN	142.408		P26038	MSN	123.227
	O15230	LAMA5	458.398		O15230	LAMA5	390.578		P07602	PSAP	155.517		O15230	LAMA5	410.559		P01024	C3	158.737		P13639	EEF2	160.418		O15230	LAMA5	425.904		P07942	LAMB1	181.111		P00338	LDHA	167.945			O15230	LAMA5	252.754		O15230	LAMA5	83.4806		O15230	LAMA5	199.059
	O00468-6	AGRN	348.24		O00468-6	AGRN	251.848		P98088	MUC5AC	151.792		O00468-6	AGRN	332.666		Q13813	SPTAN1	156.765		Q08380	LGALS3BP	160.418		O00468-6	AGRN	332.737		P62258	YWHAE	176.302		Q08380	LGALS3BP	163.063			O00468-6	AGRN	460.694		O00468-6	AGRN	153.866		O00468-6	AGRN	374.42
	P62258	YWHAE	188.334		P62258	YWHAE	135.528		P12814	ACTN1	149.929		P62258	YWHAE	197.977		P12814	ACTN1	154.793		Q14204	DYNC1H1	159.522		P62258	YWHAE	196.315		P13639	EEF2	174.7		P68104	EEF1A1;EEF1A1P5	158.181			P62258	YWHAE	123.688		P62258	YWHAE	121.129		P62258	YWHAE	138.63
	P18206	VCL	181.227		P18206	VCL	107.782		P00338	LDHA	148.067		P18206	VCL	193.109		Q8NBP7	PCSK9	146.905		Q01082	SPTBN1	151.456		P18206	VCL	181.342		P55268	LAMB2	174.7		O00622	CYR61	157.204			P18206	VCL	130.858		P18206	VCL	170.235		P18206	VCL	139.815
	P00558	PGK1	168.79		P00558	PGK1	121.655		P35555	FBN1	148.067		P00558	PGK1	159.031		Q14315	FLNC	141.976		P07942	LAMB1	147.871		P00558	PGK1	158.05		Q9Y490	TLN1	171.494		P68363	TUBA1B	153.298			P00558	PGK1	163.125		P00558	PGK1	162.051		P00558	PGK1	151.664
	P62937	PPIA	31.9812		P62937	PPIA	120.588		Q13813	SPTAN1	144.342		P62937	PPIA	146.049		Q08380	LGALS3BP	139.018		P55268	LAMB2	146.975		P62937	PPIA	144.741		P60174-3	TPI1	171.494		Q14315	FLNC	149.393			P62937	PPIA	177.466		P62937	PPIA	139.134		P62937	PPIA	158.773
	P78527	PRKDC	17.7674		P78527	PRKDC	28.8131		P62258	YWHAE	141.548		P78527	PRKDC	29.2097		P68363	TUBA1B	138.032		P00338	LDHA	142.494		P78527	PRKDC	39.9285		Q8NBP7	PCSK9	165.083		Q00610-2	CLTC	148.416			P78527	PRKDC	19.7184		P78527	PRKDC	13.095		P78527	PRKDC	14.2185
	P53396	ACLY	103.051		P53396	ACLY	83.2379		P55268	LAMB2	139.686		P53396	ACLY	103.857		P00558	PGK1	138.032		P68363	TUBA1B	138.013		P53396	ACLY	94.8302		P00558	PGK1	165.083		Q8NBP7	PCSK9	146.464			P53396	ACLY	82.4588		P53396	ACLY	106.397		P53396	ACLY	88.8656
	Q9NZM1-6	MYOF	51.5253		Q9NZM1-6	MYOF	57.6262		Q9Y4K0	LOXL2	138.755		Q9NZM1-6	MYOF	25.9642		O75083	WDR1	138.032		P29401	TKT	137.117		Q9NZM1-6	MYOF	36.6011		Q16270	IGFBP7	163.48		P62258	YWHAE	145.487			Q9NZM1-6	MYOF	37.6442		Q9NZM1-6	MYOF	50.7431		Q9NZM1-6	MYOF	45.0252
	P14625	HSP90B1	72.8461		P14625	HSP90B1	60.8277		P68363	TUBA1B	136.892		P14625	HSP90B1	66.5333		Q14204	DYNC1H1	134.088		P07737	PFN1	136.221		P14625	HSP90B1	59.8927		Q14315	FLNC	158.672		P00558	PGK1	139.629			P14625	HSP90B1	46.6071		P14625	HSP90B1	49.1062		P14625	HSP90B1	31.9916
	P00533	EGFR	33.758		P00533	EGFR	25.6117		P60174-3	TPI1	135.03		P00533	EGFR	32.4552		P68104	EEF1A1;EEF1A1P5	133.102		P60174-3	TPI1	135.325		P00533	EGFR	41.5922		P00338	LDHA	153.864		O94985-2	CLSTN1	137.676			P00533	EGFR	234.828		P00533	EGFR	274.995		P00533	EGFR	240.53
	P29401	TKT	161.683		P29401	TKT	129.125		Q16270	IGFBP7	135.03		P29401	TKT	175.258		Q16270	IGFBP7	132.116		P35555	FBN1	129.051		P29401	TKT	178.015		P98088	MUC5AC	150.658		P46940	IQGAP1	134.746			P29401	TKT	146.992		P29401	TKT	150.592		P29401	TKT	136.261
	P19338	NCL	115.488		P19338	NCL	108.85		P00558	PGK1	131.305		P19338	NCL	69.7788		Q01082	SPTBN1	126.201		P00558	PGK1	127.259		P19338	NCL	74.8659		P29401	TKT	149.056		P62937	PPIA	134.746			P19338	NCL	134.444		P19338	NCL	126.039		P19338	NCL	112.563
	P22626	HNRNPA2B1	65.7392		P22626	HNRNPA2B1	87.5065		Q01082	SPTBN1	129.442		P22626	HNRNPA2B1	87.6292		P18206	VCL	125.215		P68104	EEF1A1;EEF1A1P5	127.259		P22626	HNRNPA2B1	81.5207		P11021	HSPA5	149.056		P29401	TKT	129.864			P22626	HNRNPA2B1	118.31		P22626	HNRNPA2B1	91.665		P22626	HNRNPA2B1	122.042
	P00338	LDHA	165.236		P00338	LDHA	150.468		P00750	PLAT	127.58		P00338	LDHA	183.372		P06744	GPI	123.243		P98088	MUC5AC	126.363		P00338	LDHA	171.36		Q01082	SPTBN1	145.85		P61916	NPC2	127.911			P00338	LDHA	118.31		P00338	LDHA	129.313		P00338	LDHA	122.042
	P0DMV8	HSPA1A;HSPA1B	135.032		P0DMV8	HSPA1A;HSPA1B	113.118		Q14204	DYNC1H1	122.924		P0DMV8	HSPA1A;HSPA1B	123.33		P18669	PGAM1	123.243		P62258	YWHAE	125.467		P0DMV8	HSPA1A;HSPA1B	121.449		P18206	VCL	145.85		P60174-3	TPI1	124.006			P0DMV8	HSPA1A;HSPA1B	186.429		P0DMV8	HSPA1A;HSPA1B	214.431		P0DMV8	HSPA1A;HSPA1B	151.664
	P34932	HSPA4	115.488		P34932	HSPA4	82.1707		P07737	PFN1	122.924		P34932	HSPA4	137.935		P50395	GDI2	121.271		Q9Y4K0	LOXL2	124.57		P34932	HSPA4	136.422		P35555	FBN1	134.631		P08238	HSP90AB1	123.029			P34932	HSPA4	132.651		P34932	HSPA4	165.324		P34932	HSPA4	103.084
	P04264	KRT1	99.4972		P04264	KRT1	108.85		P68104	EEF1A1;EEF1A1P5	120.13		P04264	KRT1	120.084		P07942	LAMB1	121.271		P18206	VCL	122.778		P04264	KRT1	174.687		P05067-7	APP	134.631		P55268	LAMB2	122.053			P04264	KRT1	166.71		P04264	KRT1	147.319		P04264	KRT1	92.4202
	P10809	HSPD1	49.7486		P10809	HSPD1	38.4175		Q14315	FLNC	120.13		P10809	HSPD1	47.0601		P55268	LAMB2	121.271		P62937	PPIA	122.778		P10809	HSPD1	41.5922		O94985-2	CLSTN1	134.631		P34932	HSPA4	120.1			P10809	HSPD1	46.6071		P10809	HSPD1	45.8325		P10809	HSPD1	35.5462
	P06744	GPI	124.371		P06744	GPI	90.708		P46940	IQGAP1	114.542		P06744	GPI	100.611		P29401	TKT	120.285		Q09666	AHNAK	121.882		P06744	GPI	114.794		O75083	WDR1	133.028		Q16270	IGFBP7	118.147			P06744	GPI	150.577		P06744	GPI	127.676		P06744	GPI	150.479
	Q12906-7	ILF3	81.7298		Q12906-7	ILF3	81.1036		O94985-2	CLSTN1	114.542		Q12906-7	ILF3	69.7788		P35555	FBN1	120.285		P46940	IQGAP1	119.193		Q12906-7	ILF3	61.5564		P06744	GPI	128.22		P08603	CFH	117.171			Q12906-7	ILF3	105.762		Q12906-7	ILF3	96.5756		Q12906-7	ILF3	97.1597
	P60174-3	TPI1	142.139		P60174-3	TPI1	117.387		P62937	PPIA	113.611		P60174-3	TPI1	133.067		P62937	PPIA	110.426		Q14315	FLNC	112.024		P60174-3	TPI1	143.077		Q99538	LGMN	128.22		Q01082	SPTBN1	115.218			P60174-3	TPI1	86.0439		P60174-3	TPI1	88.3912		P60174-3	TPI1	84.1261
	P02751-1	FN1	435.3		P02751-1	FN1	334.019		P29401	TKT	111.749		P02751-1	FN1	361.876		P07737	PFN1	109.44		P11021	HSPA5	112.024		P02751-1	FN1	346.047		P19338	NCL	126.617		P18206	VCL	115.218			P02751-1	FN1	111.14		P02751-1	FN1	29.4637		P02751-1	FN1	106.639
	P07814	EPRS	72.8461		P07814	EPRS	60.8277		P08603	CFH	111.749		P07814	EPRS	74.6471		P46940	IQGAP1	107.468		P05067-7	APP	108.439		P07814	EPRS	64.8838		P68104	EEF1A1;EEF1A1P5	125.014		P01034	CST3	113.265			P07814	EPRS	75.2884		P07814	EPRS	75.2962		P07814	EPRS	71.0925
	P23528	CFL1	23.0976		P23528	CFL1	92.8423		P22692	IGFBP4	108.024		P23528	CFL1	87.6292		P19338	NCL	107.468		P07686	HEXB	107.543		P23528	CFL1	126.44		P68363	TUBA1B	123.412		P05067-7	APP	111.312			P23528	CFL1	37.6442		P23528	CFL1	96.5756		P23528	CFL1	88.8656
	P50395	GDI2	110.158		P50395	GDI2	100.312		P05067-7	APP	104.299		P50395	GDI2	92.4975		P11021	HSPA5	106.482		P53396	ACLY	107.543		P50395	GDI2	91.5028		Q14204	DYNC1H1	121.809		P35555	FBN1	109.359			P50395	GDI2	111.14		P50395	GDI2	117.855		P50395	GDI2	141
	P15924	DSP	5.33021		P15924	DSP	6.40291		P11021	HSPA5	102.436		P15924	DSP	6.49105		P63104	YWHAZ	105.496		P04264	KRT1	107.543		P15924	DSP	3.32737		P46940	IQGAP1	121.809		P23528	CFL1	109.359			P15924	DSP	82.4588		P15924	DSP	119.492		P15924	DSP	93.6051
	P05783	KRT18	26.651		P05783	KRT18	44.8204		P18206	VCL	102.436		P05783	KRT18	34.078		Q9Y4K0	LOXL2	104.51		Q16270	IGFBP7	105.75		P05783	KRT18	49.9106		P63104	YWHAZ	120.206		P07737	PFN1	105.454			P05783	KRT18	48.3997		P05783	KRT18	44.1956		P05783	KRT18	55.6891
	P42704	LRPPRC	8.88368		P42704	LRPPRC	12.8058		P07686	HEXB	102.436		P42704	LRPPRC	3.24552		P26641	EEF1G	102.538		P00750	PLAT	104.854		P42704	LRPPRC	3.32737		P62937	PPIA	118.603		Q99538	LGMN	101.548			P42704	LRPPRC	5.37775		P42704	LRPPRC	13.095		P42704	LRPPRC	4.7395
	Q14697	GANAB	53.3021		Q14697	GANAB	46.9547		P19338	NCL	101.505		Q14697	GANAB	58.4194		P30101	PDIA3	101.552		P22626	HNRNPA2B1	102.166		Q14697	GANAB	51.5743		P22692	IGFBP4	118.603		P0DMV8	HSPA1A;HSPA1B	101.548			Q14697	GANAB	60.9478		Q14697	GANAB	62.2012		Q14697	GANAB	46.2101
	P22314-2	UBA1	83.5066		P22314-2	UBA1	66.1634		Q13753	LAMC2	101.505		P22314-2	UBA1	86.0064		P07858	CTSB	99.5802		P06744	GPI	98.5808		P22314-2	UBA1	68.2112		P18669	PGAM1	115.398		P18669	PGAM1	100.572			P22314-2	UBA1	84.2514		P22314-2	UBA1	111.307		P22314-2	UBA1	88.8656
	P07737	PFN1	19.5441		P07737	PFN1	115.252		P0DMV8	HSPA1A;HSPA1B	98.7113		P07737	PFN1	123.33		O94985-2	CLSTN1	98.5943		P08603	CFH	96.7885		P07737	PFN1	131.431		P07686	HEXB	113.795		Q02809	PLOD1	99.5952			P07737	PFN1	71.7033		P07737	PFN1	58.9275		P07737	PFN1	82.9412
	P60842	EIF4A1	88.8368		P60842	EIF4A1	69.3649		P50395	GDI2	98.7113		P60842	EIF4A1	76.2698		P00750	PLAT	98.5943		P0DMV8	HSPA1A;HSPA1B	95.8923		P60842	EIF4A1	78.1933		P00750	PLAT	113.795		P07858	CTSB	99.5952			P60842	EIF4A1	78.8736		P60842	EIF4A1	76.9331		P60842	EIF4A1	80.5715
	P63104	YWHAZ	124.371		P63104	YWHAZ	77.9021		Q99538	LGMN	98.7113		P63104	YWHAZ	123.33		P55072	VCP	95.6364		P50395	GDI2	94.0999		P63104	YWHAZ	134.759		P07858	CTSB	113.795		P22392-2	NME2	98.6188			P63104	YWHAZ	111.14		P63104	YWHAZ	111.307		P63104	YWHAZ	104.269
	P98160	HSPG2	472.612		P98160	HSPG2	336.153		Q06481	APLP2	97.7801		P98160	HSPG2	439.769		P60842	EIF4A1	93.6645		P26641	EEF1G	94.0999		P98160	HSPG2	410.931		P34932	HSPA4	113.795		P23284	PPIB	97.6423			P98160	HSPG2	129.066		P98160	HSPG2	9.82125		P98160	HSPG2	94.79
	Q06830	PRDX1	33.758		Q06830	PRDX1	118.454		P06744	GPI	96.8488		Q06830	PRDX1	124.953		Q99538	LGMN	93.6645		Q13753	LAMC2	94.0999		Q06830	PRDX1	158.05		P07195	LDHB	110.59		P28799	GRN	95.6895			Q06830	PRDX1	95.0069		Q06830	PRDX1	98.2125		Q06830	PRDX1	88.8656
	P05023-4	ATP1A1	56.8555		P05023-4	ATP1A1	36.2832		P09603	CSF1	96.8488		P05023-4	ATP1A1	37.3235		Q06830	PRDX1	92.6786		O94985-2	CLSTN1	92.3075		P05023-4	ATP1A1	53.238		P0DMV8	HSPA1A;HSPA1B	108.987		P09603	CSF1	94.7131			P05023-4	ATP1A1	96.7994		P05023-4	ATP1A1	108.034		P05023-4	ATP1A1	91.2354
	P61978-3	HNRNPK	58.6323		P61978-3	HNRNPK	60.8277		P23528	CFL1	93.1239		P61978-3	HNRNPK	56.7967		P07195	LDHB	91.6927		P19338	NCL	91.4113		P61978-3	HNRNPK	59.8927		P26641	EEF1G	108.987		Q9Y4K0	LOXL2	93.7367			P61978-3	HNRNPK	57.3626		P61978-3	HNRNPK	58.9275		P61978-3	HNRNPK	58.0589
	Q08211	DHX9	51.5253		Q08211	DHX9	48.0219		P26641	EEF1G	93.1239		Q08211	DHX9	42.1918		P07686	HEXB	91.6927		Q06830	PRDX1	91.4113		Q08211	DHX9	36.6011		Q06830	PRDX1	108.987		P22692	IGFBP4	93.7367			Q08211	DHX9	51.9849		Q08211	DHX9	55.6537		Q08211	DHX9	58.0589
	P26641	EEF1G	69.2927		P26641	EEF1G	89.6408		Q02809	PLOD1	93.1239		P26641	EEF1G	98.9885		P22626	HNRNPA2B1	89.7208		P22692	IGFBP4	90.5151		P26641	EEF1G	121.449		P07237	P4HB	108.987		P10909-4	CLU	91.7838			P26641	EEF1G	105.762		P26641	EEF1G	99.8494		P26641	EEF1G	105.454
	Q14315	FLNC	188.334		Q14315	FLNC	147.267		P22626	HNRNPA2B1	92.1927		Q14315	FLNC	189.863		P23528	CFL1	89.7208		Q06481	APLP2	90.5151		Q14315	FLNC	178.015		P50395	GDI2	105.781		Q13753	LAMC2	89.831			Q14315	FLNC	1.79258		Q14315	FLNC	1.63687		Q14315	FLNC	1.18487
	P01024	C3	149.246		P01024	C3	236.908		O75083	WDR1	91.2614		P01024	C3	113.593		P09651	HNRNPA1;HNRNPA1L2	88.7348		O75083	WDR1	89.6189		P01024	C3	126.44		P28799	GRN	105.781		Q09666	AHNAK	89.831			P01024	C3	265.302		P01024	C3	279.906		P01024	C3	232.235
	Q00839-2	HNRNPU	30.2045		Q00839-2	HNRNPU	33.0817		P01034	CST3	91.2614		Q00839-2	HNRNPU	38.9463		P05067-7	APP	86.7629		P07858	CTSB	87.8266		Q00839-2	HNRNPU	26.619		Q02818	NUCB1	105.781		P00750	PLAT	88.8545			Q00839-2	HNRNPU	50.1923		Q00839-2	HNRNPU	44.1956		Q00839-2	HNRNPU	34.3614
	Q8WUM4	PDCD6IP	103.051		Q8WUM4	PDCD6IP	62.962		P12109	COL6A1	89.3989		Q8WUM4	PDCD6IP	92.4975		P22692	IGFBP4	86.7629		P28799	GRN	86.9304		Q8WUM4	PDCD6IP	94.8302		P08603	CFH	104.179		P06744	GPI	88.8545			Q8WUM4	PDCD6IP	86.0439		Q8WUM4	PDCD6IP	106.397		Q8WUM4	PDCD6IP	82.9412
	O00410	IPO5	101.274		O00410	IPO5	86.4393		Q15582	TGFBI	89.3989		O00410	IPO5	100.611		P0DMV8	HSPA1A;HSPA1B	85.777		P22392-2	NME2	86.9304		O00410	IPO5	83.1844		P55072	VCP	99.3704		Q15582	TGFBI	88.8545			O00410	IPO5	64.533		O00410	IPO5	65.475		O00410	IPO5	54.5042
	P62805	HIST1H4A	17.7674		P62805	HIST1H4A	49.089		P22392-2	NME2	88.4677		P62805	HIST1H4A	30.8325		Q06481	APLP2	84.7911		P34932	HSPA4	86.0342		P62805	HIST1H4A	43.2559		P06753-2	TPM3	99.3704		P30041	PRDX6	88.8545			P62805	HIST1H4A	114.725		P62805	HIST1H4A	85.1175		P62805	HIST1H4A	104.269
	P06753-2	TPM3	58.6323		P06753-2	TPM3	68.2978		Q14766	LTBP1	88.4677		P06753-2	TPM3	100.611		P07355	ANXA2;ANXA2P2	82.8192		P09960	LTA4H	86.0342		P06753-2	TPM3	79.857		P30101	PDIA3	99.3704		P07686	HEXB	87.8781			P06753-2	TPM3	95.0069		P06753-2	TPM3	86.7544		P06753-2	TPM3	85.311
	Q13263	TRIM28	26.651		Q13263	TRIM28	27.746		P07858	CTSB	87.5365		Q13263	TRIM28	29.2097		P53396	ACLY	82.8192		P23528	CFL1	85.138		Q13263	TRIM28	36.6011		Q13753	LAMC2	97.7676		P22626	HNRNPA2B1	87.8781			Q13263	TRIM28	48.3997		Q13263	TRIM28	60.5644		Q13263	TRIM28	41.4706
	Q92626	PXDN	229.199		Q92626	PXDN	194.222		O00622	CYR61	86.6052		Q92626	PXDN	186.618		P98088	MUC5AC	82.8192		P63104	YWHAZ	83.3456		Q92626	PXDN	199.642		P07737	PFN1	96.1649		P12109	COL6A1	86.9017			Q92626	PXDN	159.54		Q92626	PXDN	193.151		Q92626	PXDN	177.731
	Q08380	LGALS3BP	248.743		Q08380	LGALS3BP	157.939		Q06830	PRDX1	85.674		Q08380	LGALS3BP	207.714		P04264	KRT1	81.8332		P07355	ANXA2;ANXA2P2	83.3456		Q08380	LGALS3BP	212.952		Q06481	APLP2	96.1649		P00736	C1R	86.9017			Q08380	LGALS3BP	184.636		Q08380	LGALS3BP	216.067		Q08380	LGALS3BP	156.403
	O75083	WDR1	113.711		O75083	WDR1	93.9094		P60842	EIF4A1	83.8115		O75083	WDR1	79.5154		O00299	CLIC1	80.8473		P01034	CST3	80.657		O75083	WDR1	86.5117		Q09666	AHNAK	94.5621		P11021	HSPA5	84.9488			O75083	WDR1	71.7033		O75083	WDR1	62.2012		O75083	WDR1	69.9076
	P11047	LAMC1	245.189		P11047	LAMC1	207.028		P23284	PPIB	82.8803		P11047	LAMC1	209.336		P28799	GRN	80.8473		P55072	VCP	79.7609		P11047	LAMC1	229.589		P53396	ACLY	92.9594		Q96KP4	CNDP2	83.9724			P11047	LAMC1	150.577		P11047	LAMC1	170.235		P11047	LAMC1	141
	O00391	QSOX1	298.492		O00391	QSOX1	210.229		P61812	TGFB2	81.949		O00391	QSOX1	282.361		P07237	P4HB	78.8754		Q99538	LGMN	79.7609		O00391	QSOX1	234.58		P22392-2	NME2	92.9594		Q86VP6	CAND1	82.996			O00391	QSOX1	161.332		O00391	QSOX1	163.687		O00391	QSOX1	168.252
	P30101	PDIA3	76.3996		P30101	PDIA3	68.2978		Q09666	AHNAK	81.0178		P30101	PDIA3	76.2698		P22392-2	NME2	78.8754		P09603	CSF1	79.7609		P30101	PDIA3	81.5207		P23528	CFL1	92.9594		P26641	EEF1G	82.0196			P30101	PDIA3	59.1552		P30101	PDIA3	49.1062		P30101	PDIA3	45.0252
	P49368	CCT3	88.8368		P49368	CCT3	65.0963		P28799	GRN	80.0865		P49368	CCT3	87.6292		Q13753	LAMC2	78.8754		P07195	LDHB	78.8647		P49368	CCT3	71.5385		P12109	COL6A1	91.3566		Q06830	PRDX1	81.0431			P49368	CCT3	53.7775		P49368	CCT3	73.6594		P49368	CCT3	63.9832
	Q14974	KPNB1	83.5066		Q14974	KPNB1	72.5664		P53396	ACLY	79.1553		Q14974	KPNB1	76.2698		P34932	HSPA4	77.8895		Q14766	LTBP1	78.8647		Q14974	KPNB1	76.5296		Q9Y4K0	LOXL2	89.7539		P63104	YWHAZ	79.0903			Q14974	KPNB1	48.3997		Q14974	KPNB1	67.1119		Q14974	KPNB1	54.5042
	P13667	PDIA4	81.7298		P13667	PDIA4	64.0291		P18669	PGAM1	79.1553		P13667	PDIA4	77.8926		O43854-2	EDIL3	77.8895		P60842	EIF4A1	77.9685		P13667	PDIA4	78.1933		Q16610	ECM1	89.7539		P54136	RARS	79.0903			P13667	PDIA4	62.7404		P13667	PDIA4	62.2012		P13667	PDIA4	46.2101
	P13010	XRCC5	44.4184		P13010	XRCC5	39.4846		P07195	LDHB	77.2928		P13010	XRCC5	50.3056		Q02790	FKBP4	76.9035		O00410	IPO5	77.9685		P13010	XRCC5	38.2648		Q8WUM4	PDCD6IP	88.1511		P50395	GDI2	78.1139			P13010	XRCC5	26.8887		P13010	XRCC5	24.5531		P13010	XRCC5	29.6219
	P04083	ANXA1	40.8649		P04083	ANXA1	36.2832		P61916	NPC2	77.2928		P04083	ANXA1	24.3414		Q09666	AHNAK	75.9176		Q12906-7	ILF3	76.1761		P04083	ANXA1	36.6011		P07355	ANXA2;ANXA2P2	86.5484		Q12805-2	EFEMP1	78.1139			P04083	ANXA1	59.1552		P04083	ANXA1	65.475		P04083	ANXA1	60.4286
	Q7KZF4	SND1	55.0788		Q7KZF4	SND1	49.089		Q02818	NUCB1	75.4304		Q7KZF4	SND1	47.0601		Q99715	COL12A1	75.9176		O00622	CYR61	76.1761		Q7KZF4	SND1	43.2559		P22626	HNRNPA2B1	84.9456		Q06481	APLP2	77.1375			Q7KZF4	SND1	48.3997		Q7KZF4	SND1	54.0169		Q7KZF4	SND1	46.2101
	P07237	P4HB	62.1857		P07237	P4HB	48.0219		P34932	HSPA4	74.4991		P07237	P4HB	66.5333		P08603	CFH	75.9176		Q15582	TGFBI	76.1761		P07237	P4HB	59.8927		P31948	STIP1	83.3429		Q14766	LTBP1	77.1375			P07237	P4HB	77.081		P07237	P4HB	70.3856		P07237	P4HB	63.9832
	P62979	RPS27A	35.5347		P62979	RPS27A	62.962		Q13740-2	ALCAM	74.4991		P62979	RPS27A	64.9105		Q8WUM4	PDCD6IP	74.9316		P09651	HNRNPA1;HNRNPA1L2	75.2799		P62979	RPS27A	54.9017		Q16531	DDB1	83.3429		Q14974	KPNB1	77.1375			P62979	RPS27A	77.081		P62979	RPS27A	73.6594		P62979	RPS27A	58.0589
	P11940	PABPC1	76.3996		P11940	PABPC1	64.0291		Q14118	DAG1	74.4991		P11940	PABPC1	74.6471		P31948	STIP1	73.9457		Q02809	PLOD1	75.2799		P11940	PABPC1	74.8659		P43490	NAMPT	83.3429		P06753-2	TPM3	77.1375			P11940	PABPC1	98.592		P11940	PABPC1	93.3019		P11940	PABPC1	81.7564
	P31948	STIP1	79.9531		P31948	STIP1	70.4321		Q16610	ECM1	74.4991		P31948	STIP1	98.9885		Q9UQ80	PA2G4	73.9457		Q8WUM4	PDCD6IP	74.3837		P31948	STIP1	83.1844		P09603	CSF1	80.1374		O00410	IPO5	76.161			P31948	STIP1	80.6662		P31948	STIP1	83.4806		P31948	STIP1	81.7564
	P38646	HSPA9	44.4184		P38646	HSPA9	45.8876		Q9UBR2	CTSZ	73.5679		P38646	HSPA9	45.4373		Q9UBR2	CTSZ	73.9457		P23284	PPIB	73.4875		P38646	HSPA9	31.6101		O00299	CLIC1	80.1374		O00299	CLIC1	75.1846			P38646	HSPA9	10.7555		P38646	HSPA9	9.82125		P38646	HSPA9	8.29412
	Q92598-2	HSPH1	81.7298		Q92598-2	HSPH1	68.2978		O00410	IPO5	72.6366		Q92598-2	HSPH1	86.0064		O00410	IPO5	72.9597		O00299	CLIC1	71.6952		Q92598-2	HSPH1	83.1844		P61978-3	HNRNPK	80.1374		P29279	CTGF	74.2082			Q92598-2	HSPH1	57.3626		Q92598-2	HSPH1	58.9275		Q92598-2	HSPH1	53.3194
	O00299	CLIC1	85.2833		O00299	CLIC1	67.2306		P63104	YWHAZ	70.7742		O00299	CLIC1	81.1381		Q02809	PLOD1	72.9597		P12109	COL6A1	71.6952		O00299	CLIC1	74.8659		P61916	NPC2	80.1374		O14773	TPP1	74.2082			O00299	CLIC1	60.9478		O00299	CLIC1	49.1062		O00299	CLIC1	58.0589
	P50990	CCT8	76.3996		P50990	CCT8	50.1562		P53634	CTSC	70.7742		P50990	CCT8	58.4194		Q12906-7	ILF3	71.9738		Q14974	KPNB1	71.6952		P50990	CCT8	68.2112		O43854-2	EDIL3	80.1374		Q9UBR2	CTSZ	73.2318			P50990	CCT8	62.7404		P50990	CCT8	58.9275		P50990	CCT8	67.5379
	P26640	VARS	49.7486		P26640	VARS	56.5591		P29279	CTGF	70.7742		P26640	VARS	50.3056		P26639	TARS	70.9879		P18669	PGAM1	69.9028		P26640	VARS	34.9374		P62979	RPS27A	80.1374		P60842	EIF4A1	71.2789			P26640	VARS	32.2665		P26640	VARS	44.1956		P26640	VARS	41.4706
	P26639	TARS	85.2833		P26639	TARS	69.3649		Q12906-7	ILF3	69.8429		P26639	TARS	95.743		P61812	TGFB2	70.9879		O14773	TPP1	69.0066		P26639	TARS	89.8391		P60842	EIF4A1	78.5346		P55072	VCP	71.2789			P26639	TARS	68.1181		P26639	TARS	75.2962		P26639	TARS	60.4286
	P07437	TUBB	30.2045		P07437	TUBB	42.6861		P30041	PRDX6	69.8429		P07437	TUBB	27.587		P09603	CSF1	70.9879		P11940	PABPC1	68.1104		P07437	TUBB	36.6011		P49368	CCT3	78.5346		O60568	PLOD3	70.3025			P07437	TUBB	43.022		P07437	TUBB	37.6481		P07437	TUBB	56.874
	P18669	PGAM1	95.9437		P18669	PGAM1	65.0963		Q99715	COL12A1	68.9117		P18669	PGAM1	92.4975		P53634	CTSC	70.0019		P61978-3	HNRNPK	68.1104		P18669	PGAM1	98.1575		O60568	PLOD3	78.5346		P09651	HNRNPA1;HNRNPA1L2	68.3496			P18669	PGAM1	51.9849		P18669	PGAM1	45.8325		P18669	PGAM1	48.5799
	P06748	NPM1	40.8649		P06748	NPM1	56.5591		P22314-2	UBA1	67.9804		P06748	NPM1	11.3593		P30086	PEBP1	68.03		P49368	CCT3	68.1104		P06748	NPM1	9.98212		P01034	CST3	76.9319		P07355	ANXA2;ANXA2P2	68.3496			P06748	NPM1	71.7033		P06748	NPM1	60.5644		P06748	NPM1	62.7984
	P55060-3	CSE1L	78.1763		P55060-3	CSE1L	66.1634		O60568	PLOD3	67.9804		P55060-3	CSE1L	58.4194		P50990	CCT8	67.0441		P31948	STIP1	67.2142		P55060-3	CSE1L	63.2201		O00622	CYR61	76.9319		Q92598-2	HSPH1	68.3496			P55060-3	CSE1L	37.6442		P55060-3	CSE1L	42.5587		P55060-3	CSE1L	35.5462
	Q86VP6	CAND1	83.5066		Q86VP6	CAND1	64.0291		P04264	KRT1	67.0492		Q86VP6	CAND1	71.4015		P11940	PABPC1	66.0581		Q86VP6	CAND1	67.2142		Q86VP6	CAND1	74.8659		Q02809	PLOD1	76.9319		P31948	STIP1	68.3496			Q86VP6	CAND1	68.1181		Q86VP6	CAND1	62.2012		Q86VP6	CAND1	50.9496
	Q16531	DDB1	111.934		Q16531	DDB1	66.1634		P30101	PDIA3	67.0492		Q16531	DDB1	108.725		Q86VP6	CAND1	66.0581		Q16531	DDB1	67.2142		Q16531	DDB1	94.8302		P55786	NPEPPS	76.9319		Q16610	ECM1	67.3732			Q16531	DDB1	98.592		Q16531	DDB1	111.307		Q16531	DDB1	81.7564
	P27708	CAD	39.0882		P27708	CAD	29.8803		P09651	HNRNPA1;HNRNPA1L2	67.0492		P27708	CAD	48.6829		P12109	COL6A1	66.0581		P07814	EPRS	67.2142		P27708	CAD	59.8927		Q01518	CAP1	76.9319		P53634	CTSC	67.3732			P27708	CAD	32.2665		P27708	CAD	45.8325		P27708	CAD	41.4706
	Q14980	NUMA1	37.3114		Q14980	NUMA1	28.8131		O14773	TPP1	67.0492		Q14980	NUMA1	45.4373		P06753-2	TPM3	65.0722		Q99715	COL12A1	66.318		Q14980	NUMA1	43.2559		P23284	PPIB	75.3292		Q14204	DYNC1H1	66.3968			Q14980	NUMA1	96.7994		Q14980	NUMA1	96.5756		Q14980	NUMA1	65.1681
	P12956	XRCC6	56.8555		P12956	XRCC6	58.6934		Q14974	KPNB1	66.118		P12956	XRCC6	56.7967		Q14974	KPNB1	65.0722		P30041	PRDX6	66.318		P12956	XRCC6	46.5832		P61812	TGFB2	75.3292		P07195	LDHB	66.3968			P12956	XRCC6	32.2665		P12956	XRCC6	34.3744		P12956	XRCC6	35.5462
	P52272-2	HNRNPM	3.55347		P52272-2	HNRNPM	6.40291		Q02388-2	COL7A1	66.118		P52272-2	HNRNPM	4.86829		Q16531	DDB1	65.0722		Q14118	DAG1	64.5256		P22392-2	NME2	89.8391		P22314-2	UBA1	75.3292		Q9H3G5	CPVL	65.4204			P52272-2	HNRNPM	3.58516		P52272-2	HNRNPM	3.27375		P52272-2	HNRNPM	5.92437
	P22392-2	NME2	14.2139		P22392-2	NME2	89.6408		O00299	CLIC1	65.1867		P22392-2	NME2	102.234		P23284	PPIB	65.0722		P61916	NPC2	64.5256		Q13200	PSMD2	59.8927		P13667	PDIA4	75.3292		P19338	NCL	64.4439			P22392-2	NME2	73.4959		P22392-2	NME2	58.9275		P22392-2	NME2	63.9832
	Q13200	PSMD2	51.5253		Q13200	PSMD2	39.4846		P00749-2	PLAU	65.1867		Q13200	PSMD2	60.0422		P40926	MDH2	65.0722		Q13740-2	ALCAM	64.5256		P23396	RPS3	46.5832		Q9UBR2	CTSZ	73.7264		O75083	WDR1	64.4439			Q13200	PSMD2	44.8146		Q13200	PSMD2	50.7431		Q13200	PSMD2	48.5799
	P23396	RPS3	51.5253		P23396	RPS3	41.6189		Q8WUM4	PDCD6IP	64.2555		P23396	RPS3	47.0601		P09429	HMGB1;HMGB1P1	65.0722		P12956	XRCC6	64.5256		Q01813	PFKP	28.2827		O00410	IPO5	72.1237		O43854-2	EDIL3	64.4439			P23396	RPS3	57.3626		P23396	RPS3	45.8325		P23396	RPS3	45.0252
	Q01813	PFKP	30.2045		Q01813	PFKP	27.746		P09960	LTA4H	64.2555		Q01813	PFKP	24.3414		Q96KP4	CNDP2	65.0722		P61812	TGFB2	63.6295		P09651	HNRNPA1;HNRNPA1L2	24.9553		Q9UQ80	PA2G4	72.1237		P04264	KRT1	63.4675			Q01813	PFKP	17.9258		Q01813	PFKP	22.9162		Q01813	PFKP	24.8824
	P09651	HNRNPA1;HNRNPA1L2	42.6416		P09651	HNRNPA1;HNRNPA1L2	68.2978		O14786	NRP1	64.2555		P09651	HNRNPA1;HNRNPA1L2	37.3235		P78417	GSTO1	65.0722		P06753-2	TPM3	63.6295		Q8NBP7	PCSK9	156.387		Q02388-2	COL7A1	72.1237		Q02388-2	COL7A1	63.4675			P09651	HNRNPA1;HNRNPA1L2	39.4368		P09651	HNRNPA1;HNRNPA1L2	47.4694		P09651	HNRNPA1;HNRNPA1L2	62.7984
	Q8NBP7	PCSK9	190.111		Q8NBP7	PCSK9	185.685		P06865	HEXA	64.2555		Q8NBP7	PCSK9	154.162		Q14118	DAG1	65.0722		P22314-2	UBA1	63.6295		P06576	ATP5B	16.6369		P09960	LTA4H	70.5209		P61978-3	HNRNPK	63.4675			Q8NBP7	PCSK9	139.821		Q8NBP7	PCSK9	134.224		Q8NBP7	PCSK9	132.706
	P06576	ATP5B	12.4371		P06576	ATP5B	13.873		Q8WUJ3	CEMIP	64.2555		P06576	ATP5B	11.3593		P52209-2	PGD	64.0863		Q92598-2	HSPH1	63.6295		P30041	PRDX6	39.9285		O14773	TPP1	70.5209		P11940	PABPC1	62.4911			P06576	ATP5B	16.1332		P06576	ATP5B	18.0056		P06576	ATP5B	14.2185
	P30041	PRDX6	39.0882		P30041	PRDX6	55.4919		P07355	ANXA2;ANXA2P2	63.3242		P30041	PRDX6	30.8325		P61916	NPC2	64.0863		P54136	RARS	63.6295		P23284	PPIB	146.404		P11940	PABPC1	70.5209		P43490	NAMPT	62.4911			P30041	PRDX6	53.7775		P30041	PRDX6	49.1062		P30041	PRDX6	69.9076
	P23284	PPIB	24.8743		P23284	PPIB	90.708		P06753-2	TPM3	63.3242		P23284	PPIB	102.234		P22314-2	UBA1	63.1003		P30101	PDIA3	61.8371		P63244	GNB2L1	68.2112		Q14118	DAG1	70.5209		P08581	MET	62.4911			P23284	PPIB	55.57		P23284	PPIB	76.9331		P23284	PPIB	81.7564
	P63244	GNB2L1	60.409		P63244	GNB2L1	44.8204		Q92598-2	HSPH1	63.3242		P63244	GNB2L1	55.1739		Q16610	ECM1	63.1003		Q9UQ80	PA2G4	61.8371		Q92841	DDX17	11.6458		Q92598-2	HSPH1	70.5209		O14786	NRP1	61.5147			P63244	GNB2L1	62.7404		P63244	GNB2L1	70.3856		P63244	GNB2L1	67.5379
	Q92841	DDX17	21.3208		Q92841	DDX17	19.2087		P52209-2	PGD	63.3242		Q92841	DDX17	9.73657		P07814	EPRS	62.1144		Q9UBR2	CTSZ	60.9409		O60506	SYNCRIP	43.2559		P36871	PGM1	70.5209		P30101	PDIA3	60.5383			Q92841	DDX17	39.4368		Q92841	DDX17	47.4694		Q92841	DDX17	33.1765
	O60506	SYNCRIP	46.1951		O60506	SYNCRIP	42.6861		O43854-2	EDIL3	63.3242		O60506	SYNCRIP	38.9463		P61978-3	HNRNPK	62.1144		O60568	PLOD3	60.9409		P09874	PARP1	56.5654		Q14766	LTBP1	68.9182		P52209-2	PGD	60.5383			O60506	SYNCRIP	71.7033		O60506	SYNCRIP	65.475		O60506	SYNCRIP	65.1681
	P09874	PARP1	55.0788		P09874	PARP1	40.5518		P01033	TIMP1	63.3242		P09874	PARP1	61.665		P43490	NAMPT	62.1144		Q02790	FKBP4	60.0447		Q14152	EIF3A	21.6279		Q02790	FKBP4	68.9182		O75874	IDH1	60.5383			P09874	PARP1	53.7775		P09874	PARP1	40.9219		P09874	PARP1	48.5799
	Q14152	EIF3A	40.8649		Q14152	EIF3A	36.2832		Q01518	CAP1	62.393		Q14152	EIF3A	32.4552		P23526	AHCY	62.1144		P26639	TARS	60.0447		Q92900-2	UPF1	24.9553		P09429	HMGB1;HMGB1P1	68.9182		P53396	ACLY	58.5854			Q14152	EIF3A	37.6442		Q14152	EIF3A	63.8381		Q14152	EIF3A	46.2101
	Q92900-2	UPF1	31.9812		Q92900-2	UPF1	23.4774		P07814	EPRS	61.4618		Q92900-2	UPF1	29.2097		Q13740-2	ALCAM	62.1144		P30086	PEBP1	60.0447		P23246	SFPQ	34.9374		P06865	HEXA	68.9182		Q14118	DAG1	58.5854			Q92900-2	UPF1	53.7775		Q92900-2	UPF1	55.6537		Q92900-2	UPF1	42.6555
	P23246	SFPQ	30.2045		P23246	SFPQ	34.1489		P61978-3	HNRNPK	61.4618		P23246	SFPQ	27.587		P06737-2	PYGL	62.1144		Q96KP4	CNDP2	60.0447		P05067-7	APP	123.113		P23526	AHCY	68.9182		Q9NZV1	CRIM1	58.5854			P23246	SFPQ	43.022		P23246	SFPQ	31.1006		P23246	SFPQ	29.6219
	P05067-7	APP	149.246		P05067-7	APP	110.984		P31948	STIP1	61.4618		P05067-7	APP	134.689		P01033	TIMP1	62.1144		Q16610	ECM1	60.0447		P47897	QARS	58.2291		P55060-3	CSE1L	68.9182		P49368	CCT3	58.5854			P05067-7	APP	200.769		P05067-7	APP	220.978		P05067-7	APP	163.513
	P47897	QARS	46.1951		P47897	QARS	43.7532		Q9UQ80	PA2G4	61.4618		P47897	QARS	51.9284		Q16555	DPYSL2	61.1284		P55786	NPEPPS	60.0447		P07942	LAMB1	174.687		Q14974	KPNB1	67.3154		Q12906-7	ILF3	57.609			P47897	QARS	46.6071		P47897	QARS	39.285		P47897	QARS	39.1009
	P07942	LAMB1	195.441		P07942	LAMB1	154.737		P30086	PEBP1	61.4618		P07942	LAMB1	167.145		P30153	PPP2R1A	61.1284		P14625	HSP90B1	60.0447		P54136	RARS	49.9106		P52209-2	PGD	67.3154		P26639	TARS	57.609			P07942	LAMB1	155.955		P07942	LAMB1	132.587		P07942	LAMB1	125.597
	P54136	RARS	56.8555		P54136	RARS	54.4248		P00736	C1R	61.4618		P54136	RARS	55.1739		O00622	CYR61	61.1284		Q02388-2	COL7A1	60.0447		P17987	TCP1	49.9106		Q16555	DPYSL2	67.3154		P12956	XRCC6	57.609			P54136	RARS	66.3255		P54136	RARS	55.6537		P54136	RARS	58.0589
	P17987	TCP1	69.2927		P17987	TCP1	49.089		P11940	PABPC1	60.5305		P17987	TCP1	61.665		Q02818	NUCB1	61.1284		Q9NZM1-6	MYOF	60.0447		O75643	SNRNP200	19.9642		P15121	AKR1B1	67.3154		Q9UQ80	PA2G4	56.6326			P17987	TCP1	39.4368		P17987	TCP1	45.8325		P17987	TCP1	41.4706
	O75643	SNRNP200	30.2045		O75643	SNRNP200	52.2905		P43490	NAMPT	59.5993		O75643	SNRNP200	27.587		P49368	CCT3	60.1425		Q8WUJ3	CEMIP	59.1485		P11216	PYGB	76.5296		Q12906-7	ILF3	65.7127		P08865	RPSA	56.6326			O75643	SNRNP200	39.4368		O75643	SNRNP200	36.0112		O75643	SNRNP200	33.1765
	P11216	PYGB	74.6229		P11216	PYGB	58.6934		P55072	VCP	58.6681		P11216	PYGB	69.7788		Q92598-2	HSPH1	60.1425		P07237	P4HB	58.2523		Q7Z6Z7-2	HUWE1	21.6279		P26639	TARS	65.7127		P07237	P4HB	56.6326			P11216	PYGB	28.6813		P11216	PYGB	22.9162		P11216	PYGB	34.3614
	Q7Z6Z7-2	HUWE1	51.5253		Q7Z6Z7-2	HUWE1	25.6117		P26639	TARS	58.6681		Q7Z6Z7-2	HUWE1	24.3414		Q01518	CAP1	60.1425		P53634	CTSC	58.2523		P27824-2	CANX	13.3095		P40926	MDH2	65.7127		Q99715	COL12A1	55.6561			Q7Z6Z7-2	HUWE1	21.511		Q7Z6Z7-2	HUWE1	27.8269		Q7Z6Z7-2	HUWE1	23.6975
	P27824-2	CANX	10.6604		P27824-2	CANX	13.873		Q86VP6	CAND1	58.6681		P27824-2	CANX	12.9821		P08865	RPSA	60.1425		P52209-2	PGD	58.2523		P52209-2	PGD	53.238		P27348	YWHAQ	65.7127		P09960	LTA4H	55.6561			P27824-2	CANX	12.5481		P27824-2	CANX	14.7319		P27824-2	CANX	18.958
	P52209-2	PGD	60.409		P52209-2	PGD	61.8948		Q16531	DDB1	58.6681		P52209-2	PGD	55.1739		P09960	LTA4H	60.1425		Q16555	DPYSL2	58.2523		P53621	COPA	24.9553		Q99715	COL12A1	64.1099		Q8WUJ3	CEMIP	55.6561			P52209-2	PGD	55.57		P52209-2	PGD	58.9275		P52209-2	PGD	71.0925
	P53621	COPA	35.5347		P53621	COPA	22.4102		P08865	RPSA	58.6681		P53621	COPA	29.2097		P55786	NPEPPS	59.1566		O43854-2	EDIL3	57.3561		Q15181	PPA1	24.9553		P11216	PYGB	64.1099		P01037	CST1	55.6561			P53621	COPA	28.6813		P53621	COPA	50.7431		P53621	COPA	29.6219
	Q15181	PPA1	23.0976		Q15181	PPA1	33.0817		P55786	NPEPPS	56.8056		Q15181	PPA1	24.3414		P60900	PSMA6	59.1566		P43490	NAMPT	57.3561		P40926	MDH2	56.5654		P13797	PLS3	62.5072		P10619-2	CTSA	55.6561			Q15181	PPA1	62.7404		Q15181	PPA1	44.1956		Q15181	PPA1	61.6135
	P40926	MDH2	72.8461		P40926	MDH2	55.4919		P10909-4	CLU	56.8056		P40926	MDH2	63.2877		P01034	CST3	59.1566		Q02818	NUCB1	57.3561		P08133	ANXA6	23.2916		P50990	CCT8	62.5072		Q13838	DDX39B	55.6561			P40926	MDH2	35.8516		P40926	MDH2	37.6481		P40926	MDH2	37.916
	P08133	ANXA6	33.758		P08133	ANXA6	41.6189		P07237	P4HB	55.8743		P08133	ANXA6	8.11381		P11216	PYGB	57.1847		P08865	RPSA	57.3561		P78371	CCT2	44.9196		P01033	TIMP1	62.5072		P07711	CTSL	54.6797			P08133	ANXA6	3.58516		P08133	ANXA6	9.82125		P08133	ANXA6	4.7395
	P78371	CCT2	51.5253		P78371	CCT2	38.4175		P40926	MDH2	55.8743		P78371	CCT2	40.5691		Q9H3G5	CPVL	57.1847		P11216	PYGB	57.3561		P41250	GARS	46.5832		P06737-2	PYGL	62.5072		P61812	TGFB2	53.7033			P78371	CCT2	39.4368		P78371	CCT2	31.1006		P78371	CCT2	37.916
	P41250	GARS	55.0788		P41250	GARS	38.4175		Q16555	DPYSL2	55.8743		P41250	GARS	53.5512		P06748	NPM1	56.1987		P63241	EIF5A;EIF5AL1	57.3561		Q01518	CAP1	64.8838		O00754-2	MAN2B1	62.5072		Q8WUM4	PDCD6IP	53.7033			P41250	GARS	64.533		P41250	GARS	76.9331		P41250	GARS	59.2437
	Q01518	CAP1	51.5253		Q01518	CAP1	58.6934		P36871	PGM1	55.8743		Q01518	CAP1	56.7967		P61158	ACTR3	56.1987		P13797	PLS3	57.3561		P37802	TAGLN2	56.5654		P14625	HSP90B1	60.9044		P01033	TIMP1	53.7033			Q01518	CAP1	53.7775		Q01518	CAP1	60.5644		Q01518	CAP1	58.0589
	P37802	TAGLN2	1.77674		P37802	TAGLN2	56.5591		Q02790	FKBP4	55.8743		P37802	TAGLN2	53.5512		P40121	CAPG	56.1987		P50990	CCT8	56.4599		P02786	TFRC	58.2291		P15586	GNS	60.9044		P36871	PGM1	53.7033			P37802	TAGLN2	26.8887		P37802	TAGLN2	32.7375		P37802	TAGLN2	41.4706
	P02786	TFRC	62.1857		P02786	TFRC	40.5518		Q12805-2	EFEMP1	55.8743		P02786	TFRC	58.4194		O60568	PLOD3	56.1987		P06748	NPM1	56.4599		Q99878	HIST1H2AJ;HIST1H2AH;HIST2H2AA3;HIST1H2AD;HIST1H2AG;H2AFJ;HIST2H2AC	24.9553		Q15582	TGFBI	59.3017		P06737-2	PYGL	53.7033			P02786	TFRC	75.2884		P02786	TFRC	91.665		P02786	TFRC	66.353
	Q99878	HIST1H2AJ;HIST1H2AH;HIST2H2AA3;HIST1H2AD;HIST1H2AG;H2AFJ;HIST2H2AC	19.5441		Q99878	HIST1H2AJ;HIST1H2AH;HIST2H2AA3;HIST1H2AD;HIST1H2AG;H2AFJ;HIST2H2AC	29.8803		Q9NZV1	CRIM1	55.8743		Q99878	HIST1H2AJ;HIST1H2AH;HIST2H2AA3;HIST1H2AD;HIST1H2AG;H2AFJ;HIST2H2AC	27.587		Q14766	LTBP1	56.1987		P26640	VARS	56.4599		P07195	LDHB	124.777		Q13740-2	ALCAM	59.3017		P61158	ACTR3	53.7033			Q99878	HIST1H2AJ;HIST1H2AH;HIST2H2AA3;HIST1H2AD;HIST1H2AG;H2AFJ;HIST2H2AC	43.022		Q99878	HIST1H2AJ;HIST1H2AH;HIST2H2AA3;HIST1H2AD;HIST1H2AG;H2AFJ;HIST2H2AC	37.6481		Q99878	HIST1H2AJ;HIST1H2AH;HIST2H2AA3;HIST1H2AD;HIST1H2AG;H2AFJ;HIST2H2AC	39.1009
	P07195	LDHB	108.381		P07195	LDHB	72.5664		P14625	HSP90B1	54.9431		P07195	LDHB	116.839		O00754-2	MAN2B1	56.1987		P01033	TIMP1	55.5637		Q04637-4	EIF4G1	23.2916		P30086	PEBP1	59.3017		P62979	RPS27A	53.7033			P07195	LDHB	44.8146		P07195	LDHB	42.5587		P07195	LDHB	50.9496
	Q04637-4	EIF4G1	23.0976		Q04637-4	EIF4G1	30.9474		P49368	CCT3	54.9431		Q04637-4	EIF4G1	24.3414		P55060-3	CSE1L	55.2128		P37802	TAGLN2	55.5637		P15311	EZR	48.2469		O14786	NRP1	59.3017		P09211	GSTP1	53.7033			Q04637-4	EIF4G1	12.5481		Q04637-4	EIF4G1	13.095		Q04637-4	EIF4G1	16.5882
	P15311	EZR	56.8555		P15311	EZR	45.8876		P12956	XRCC6	54.9431		P15311	EZR	68.156		P30041	PRDX6	55.2128		Q01813	PFKP	55.5637		P55268	LAMB2	154.723		P15311	EZR	59.3017		Q16531	DDB1	52.7269			P15311	EZR	59.1552		P15311	EZR	73.6594		P15311	EZR	60.4286
	P55268	LAMB2	156.353		P55268	LAMB2	138.73		P54136	RARS	54.9431		P55268	LAMB2	142.803		P63241	EIF5A;EIF5AL1	55.2128		P09429	HMGB1;HMGB1P1	54.6676		P08758	ANXA5	16.6369		P10909-4	CLU	59.3017		P14625	HSP90B1	52.7269			P55268	LAMB2	96.7994		P55268	LAMB2	94.9387		P55268	LAMB2	59.2437
	P08758	ANXA5	31.9812		P08758	ANXA5	27.746		Q14517	FAT1	54.9431		P08758	ANXA5	11.3593		O14786	NRP1	55.2128		P13667	PDIA4	54.6676		P09429	HMGB1;HMGB1P1	21.6279		P10619-2	CTSA	59.3017		Q86XX4-2	FRAS1	52.7269			P08758	ANXA5	14.3407		P08758	ANXA5	16.3687		P08758	ANXA5	18.958
	P09429	HMGB1;HMGB1P1	42.6416		P09429	HMGB1;HMGB1P1	54.4248		P08581	MET	54.9431		P09429	HMGB1;HMGB1P1	21.0959		O14773	TPP1	55.2128		Q14152	EIF3A	54.6676		P25311	AZGP1	49.9106		Q9H3G5	CPVL	59.3017		P11216	PYGB	52.7269			P09429	HMGB1;HMGB1P1	62.7404		P09429	HMGB1;HMGB1P1	60.5644		P09429	HMGB1;HMGB1P1	47.395
	P25311	AZGP1	23.0976		P25311	AZGP1	7.47007		Q9H3G5	CPVL	54.9431		P25311	AZGP1	24.3414		P13667	PDIA4	54.2268		P06737-2	PYGL	53.7714		Q86UP2	KTN1	64.8838		Q16881-5	TXNRD1	59.3017		P04062-4	GBA	52.7269			P25311	AZGP1	297.569		P25311	AZGP1	294.637		P25311	AZGP1	235.79
	Q86UP2	KTN1	44.4184		Q86UP2	KTN1	34.1489		Q86XX4-2	FRAS1	54.9431		Q86UP2	KTN1	60.0422		P62979	RPS27A	54.2268		P61158	ACTR3	53.7714		Q9Y4L1	HYOU1	21.6279		P37837	TALDO1	59.3017		P00749-2	PLAU	51.7504			Q86UP2	KTN1	51.9849		Q86UP2	KTN1	63.8381		Q86UP2	KTN1	36.7311
	Q9Y4L1	HYOU1	37.3114		Q9Y4L1	HYOU1	28.8131		P05121	SERPINE1	54.9431		Q9Y4L1	HYOU1	27.587		P63244	GNB2L1	54.2268		P40121	CAPG	53.7714		Q6P2Q9	PRPF8	9.98212		Q86VP6	CAND1	57.6989		Q02790	FKBP4	51.7504			Q9Y4L1	HYOU1	35.8516		Q9Y4L1	HYOU1	34.3744		Q9Y4L1	HYOU1	22.5126
	Q6P2Q9	PRPF8	26.651		Q6P2Q9	PRPF8	19.2087		P15586	GNS	54.0119		Q6P2Q9	PRPF8	17.8504		P50991	CCT4	54.2268		P11717	IGF2R	53.7714		P08865	RPSA	39.9285		Q99832	CCT7	57.6989		Q16555	DPYSL2	51.7504			Q6P2Q9	PRPF8	25.0961		Q6P2Q9	PRPF8	22.9162		Q6P2Q9	PRPF8	15.4034
	P08865	RPSA	39.0882		P08865	RPSA	46.9547		Q96KP4	CNDP2	53.0806		P08865	RPSA	37.3235		Q15582	TGFBI	54.2268		Q08211	DHX9	53.7714		P48643	CCT5	56.5654		P31946	YWHAB	57.6989		P05121	SERPINE1	51.7504			P08865	RPSA	26.8887		P08865	RPSA	27.8269		P08865	RPSA	36.7311
	P48643	CCT5	63.9625		P48643	CCT5	36.2832		O00754-2	MAN2B1	52.1494		P48643	CCT5	56.7967		P14625	HSP90B1	53.2409		Q01518	CAP1	52.8752		Q92616	GCN1L1	9.98212		P07814	EPRS	56.0962		Q14517	FAT1	51.7504			P48643	CCT5	48.3997		P48643	CCT5	54.0169		P48643	CCT5	46.2101
	Q92616	GCN1L1	15.9906		Q92616	GCN1L1	12.8058		P09429	HMGB1;HMGB1P1	51.2181		Q92616	GCN1L1	4.86829		Q99832	CCT7	53.2409		P15586	GNS	52.8752		P50991	CCT4	38.2648		P08865	RPSA	56.0962		O00754-2	MAN2B1	51.7504			P50991	CCT4	32.2665		P50991	CCT4	29.4637		P50991	CCT4	33.1765
	P50991	CCT4	37.3114		P50991	CCT4	36.2832		P31939	ATIC	51.2181		P50991	CCT4	37.3235		P46777	RPL5	53.2409		P07437	TUBB	52.8752		P13797	PLS3	81.5207		P61158	ACTR3	56.0962		P23526	AHCY	51.7504			P13797	PLS3	77.081		P13797	PLS3	80.2069		P13797	PLS3	85.311
	P13797	PLS3	81.7298		P13797	PLS3	64.0291		P01037	CST1	51.2181		P13797	PLS3	86.0064		P15586	GNS	53.2409		P06865	HEXA	52.8752		P07602	PSAP	186.333		P29279	CTGF	56.0962		Q02818	NUCB1	50.774			P07602	PSAP	32.2665		P07602	PSAP	36.0112		P07602	PSAP	27.2521
	P07602	PSAP	206.101		P07602	PSAP	157.939		P37802	TAGLN2	50.2869		P07602	PSAP	209.336		P13797	PLS3	52.255		P62805	HIST1H4A	52.8752		P55884	EIF3B	38.2648		P63244	GNB2L1	54.4934		Q13740-2	ALCAM	49.7976			P55884	EIF3B	55.57		P55884	EIF3B	73.6594		P55884	EIF3B	50.9496
	P55884	EIF3B	56.8555		P55884	EIF3B	33.0817		P23526	AHCY	50.2869		P55884	EIF3B	51.9284		P36871	PGM1	52.255		P05783	KRT18	51.979		Q9UQ80	PA2G4	71.5385		Q9BTY2	FUCA2	54.4934		P50990	CCT8	49.7976			Q9UQ80	PA2G4	48.3997		Q9UQ80	PA2G4	55.6537		Q9UQ80	PA2G4	61.6135
	Q9UQ80	PA2G4	67.5159		Q9UQ80	PA2G4	67.2306		P61158	ACTR3	50.2869		Q9UQ80	PA2G4	69.7788		Q02388-2	COL7A1	52.255		O14786	NRP1	51.0828		P30086	PEBP1	88.1754		Q12841	FSTL1	54.4934		Q14103-3	HNRNPD	49.7976			P30086	PEBP1	44.8146		P30086	PEBP1	50.7431		P30086	PEBP1	59.2437
	P30086	PEBP1	5.33021		P30086	PEBP1	72.5664		P40121	CAPG	50.2869		P30086	PEBP1	64.9105		P07437	TUBB	51.269		P09874	PARP1	51.0828		Q99832	CCT7	33.2737		Q96KP4	CNDP2	52.8907		P14866	HNRNPL	49.7976			Q99832	CCT7	32.2665		Q99832	CCT7	42.5587		Q99832	CCT7	50.9496
	Q99832	CCT7	53.3021		Q99832	CCT7	41.6189		P06737-2	PYGL	50.2869		Q99832	CCT7	37.3235		P17987	TCP1	51.269		Q7KZF4	SND1	51.0828		Q16555	DPYSL2	73.2022		P06748	NPM1	52.8907		Q01518	CAP1	48.8212			Q16555	DPYSL2	48.3997		Q16555	DPYSL2	55.6537		Q16555	DPYSL2	31.9916
	Q16555	DPYSL2	56.8555		Q16555	DPYSL2	43.7532		Q16706	MAN2A1	50.2869		Q16555	DPYSL2	66.5333		P78371	CCT2	51.269		P47897	QARS	51.0828		O43143	DHX15	18.3006		O75874	IDH1	52.8907		P30086	PEBP1	48.8212			O43143	DHX15	32.2665		O43143	DHX15	29.4637		O43143	DHX15	26.0672
	O43143	DHX15	40.8649		O43143	DHX15	33.0817		O00469-2	PLOD2	50.2869		O43143	DHX15	25.9642		P27348	YWHAQ	51.269		P40926	MDH2	50.1866		P20700	LMNB1	43.2559		P23396	RPS3	52.8907		P40926	MDH2	48.8212			P20700	LMNB1	64.533		P20700	LMNB1	67.1119		P20700	LMNB1	66.353
	P20700	LMNB1	23.0976		P20700	LMNB1	25.6117		P16035	TIMP2	50.2869		P20700	LMNB1	34.078		P17655	CAPN2	50.2831		P23526	AHCY	50.1866		P14866	HNRNPL	19.9642		P00751	CFB	52.8907		P13797	PLS3	48.8212			P14866	HNRNPL	34.0591		P14866	HNRNPL	31.1006		P14866	HNRNPL	41.4706
	P14866	HNRNPL	35.5347		P14866	HNRNPL	35.216		Q08211	DHX9	49.3557		P14866	HNRNPL	25.9642		P00491	PNP	50.2831		Q9UPN3	MACF1	50.1866		P11586	MTHFD1	23.2916		P00491	PNP	52.8907		P55060-3	CSE1L	48.8212			P11586	MTHFD1	14.3407		P11586	MTHFD1	21.2794		P11586	MTHFD1	16.5882
	P11586	MTHFD1	28.4278		P11586	MTHFD1	24.5445		P13667	PDIA4	49.3557		P11586	MTHFD1	19.4731		Q16881-5	TXNRD1	50.2831		Q9NZV1	CRIM1	50.1866		Q16778	HIST2H2BE;HIST1H2BB;HIST1H2BO;HIST1H2BJ;HIST3H2BB	11.6458		P12956	XRCC6	51.2879		Q14152	EIF3A	48.8212			Q16778	HIST2H2BE;HIST1H2BB;HIST1H2BO;HIST1H2BJ;HIST3H2BB	19.7184		Q16778	HIST2H2BE;HIST1H2BB;HIST1H2BO;HIST1H2BJ;HIST3H2BB	29.4637		Q16778	HIST2H2BE;HIST1H2BB;HIST1H2BO;HIST1H2BJ;HIST3H2BB	35.5462
	Q16778	HIST2H2BE;HIST1H2BB;HIST1H2BO;HIST1H2BJ;HIST3H2BB	3.55347		Q16778	HIST2H2BE;HIST1H2BB;HIST1H2BO;HIST1H2BJ;HIST3H2BB	22.4102		P50990	CCT8	49.3557		Q16778	HIST2H2BE;HIST1H2BB;HIST1H2BO;HIST1H2BJ;HIST3H2BB	12.9821		P06865	HEXA	50.2831		P13010	XRCC5	50.1866		Q9P2E9	RRBP1	39.9285		P53634	CTSC	51.2879		Q9HC84	MUC5B	47.8447			Q9P2E9	RRBP1	32.2665		Q9P2E9	RRBP1	31.1006		Q9P2E9	RRBP1	27.2521
	Q9P2E9	RRBP1	30.2045		Q9P2E9	RRBP1	35.216		P26640	VARS	49.3557		Q9P2E9	RRBP1	43.8146		P12956	XRCC6	49.2971		P36871	PGM1	49.2904		P55786	NPEPPS	91.5028		P63241	EIF5A;EIF5AL1	51.2879		P30153	PPP2R1A	47.8447			P55786	NPEPPS	53.7775		P55786	NPEPPS	50.7431		P55786	NPEPPS	36.7311
	P55786	NPEPPS	74.6229		P55786	NPEPPS	62.962		P06748	NPM1	49.3557		P55786	NPEPPS	79.5154		P23396	RPS3	49.2971		P15311	EZR	49.2904		P31939	ATIC	49.9106		P11717	IGF2R	51.2879		P78371	CCT2	47.8447			P31939	ATIC	46.6071		P31939	ATIC	39.285		P31939	ATIC	39.1009
	P31939	ATIC	46.1951		P31939	ATIC	42.6861		P11216	PYGB	49.3557		P31939	ATIC	47.0601		Q9UPN3	MACF1	49.2971		P46821	MAP1B	49.2904		P27797	CALR	28.2827		P78371	CCT2	51.2879		P80188	LCN2	47.8447			P27797	CALR	51.9849		P27797	CALR	42.5587		P27797	CALR	33.1765
	P27797	CALR	39.0882		P27797	CALR	23.4774		P15121	AKR1B1	49.3557		P27797	CALR	37.3235		P31946	YWHAB	49.2971		P00736	C1R	48.3942		Q9UPN3	MACF1	48.2469		P78417	GSTO1	51.2879		P40121	CAPG	46.8683			Q9UPN3	MACF1	34.0591		Q9UPN3	MACF1	14.7319		Q9UPN3	MACF1	21.3277
	Q9UPN3	MACF1	63.9625		Q9UPN3	MACF1	49.089		Q99985	SEMA3C	49.3557		Q9UPN3	MACF1	55.1739		P23381-2	WARS	49.2971		P63244	GNB2L1	47.498		P07384	CAPN1	13.3095		P30740	SERPINB1	51.2879		P04066	FUCA1	46.8683			P07384	CAPN1	25.0961		P07384	CAPN1	42.5587		P07384	CAPN1	34.3614
	P07384	CAPN1	19.5441		P07384	CAPN1	21.343		P07437	TUBB	48.4244		P07384	CAPN1	16.2276		P26640	VARS	48.3112		P31939	ATIC	47.498		P43243	MATR3	3.32737		Q9Y5B9	SUPT16H	51.2879		P07814	EPRS	45.8919			P43243	MATR3	16.1332		P43243	MATR3	8.18437		P43243	MATR3	20.1429
	P43243	MATR3	5.33021		P43243	MATR3	21.343		P13797	PLS3	48.4244		P43243	MATR3	6.49105		P15311	EZR	48.3112		P63010-2	AP2B1	47.498		O75533	SF3B1	8.31844		Q8WUJ3	CEMIP	49.6852		P37802	TAGLN2	45.8919			O75533	SF3B1	25.0961		O75533	SF3B1	31.1006		O75533	SF3B1	21.3277
	O75533	SF3B1	19.5441		O75533	SF3B1	16.0073		P63241	EIF5A;EIF5AL1	48.4244		O75533	SF3B1	14.6049		Q9Y696	CLIC4	48.3112		P41252	IARS	47.498		P17655	CAPN2	28.2827		Q9NZV1	CRIM1	49.6852		Q6UVK1	CSPG4	45.8919			P17655	CAPN2	8.96291		P17655	CAPN2	11.4581		P17655	CAPN2	11.8487
	P17655	CAPN2	28.4278		P17655	CAPN2	43.7532		P00751	CFB	48.4244		P17655	CAPN2	37.3235		P15121	AKR1B1	48.3112		P55060-3	CSE1L	46.6019		P41252	IARS	41.5922		P00749-2	PLAU	49.6852		P15311	EZR	45.8919			P41252	IARS	10.7555		P41252	IARS	9.82125		P41252	IARS	16.5882
	P41252	IARS	40.8649		P41252	IARS	40.5518		P10619-2	CTSA	48.4244		P41252	IARS	38.9463		Q9GZM7	TINAGL1	48.3112		P62979	RPS27A	46.6019		Q15393	SF3B3	48.2469		Q14697	GANAB	49.6852		Q01469	FABP5	45.8919			Q15393	SF3B3	37.6442		Q15393	SF3B3	65.475		Q15393	SF3B3	33.1765
	Q15393	SF3B3	56.8555		Q15393	SF3B3	38.4175		Q9HC84	MUC5B	48.4244		Q15393	SF3B3	63.2877		P00749-2	PLAU	48.3112		P15121	AKR1B1	46.6019		P10586-2	PTPRF	43.2559		P30153	PPP2R1A	49.6852		P63010-2	AP2B1	45.8919			P10586-2	PTPRF	245.584		P10586-2	PTPRF	266.811		P10586-2	PTPRF	218.017
	P10586-2	PTPRF	55.0788		P10586-2	PTPRF	32.0146		P38646	HSPA9	47.4932		P10586-2	PTPRF	42.1918		P07711	CTSL	48.3112		P00749-2	PLAU	46.6019		P25705	ATP5A1	3.32737		P05121	SERPINE1	49.6852		P16870-2	CPE	45.8919			P25705	ATP5A1	3.58516		P25705	ATP5A1	4.91062		P25705	ATP5A1	2.36975
	P25705	ATP5A1	3.55347		P25705	ATP5A1	4.26861		P11717	IGF2R	47.4932		P25705	ATP5A1	4.86829		P62805	HIST1H4A	47.3252		Q14697	GANAB	46.6019		Q92945	KHSRP	29.9464		Q9GZM7	TINAGL1	49.6852		P26640	VARS	44.9155			Q92945	KHSRP	17.9258		Q92945	KHSRP	22.9162		Q92945	KHSRP	22.5126
	Q92945	KHSRP	33.758		Q92945	KHSRP	24.5445		Q6UVK1	CSPG4	47.4932		Q92945	KHSRP	25.9642		Q9Y5B9	SUPT16H	47.3252		O75643	SNRNP200	46.6019		P22102	GART	31.6101		P54136	RARS	48.0824		Q14697	GANAB	44.9155			P22102	GART	37.6442		P22102	GART	39.285		P22102	GART	45.0252
	P22102	GART	24.8743		P22102	GART	20.2759		Q10471	GALNT2	47.4932		P22102	GART	27.587		P17174	GOT1	47.3252		P17987	TCP1	45.7057		P08195-2	SLC3A2	38.2648		P40121	CAPG	48.0824		P05783	KRT18	44.9155			P08195-2	SLC3A2	50.1923		P08195-2	SLC3A2	47.4694		P08195-2	SLC3A2	60.4286
	P08195-2	SLC3A2	46.1951		P08195-2	SLC3A2	33.0817		P07711	CTSL	47.4932		P08195-2	SLC3A2	34.078		P30740	SERPINB1	47.3252		P78371	CCT2	45.7057		P43490	NAMPT	73.2022		P17174	GOT1	48.0824		P23396	RPS3	44.9155			P43490	NAMPT	48.3997		P43490	NAMPT	39.285		P43490	NAMPT	48.5799
	P43490	NAMPT	71.0694		P43490	NAMPT	60.8277		P30153	PPP2R1A	46.5619		P43490	NAMPT	68.156		P05121	SERPINE1	47.3252		Q14103-3	HNRNPD	45.7057		P12270	TPR	49.9106		P60900	PSMA6	48.0824		P00491	PNP	44.9155			P12270	TPR	68.1181		P12270	TPR	65.475		P12270	TPR	41.4706
	P12270	TPR	51.5253		P12270	TPR	22.4102		Q9NZM1-6	MYOF	45.6307		P12270	TPR	53.5512		Q8WUJ3	CEMIP	47.3252		P49589-3	CARS	45.7057		P19367	HK1	34.9374		Q9NZM1-6	MYOF	46.4797		P07437	TUBB	43.9391			P19367	HK1	35.8516		P19367	HK1	44.1956		P19367	HK1	22.5126
	P19367	HK1	47.9718		P19367	HK1	28.8131		Q7KZF4	SND1	45.6307		P19367	HK1	37.3235		P04066	FUCA1	47.3252		Q16706	MAN2A1	45.7057		P63241	EIF5A;EIF5AL1	59.8927		P37802	TAGLN2	46.4797		P02786	TFRC	43.9391			P63241	EIF5A;EIF5AL1	44.8146		P63241	EIF5A;EIF5AL1	32.7375		P63241	EIF5A;EIF5AL1	47.395
	P63241	EIF5A;EIF5AL1	1.77674		P63241	EIF5A;EIF5AL1	49.089		P47897	QARS	45.6307		P63241	EIF5A;EIF5AL1	56.7967		P09874	PARP1	46.3393		P78417	GSTO1	44.8095		P00491	PNP	58.2291		Q7KZF4	SND1	46.4797		Q9NY33	DPP3	43.9391			P00491	PNP	75.2884		P00491	PNP	63.8381		P00491	PNP	67.5379
	P00491	PNP	46.1951		P00491	PNP	42.6861		O75874	IDH1	45.6307		P00491	PNP	51.9284		Q14103-3	HNRNPD	46.3393		O00754-2	MAN2B1	44.8095		P23526	AHCY	61.5564		P49589-3	CARS	46.4797		Q93063	EXT2	43.9391			P23526	AHCY	51.9849		P23526	AHCY	47.4694		P23526	AHCY	55.6891
	P23526	AHCY	58.6323		P23526	AHCY	53.3576		Q9GZM7	TINAGL1	45.6307		P23526	AHCY	61.665		P46821	MAP1B	46.3393		P10909-4	CLU	44.8095		P36871	PGM1	68.2112		Q16706	MAN2A1	46.4797		P12268	IMPDH2	43.9391			P36871	PGM1	64.533		P36871	PGM1	78.57		P36871	PGM1	56.874
	P36871	PGM1	78.1763		P36871	PGM1	54.4248		Q14697	GANAB	44.6995		P36871	PGM1	77.8926		P51858	HDGF	46.3393		P16278	GLB1	44.8095		P27348	YWHAQ	48.2469		Q01469	FABP5	46.4797		Q04760	GLO1	43.9391			P27348	YWHAQ	69.9107		P27348	YWHAQ	65.475		P27348	YWHAQ	55.6891
	P27348	YWHAQ	42.6416		P27348	YWHAQ	29.8803		P02786	TFRC	44.6995		P27348	YWHAQ	53.5512		Q9NZV1	CRIM1	46.3393		Q99832	CCT7	43.9133		P46777	RPL5	38.2648		P41250	GARS	46.4797		P22314-2	UBA1	42.9626			P46777	RPL5	16.1332		P46777	RPL5	22.9162		P46777	RPL5	22.5126
	P46777	RPL5	51.5253		P46777	RPL5	29.8803		Q9Y5B9	SUPT16H	44.6995		P46777	RPL5	37.3235		P10619-2	CTSA	46.3393		Q9H4A4	RNPEP	43.9133		P09960	LTA4H	84.848		P07711	CTSL	46.4797		P55786	NPEPPS	42.9626			P09960	LTA4H	39.4368		P09960	LTA4H	44.1956		P09960	LTA4H	43.8404
	P09960	LTA4H	83.5066		P09960	LTA4H	67.2306		P55060-3	CSE1L	43.7682		P09960	LTA4H	103.857		Q14697	GANAB	45.3534		Q12805-2	EFEMP1	43.9133		Q14764	MVP	24.9553		P52565	ARHGDIA	46.4797		Q9NZM1-6	MYOF	42.9626			Q14764	MVP	16.1332		Q14764	MVP	14.7319		Q14764	MVP	16.5882
	Q14764	MVP	21.3208		Q14764	MVP	18.1416		Q15181	PPA1	43.7682		Q14764	MVP	25.9642		Q7KZF4	SND1	45.3534		P38646	HSPA9	43.9133		P56192	MARS	28.2827		Q9Y2E5	MAN2B2	46.4797		O75643	SNRNP200	42.9626			P56192	MARS	19.7184		P56192	MARS	18.0056		P56192	MARS	22.5126
	P56192	MARS	33.758		P56192	MARS	21.343		P15311	EZR	43.7682		P56192	MARS	24.3414		P48643	CCT5	45.3534		P13489	RNH1	43.9133		P49788	RARRES1	33.2737		P09651	HNRNPA1;HNRNPA1L2	44.8769		Q9Y696	CLIC4	42.9626			P49788	RARRES1	238.413		P49788	RARRES1	278.269		P49788	RARRES1	227.496
	P49788	RARRES1	15.9906		P49788	RARRES1	6.40291		Q8NHP8	PLBD2	43.7682		P49788	RARRES1	17.8504		P14866	HNRNPL	45.3534		Q13200	PSMD2	43.9133		P36578	RPL4	9.98212		P05783	KRT18	44.8769		P17174	GOT1	42.9626			P36578	RPL4	7.17033		P36578	RPL4	6.5475		P36578	RPL4	16.5882
	P36578	RPL4	14.2139		P36578	RPL4	20.2759		P05783	KRT18	42.837		P36578	RPL4	11.3593		P31939	ATIC	45.3534		O14980	XPO1	43.9133		P14868	DARS	41.5922		P00736	C1R	44.8769		Q01813	PFKP	42.9626			P14868	DARS	30.4739		P14868	DARS	26.19		P14868	DARS	40.2857
	P14868	DARS	37.3114		P14868	DARS	26.6788		P62805	HIST1H4A	42.837		P14868	DARS	42.1918		P11717	IGF2R	45.3534		P30153	PPP2R1A	43.0171		P30153	PPP2R1A	34.9374		Q14103-3	HNRNPD	44.8769		P31946	YWHAB	42.9626			P30153	PPP2R1A	23.3036		P30153	PPP2R1A	24.5531		P30153	PPP2R1A	36.7311
	P30153	PPP2R1A	49.7486		P30153	PPP2R1A	46.9547		P62979	RPS27A	42.837		P30153	PPP2R1A	34.078		P10909-4	CLU	45.3534		P51858	HDGF	43.0171		O94985-2	CLSTN1	134.759		Q9H4A4	RNPEP	44.8769		O95084	PRSS23	42.9626			O94985-2	CLSTN1	116.518		O94985-2	CLSTN1	99.8494		O94985-2	CLSTN1	79.3866
	O94985-2	CLSTN1	154.576		O94985-2	CLSTN1	123.79		P63244	GNB2L1	42.837		O94985-2	CLSTN1	142.803		Q9NZM1-6	MYOF	44.3674		P08581	MET	43.0171		O14980	XPO1	19.9642		Q12805-2	EFEMP1	44.8769		Q9P2E9	RRBP1	42.9626			O14980	XPO1	25.0961		O14980	XPO1	40.9219		O14980	XPO1	24.8824
	O14980	XPO1	39.0882		O14980	XPO1	32.0146		P09874	PARP1	42.837		O14980	XPO1	27.587		Q15181	PPA1	44.3674		Q6UVK1	CSPG4	43.0171		P26358-2	DNMT1	21.6279		P38646	HSPA9	44.8769		Q10471	GALNT2	41.9862			P26358-2	DNMT1	43.022		P26358-2	DNMT1	39.285		P26358-2	DNMT1	37.916
	P26358-2	DNMT1	24.8743		P26358-2	DNMT1	18.1416		Q14152	EIF3A	42.837		P26358-2	DNMT1	24.3414		O75874	IDH1	44.3674		Q01469	FABP5	43.0171		Q02790	FKBP4	56.5654		P51858	HDGF	44.8769		Q9GZM7	TINAGL1	41.9862			Q02790	FKBP4	30.4739		Q02790	FKBP4	29.4637		Q02790	FKBP4	42.6555
	Q02790	FKBP4	76.3996		Q02790	FKBP4	67.2306		O75643	SNRNP200	42.837		Q02790	FKBP4	58.4194		Q9H4A4	RNPEP	44.3674		P16035	TIMP2	43.0171		P61158	ACTR3	44.9196		P16035	TIMP2	44.8769		Q9H4A4	RNPEP	41.9862			P61158	ACTR3	41.2294		P61158	ACTR3	32.7375		P61158	ACTR3	33.1765
	P61158	ACTR3	56.8555		P61158	ACTR3	50.1562		Q14103-3	HNRNPD	42.837		P61158	ACTR3	40.5691		Q9Y266	NUDC	44.3674		P20700	LMNB1	43.0171		Q12905	ILF2	29.9464		Q9Y266	NUDC	44.8769		P78417	GSTO1	41.9862			Q12905	ILF2	43.022		Q12905	ILF2	45.8325		Q12905	ILF2	41.4706
	Q12905	ILF2	46.1951		Q12905	ILF2	26.6788		P04062-4	GBA	42.837		Q12905	ILF2	35.7008		P29279	CTGF	44.3674		P50991	CCT4	42.1209		P33176	KIF5B	28.2827		Q9NY33	DPP3	44.8769		Q9BTY2	FUCA2	41.9862			P33176	KIF5B	21.511		P33176	KIF5B	31.1006		P33176	KIF5B	21.3277
	P33176	KIF5B	37.3114		P33176	KIF5B	26.6788		O75326	SEMA7A	42.837		P33176	KIF5B	29.2097		P05783	KRT18	43.3815		P17655	CAPN2	42.1209		P06396	GSN	44.9196		P67936	TPM4	44.8769		Q9BQT9	CLSTN3	41.9862			P06396	GSN	89.6291		P06396	GSN	101.486		P06396	GSN	90.0505
	P06396	GSN	49.7486		P06396	GSN	46.9547		P06396	GSN	41.9058		P06396	GSN	47.0601		Q08211	DHX9	43.3815		Q14517	FAT1	42.1209		Q99460	PSMD1	39.9285		P43034	PAFAH1B1	44.8769		P61769	B2M	41.9862			Q99460	PSMD1	37.6442		Q99460	PSMD1	47.4694		Q99460	PSMD1	27.2521
	Q99460	PSMD1	37.3114		Q99460	PSMD1	22.4102		Q9H4A4	RNPEP	41.9058		Q99460	PSMD1	35.7008		Q13838	DDX39B	43.3815		O95084	PRSS23	42.1209		P07686	HEXB	143.077		P10809	HSPD1	44.8769		P31939	ATIC	41.0098			P07686	HEXB	50.1923		P07686	HEXB	50.7431		P07686	HEXB	34.3614
	P07686	HEXB	135.032		P07686	HEXB	98.178		Q01469	FABP5	41.9058		P07686	HEXB	126.575		P49589-3	CARS	43.3815		P01130-3	LDLR	42.1209		Q92499	DDX1	26.619		P62826	RAN	44.8769		P62805	HIST1H4A	41.0098			Q92499	DDX1	26.8887		Q92499	DDX1	27.8269		P05141	SLC25A5	1.18487
	P05141	SLC25A5	5.33021		P05141	SLC25A5	1.06715		P14868	DARS	40.9745		Q92499	DDX1	25.9642		O43776	NARS	43.3815		P46777	RPL5	41.2247		Q14008-2	CKAP5	18.3006		P61160	ACTR2	44.8769		P09874	PARP1	41.0098			Q14008-2	CKAP5	19.7184		Q14008-2	CKAP5	18.0056		Q92499	DDX1	27.2521
	Q92499	DDX1	21.3208		Q92499	DDX1	23.4774		Q13838	DDX39B	40.9745		Q14008-2	CKAP5	24.3414		Q12805-2	EFEMP1	43.3815		P30740	SERPINB1	41.2247		P04792	HSPB1	13.3095		P54802	NAGLU	44.8769		P17987	TCP1	41.0098			P04792	HSPB1	23.3036		P04792	HSPB1	22.9162		Q14008-2	CKAP5	24.8824
	Q14008-2	CKAP5	37.3114		Q14008-2	CKAP5	26.6788		P13489	RNH1	40.9745		P04792	HSPB1	16.2276		P38646	HSPA9	42.3955		P10619-2	CTSA	41.2247		P11413	G6PD	24.9553		P08581	MET	43.2742		P55884	EIF3B	41.0098			P11413	G6PD	23.3036		P11413	G6PD	19.6425		P04792	HSPB1	30.8067
	P04792	HSPB1	14.2139		P04792	HSPB1	19.2087		P30740	SERPINB1	40.9745		P11413	G6PD	19.4731		O60506	SYNCRIP	42.3955		P29279	CTGF	41.2247		P63010-2	AP2B1	34.9374		Q6UVK1	CSPG4	43.2742		Q86UP2	KTN1	41.0098			P63010-2	AP2B1	16.1332		P63010-2	AP2B1	27.8269		P11413	G6PD	27.2521
	P11413	G6PD	23.0976		P11413	G6PD	30.9474		P09382	LGALS1	40.9745		P63010-2	AP2B1	38.9463		P37802	TAGLN2	42.3955		Q99497	PARK7	41.2247		P62906	RPL10A	34.9374		P50991	CCT4	43.2742		P24592	IGFBP6	41.0098			P62906	RPL10A	68.1181		P62906	RPL10A	63.8381		P63010-2	AP2B1	24.8824
	P63010-2	AP2B1	46.1951		P63010-2	AP2B1	42.6861		Q00839-2	HNRNPU	40.0433		P62906	RPL10A	42.1918		P13489	RNH1	42.3955		P07910-2	HNRNPC	41.2247		O75874	IDH1	39.9285		P01130-3	LDLR	43.2742		P06748	NPM1	40.0334			O75874	IDH1	48.3997		O75874	IDH1	58.9275		P62906	RPL10A	62.7984
	P62906	RPL10A	44.4184		P62906	RPL10A	29.8803		P13010	XRCC5	40.0433		O75874	IDH1	38.9463		Q9Y262	EIF3L	42.3955		P53621	COPA	41.2247		P31943	HNRNPH1	13.3095		P23246	SFPQ	43.2742		P63241	EIF5A;EIF5AL1	40.0334			P31943	HNRNPH1	26.8887		P31943	HNRNPH1	26.19		O75874	IDH1	60.4286
	O75874	IDH1	40.8649		O75874	IDH1	41.6189		P41250	GARS	40.0433		P31943	HNRNPH1	21.0959		O14818	PSMA7	42.3955		P23246	SFPQ	41.2247		Q9Y696	CLIC4	29.9464		P55884	EIF3B	43.2742		P11717	IGF2R	40.0334			Q9Y696	CLIC4	19.7184		Q9Y696	CLIC4	19.6425		P31943	HNRNPH1	27.2521
	P31943	HNRNPH1	14.2139		P31943	HNRNPH1	20.2759		Q9Y696	CLIC4	40.0433		Q9Y696	CLIC4	27.587		P08581	MET	42.3955		P55884	EIF3B	41.2247		O43175	PHGDH	1.66369		Q8NHP8	PLBD2	43.2742		P47897	QARS	40.0334			O43175	PHGDH	43.022		O43175	PHGDH	40.9219		Q9Y696	CLIC4	33.1765
	Q9Y696	CLIC4	39.0882		Q9Y696	CLIC4	39.4846		P23396	RPS3	39.112		Q13838	DDX39B	37.3235		Q6UVK1	CSPG4	42.3955		Q07954	LRP1	41.2247		Q13838	DDX39B	33.2737		O60506	SYNCRIP	43.2742		P63244	GNB2L1	40.0334			Q13838	DDX39B	43.022		Q13838	DDX39B	31.1006		O43175	PHGDH	39.1009
	O43175	PHGDH	5.33021		O43175	PHGDH	5.33576		Q01813	PFKP	39.112		P61247	RPS3A	8.11381		P27708	CAD	41.4096		Q8N2S1-2	LTBP4	41.2247		P61247	RPS3A	16.6369		Q86XX4-2	FRAS1	43.2742		P06396	GSN	40.0334			P61247	RPS3A	23.3036		P61247	RPS3A	16.3687		Q13838	DDX39B	48.5799
	Q13838	DDX39B	42.6416		Q13838	DDX39B	42.6861		P17987	TCP1	39.112		Q9Y5B9	SUPT16H	37.3235		P47897	QARS	41.4096		P17174	GOT1	40.3285		Q9Y5B9	SUPT16H	33.2737		P23381-2	WARS	43.2742		P50991	CCT4	40.0334			Q9Y5B9	SUPT16H	34.0591		Q9Y5B9	SUPT16H	37.6481		P61247	RPS3A	16.5882
	P61247	RPS3A	23.0976		P61247	RPS3A	16.0073		P48643	CCT5	39.112		P07910-2	HNRNPC	37.3235		P41250	GARS	41.4096		Q15181	PPA1	40.3285		P07910-2	HNRNPC	33.2737		P02794	FTH1	43.2742		P01130-3	LDLR	40.0334			P07910-2	HNRNPC	23.3036		P07910-2	HNRNPC	24.5531		Q9Y5B9	SUPT16H	30.8067
	Q9Y5B9	SUPT16H	51.5253		Q9Y5B9	SUPT16H	41.6189		P50991	CCT4	39.112		P62424	RPL7A	19.4731		Q04637-4	EIF4G1	41.4096		O75874	IDH1	40.3285		P62424	RPL7A	18.3006		P35237	SERPINB6	43.2742		P13497	BMP1	40.0334			P62424	RPL7A	19.7184		P62424	RPL7A	18.0056		P07910-2	HNRNPC	28.437
	P07910-2	HNRNPC	7.10694		P07910-2	HNRNPC	38.4175		P14866	HNRNPL	39.112		Q1KMD3	HNRNPUL2	3.24552		Q14008-2	CKAP5	41.4096		Q13838	DDX39B	40.3285		Q1KMD3	HNRNPUL2	4.99106		P00505	GOT2	43.2742		P10809	HSPD1	40.0334			Q1KMD3	HNRNPUL2	26.8887		Q1KMD3	HNRNPUL2	34.3744		P62424	RPL7A	23.6975
	P62424	RPL7A	8.88368		P62424	RPL7A	13.873		P17655	CAPN2	39.112		Q9H4M9	EHD1	9.73657		Q99497	PARK7	41.4096		Q86UP2	KTN1	40.3285		Q9H4M9	EHD1	11.6458		P62805	HIST1H4A	41.6714		P35052	GPC1	40.0334			Q9H4M9	EHD1	48.3997		Q9H4M9	EHD1	54.0169		Q1KMD3	HNRNPUL2	40.2857
	Q1KMD3	HNRNPUL2	5.33021		Q1KMD3	HNRNPUL2	8.53722		P17174	GOT1	39.112		O95373	IPO7	17.8504		P25788-2	PSMA3	41.4096		P02786	TFRC	40.3285		O95373	IPO7	19.9642		P41252	IARS	41.6714		O14672	ADAM10	40.0334			O95373	IPO7	25.0961		O95373	IPO7	31.1006		Q9H4M9	EHD1	65.1681
	Q9H4M9	EHD1	23.0976		Q9H4M9	EHD1	28.8131		P78417	GSTO1	39.112		O00622	CYR61	68.156		Q16706	MAN2A1	41.4096		P04062-4	GBA	40.3285		O00622	CYR61	73.2022		P16278	GLB1	41.6714		P26022	PTX3	40.0334			O00622	CYR61	43.022		O00622	CYR61	50.7431		O95373	IPO7	17.7731
	O95373	IPO7	44.4184		O95373	IPO7	38.4175		P35237	SERPINB6	39.112		P29144	TPP2	61.665		Q9BTY2	FUCA2	41.4096		P09211	GSTP1	40.3285		P29144	TPP2	59.8927		Q13200	PSMD2	41.6714		Q14019	COTL1	40.0334			P29144	TPP2	66.3255		P29144	TPP2	60.5644		O00622	CYR61	61.6135
	O00622	CYR61	62.1857		O00622	CYR61	81.1036		P42785	PRCP	39.112		Q9NY33	DPP3	48.6829		P48723	HSPA13	41.4096		Q04760	GLO1	40.3285		Q9NY33	DPP3	46.5832		P20700	LMNB1	41.6714		P06865	HEXA	39.0569			Q9NY33	DPP3	66.3255		Q9NY33	DPP3	58.9275		P29144	TPP2	42.6555
	P29144	TPP2	51.5253		P29144	TPP2	29.8803		Q8N2S1-2	LTBP4	39.112		Q9NR30	DDX21	4.86829		P13010	XRCC5	40.4236		P78539-5	SRPX	40.3285		Q9NR30	DDX21	4.99106		P48643	CCT5	41.6714		O00469-2	PLOD2	39.0569			Q9NR30	DDX21	12.5481		Q9NR30	DDX21	9.82125		Q9NY33	DPP3	45.0252
	Q9NY33	DPP3	44.4184		Q9NY33	DPP3	29.8803		P78371	CCT2	38.1808		P31947	SFN	37.3235		Q13200	PSMD2	40.4236		P23396	RPS3	39.4323		P31947	SFN	38.2648		P04083	ANXA1	41.6714		Q9Y5B9	SUPT16H	39.0569			P31947	SFN	62.7404		P31947	SFN	62.2012		Q9NR30	DDX21	18.958
	Q9NR30	DDX21	14.2139		Q9NR30	DDX21	9.60437		Q15393	SF3B3	38.1808		P35606-2	COPB2	47.0601		P54136	RARS	40.4236		P05121	SERPINE1	39.4323		P35606-2	COPB2	46.5832		P04066	FUCA1	41.6714		P13489	RNH1	39.0569			P35606-2	COPB2	41.2294		P35606-2	COPB2	45.8325		P31947	SFN	60.4286
	P31947	SFN	31.9812		P31947	SFN	19.2087		P07910-2	HNRNPC	38.1808		Q06481	APLP2	100.611		O75643	SNRNP200	40.4236		P01037	CST1	39.4323		Q06481	APLP2	109.803		P47756-2	CAPZB	41.6714		P14868	DARS	39.0569			Q06481	APLP2	89.6291		Q06481	APLP2	109.671		P35606-2	COPB2	40.2857
	P35606-2	COPB2	39.0882		P35606-2	COPB2	25.6117		P46821	MAP1B	38.1808		P53618	COPB1	29.2097		Q86UP2	KTN1	40.4236		Q13283	G3BP1	39.4323		P53618	COPB1	18.3006		P06396	GSN	41.6714		Q13751	LAMB3	39.0569			P53618	COPB1	23.3036		P53618	COPB1	26.19		Q06481	APLP2	86.4959
	Q06481	APLP2	101.274		Q06481	APLP2	101.379		P01130-3	LDLR	38.1808		Q14103-3	HNRNPD	42.1918		Q01469	FABP5	40.4236		O75326	SEMA7A	39.4323		Q14103-3	HNRNPD	43.2559		P10253	GAA	41.6714		Q16881-5	TXNRD1	39.0569			Q14103-3	HNRNPD	34.0591		Q14103-3	HNRNPD	34.3744		P53618	COPB1	26.0672
	P53618	COPB1	24.8743		P53618	COPB1	22.4102		P16278	GLB1	38.1808		P12004	PCNA	21.0959		Q14517	FAT1	40.4236		Q9H3G5	CPVL	38.5361		P12004	PCNA	29.9464		P25788-2	PSMA3	41.6714		P52565	ARHGDIA	39.0569			P12004	PCNA	43.022		P12004	PCNA	45.8325		Q14103-3	HNRNPD	33.1765
	Q14103-3	HNRNPD	39.0882		Q14103-3	HNRNPD	40.5518		Q9BTY2	FUCA2	38.1808		P62826	RAN	35.7008		P14868	DARS	39.4377		Q9Y5B9	SUPT16H	38.5361		P62826	RAN	36.6011		P27797	CALR	41.6714		Q9Y266	NUDC	39.0569			P62826	RAN	32.2665		P62826	RAN	31.1006		P12004	PCNA	43.8404
	P12004	PCNA	26.651		P12004	PCNA	27.746		P04066	FUCA1	38.1808		O00159-3	MYO1C	8.11381		P43034	PAFAH1B1	39.4377		P48643	CCT5	38.5361		O00159-3	MYO1C	14.9732		P26640	VARS	40.0687		O43143	DHX15	39.0569			O00159-3	MYO1C	10.7555		O00159-3	MYO1C	31.1006		P62826	RAN	27.2521
	P62826	RAN	26.651		P62826	RAN	33.0817		O60506	SYNCRIP	37.2496		Q9H4A4	RNPEP	61.665		P35237	SERPINB6	39.4377		Q9Y266	NUDC	38.5361		Q9H4A4	RNPEP	51.5743		Q14152	EIF3A	40.0687		P09429	HMGB1;HMGB1P1	38.0805			Q9H4A4	RNPEP	53.7775		Q9H4A4	RNPEP	68.7487		O00159-3	MYO1C	14.2185
	O00159-3	MYO1C	28.4278		O00159-3	MYO1C	17.0744		P41252	IARS	37.2496		P11717	IGF2R	73.0243		P09104	ENO2	39.4377		P41250	GARS	38.5361		P11717	IGF2R	53.238		P09874	PARP1	40.0687		Q7KZF4	SND1	38.0805			P11717	IGF2R	73.4959		P11717	IGF2R	27.8269		Q9H4A4	RNPEP	48.5799
	Q9H4A4	RNPEP	56.8555		Q9H4A4	RNPEP	41.6189		P51858	HDGF	37.2496		P27816	MAP4	43.8146		Q8NHP8	PLBD2	39.4377		Q8NHP8	PLBD2	38.5361		P27816	MAP4	49.9106		P13489	RNH1	40.0687		Q8NHP8	PLBD2	38.0805			P27816	MAP4	17.9258		P27816	MAP4	13.095		P11717	IGF2R	59.2437
	P11717	IGF2R	60.409		P11717	IGF2R	45.8876		P80188	LCN2	37.2496		Q9Y4K0	LOXL2	126.575		Q12905	ILF2	38.4518		Q15393	SF3B3	38.5361		Q9Y4K0	LOXL2	106.476		Q86UP2	KTN1	40.0687		P41252	IARS	38.0805			Q9Y4K0	LOXL2	55.57		Q9Y4K0	LOXL2	65.475		P27816	MAP4	14.2185
	P27816	MAP4	33.758		P27816	MAP4	24.5445		Q92820	GGH	37.2496		Q96KP4	CNDP2	48.6829		P62906	RPL10A	38.4518		Q92973	TNPO1	38.5361		Q96KP4	CNDP2	48.2469		O75326	SEMA7A	40.0687		P47756-2	CAPZB	38.0805			Q96KP4	CNDP2	21.511		Q96KP4	CNDP2	18.0056		Q9Y4K0	LOXL2	65.1681
	Q9Y4K0	LOXL2	154.576		Q9Y4K0	LOXL2	135.528		P48723	HSPA13	37.2496		P14314-2	PRKCSH	32.4552		P07910-2	HNRNPC	38.4518		O95373	IPO7	38.5361		P14314-2	PRKCSH	28.2827		P05023-4	ATP1A1	40.0687		Q9UPN3	MACF1	38.0805			P14314-2	PRKCSH	32.2665		P14314-2	PRKCSH	49.1062		Q96KP4	CNDP2	30.8067
	Q96KP4	CNDP2	49.7486		Q96KP4	CNDP2	53.3576		Q13751	LAMB3	37.2496		P60900	PSMA6	42.1918		P62424	RPL7A	38.4518		Q14980	NUMA1	38.5361		P60900	PSMA6	46.5832		P62249	RPS16	40.0687		Q8WX77	IGFBPL1	38.0805			P60900	PSMA6	51.9849		P60900	PSMA6	54.0169		P14314-2	PRKCSH	29.6219
	P14314-2	PRKCSH	37.3114		P14314-2	PRKCSH	25.6117		Q99832	CCT7	36.3183		P00505	GOT2	43.8146		Q9NY33	DPP3	38.4518		P05556	ITGB1	38.5361		P00505	GOT2	36.6011		Q8NBJ4-2	GOLM1	40.0687		P02794	FTH1	38.0805			P00505	GOT2	39.4368		P00505	GOT2	36.0112		P60900	PSMA6	49.7647
	P60900	PSMA6	39.0882		P60900	PSMA6	39.4846		P63010-2	AP2B1	36.3183		P49589-3	CARS	63.2877		P00505	GOT2	38.4518		Q9HC84	MUC5B	38.5361		P49589-3	CARS	64.8838		Q92820	GGH	40.0687		P10124	SRGN	38.0805			P49589-3	CARS	28.6813		P49589-3	CARS	44.1956		P00505	GOT2	30.8067
	P00505	GOT2	40.8649		P00505	GOT2	34.1489		Q99497	PARK7	36.3183		Q99497	PARK7	48.6829		P40227	CCT6A	38.4518		O60506	SYNCRIP	37.64		Q99497	PARK7	53.238		Q12905	ILF2	40.0687		P04083	ANXA1	38.0805			Q99497	PARK7	51.9849		Q99497	PARK7	45.8325		P49589-3	CARS	28.437
	P49589-3	CARS	60.409		P49589-3	CARS	39.4846		P67936	TPM4	36.3183		Q99613-2	EIF3C;EIF3CL	29.2097		P47756-2	CAPZB	38.4518		Q14008-2	CKAP5	37.64		Q99613-2	EIF3C;EIF3CL	23.2916		P67809	YBX1	40.0687		Q76M96-2	CCDC80	38.0805			Q99613-2	EIF3C;EIF3CL	41.2294		Q99613-2	EIF3C;EIF3CL	44.1956		Q99497	PARK7	36.7311
	Q99497	PARK7	3.55347		Q99497	PARK7	60.8277		P09211	GSTP1	36.3183		Q07955	SRSF1	1.62276		Q10471	GALNT2	38.4518		Q9NY33	DPP3	37.64		Q07955	SRSF1	1.66369		O15143	ARPC1B	40.0687		P00441	SOD1	38.0805			Q07955	SRSF1	57.3626		Q07955	SRSF1	55.6537		Q99613-2	EIF3C;EIF3CL	43.8404
	Q99613-2	EIF3C;EIF3CL	40.8649		Q99613-2	EIF3C;EIF3CL	36.2832		O00560	SDCBP	36.3183		P39023	RPL3	11.3593		P01037	CST1	38.4518		O43143	DHX15	37.64		P39023	RPL3	6.65475		P40227	CCT6A	40.0687		Q13421-4	MSLN	38.0805			P39023	RPL3	7.17033		P39023	RPL3	11.4581		Q07955	SRSF1	52.1345
	Q07955	SRSF1	14.2139		Q07955	SRSF1	24.5445		Q08431	MFGE8	36.3183		P49588	AARS	24.3414		Q12841	FSTL1	38.4518		Q86XX4-2	FRAS1	37.64		P49588	AARS	31.6101		Q9BQT9	CLSTN3	40.0687		Q13214-2	SEMA3B	38.0805			P49588	AARS	32.2665		P49588	AARS	37.6481		P39023	RPL3	9.479
	P39023	RPL3	8.88368		P39023	RPL3	13.873		Q12841	FSTL1	36.3183		P46821	MAP1B	35.7008		Q01813	PFKP	37.4658		Q00839-2	HNRNPU	37.64		P46821	MAP1B	39.9285		Q9BRK5	SDF4	40.0687		P48723	HSPA13	37.1041			P31946	YWHAB	50.1923		P31946	YWHAB	47.4694		P49588	AARS	33.1765
	P49588	AARS	26.651		P49588	AARS	14.9401		P62906	RPL10A	35.3871		P31946	YWHAB	58.4194		Q14152	EIF3A	37.4658		O95782-2	AP2A1	37.64		P31946	YWHAB	49.9106		P31939	ATIC	38.466		Q13283	G3BP1	37.1041			P13489	RNH1	23.3036		P13489	RNH1	24.5531		P31946	YWHAB	40.2857
	P46821	MAP1B	42.6416		P46821	MAP1B	48.0219		Q9NY33	DPP3	35.3871		P13489	RNH1	35.7008		P53621	COPA	37.4658		Q7Z6Z7-2	HUWE1	37.64		P13489	RNH1	29.9464		Q14517	FAT1	38.466		Q92973	TNPO1	37.1041			Q13283	G3BP1	19.7184		Q13283	G3BP1	32.7375		P13489	RNH1	30.8067
	P31946	YWHAB	55.0788		P31946	YWHAB	28.8131		P47756-2	CAPZB	35.3871		Q13283	G3BP1	21.0959		P36578	RPL4	37.4658		P09382	LGALS1	37.64		Q13283	G3BP1	21.6279		P46777	RPL5	38.466		P23381-2	WARS	37.1041			P15121	AKR1B1	39.4368		P15121	AKR1B1	37.6481		Q13283	G3BP1	41.4706
	P13489	RNH1	42.6416		P13489	RNH1	39.4846		O43776	NARS	35.3871		P15121	AKR1B1	55.1739		P63010-2	AP2B1	37.4658		P00751	CFB	37.64		P15121	AKR1B1	51.5743		P07910-2	HNRNPC	38.466		P05455	SSB	37.1041			P12268	IMPDH2	10.7555		P12268	IMPDH2	11.4581		P15121	AKR1B1	27.2521
	Q13283	G3BP1	21.3208		Q13283	G3BP1	36.2832		P13497	BMP1	35.3871		P12268	IMPDH2	25.9642		P62826	RAN	37.4658		P78527	PRKDC	37.64		P12268	IMPDH2	38.2648		P01037	CST1	38.466		Q16576	RBBP7	37.1041			Q16270	IGFBP7	16.1332		Q16270	IGFBP7	13.095		P12268	IMPDH2	11.8487
	P15121	AKR1B1	56.8555		P15121	AKR1B1	50.1562		Q9NS15	LTBP3	35.3871		Q16270	IGFBP7	150.917		Q9HB71	CACYBP	37.4658		P00491	PNP	36.7438		Q16270	IGFBP7	159.714		O95373	IPO7	38.466		P35606-2	COPB2	37.1041			O43390	HNRNPR	19.7184		O43390	HNRNPR	22.9162		Q16270	IGFBP7	13.0336
	P12268	IMPDH2	19.5441		P12268	IMPDH2	35.216		P19021-3	PAM	35.3871		O43390	HNRNPR	16.2276		Q92820	GGH	37.4658		Q16881-5	TXNRD1	36.7438		O43390	HNRNPR	16.6369		Q04446	GBE1	38.466		Q9Y3F4	STRAP	37.1041			P16403	HIST1H1C	21.511		P16403	HIST1H1C	26.19		O43390	HNRNPR	26.0672
	Q16270	IGFBP7	170.567		Q16270	IGFBP7	128.058		Q13200	PSMD2	34.4558		P16403	HIST1H1C	16.2276		O43143	DHX15	36.4799		P23381-2	WARS	36.7438		P16403	HIST1H1C	16.6369		P12270	TPR	38.466		P13667	PDIA4	36.1277			Q15029	EFTUD2	32.2665		Q15029	EFTUD2	31.1006		P16403	HIST1H1C	27.2521
	O43390	HNRNPR	19.5441		O43390	HNRNPR	25.6117		Q9UPN3	MACF1	34.4558		Q15029	EFTUD2	27.587		Q15393	SF3B3	36.4799		Q9Y696	CLIC4	36.7438		Q15029	EFTUD2	14.9732		Q9ULV4	CORO1C	38.466		P15121	AKR1B1	36.1277			Q15046	KARS	66.3255		Q15046	KARS	75.2962		Q15029	EFTUD2	23.6975
	P16403	HIST1H1C	14.2139		P16403	HIST1H1C	17.0744		P27348	YWHAQ	34.4558		Q15046	KARS	48.6829		P11413	G6PD	36.4799		Q04446	GBE1	36.7438		Q15046	KARS	23.2916		P09104	ENO2	38.466		Q08211	DHX9	36.1277			P17174	GOT1	51.9849		P17174	GOT1	49.1062		Q15046	KARS	46.2101
	Q15029	EFTUD2	35.5347		Q15029	EFTUD2	20.2759		P00505	GOT2	34.4558		P17174	GOT1	50.3056		P39023	RPL3	36.4799		P26599	PTBP1	36.7438		P17174	GOT1	61.5564		Q9Y617	PSAT1	38.466		Q99985	SEMA3C	36.1277			Q13435	SF3B2	12.5481		Q13435	SF3B2	13.095		P17174	GOT1	45.0252
	Q15046	KARS	33.758		Q15046	KARS	26.6788		P31946	YWHAB	34.4558		Q13435	SF3B2	6.49105		P12268	IMPDH2	36.4799		P07711	CTSL	35.8476		Q13435	SF3B2	4.99106		P31947	SFN	38.466		Q13263	TRIM28	36.1277			P67809	YBX1	25.0961		P67809	YBX1	24.5531		Q13435	SF3B2	16.5882
	P17174	GOT1	55.0788		P17174	GOT1	42.6861		Q13283	G3BP1	34.4558		P35555	FBN1	196.354		P22234	PAICS	36.4799		O43776	NARS	35.8476		P35555	FBN1	184.669		P04259	KRT6B	38.466		P60900	PSMA6	36.1277			P18124	RPL7	14.3407		P18124	RPL7	16.3687		P67809	YBX1	22.5126
	Q13435	SF3B2	10.6604		Q13435	SF3B2	14.9401		Q9NTK5	OLA1	34.4558		P67809	YBX1	25.9642		P48637	GSS	36.4799		Q9HB71	CACYBP	35.8476		P67809	YBX1	28.2827		P17987	TCP1	36.8632		Q99873-3	PRMT1	36.1277			Q13740-2	ALCAM	60.9478		Q13740-2	ALCAM	62.2012		P18124	RPL7	14.2185
	P35555	FBN1	223.869		P35555	FBN1	147.267		Q92973	TNPO1	34.4558		P18124	RPL7	8.11381		Q9HC38-2	GLOD4	36.4799		P05023-4	ATP1A1	35.8476		P18124	RPL7	13.3095		Q99497	PARK7	36.8632		P14174	MIF	36.1277			P26599	PTBP1	10.7555		P26599	PTBP1	11.4581		Q13740-2	ALCAM	46.2101
	P67809	YBX1	19.5441		P67809	YBX1	24.5445		P08833	IGFBP1	34.4558		Q13740-2	ALCAM	73.0243		P02794	FTH1	36.4799		P04083	ANXA1	35.8476		Q13740-2	ALCAM	74.8659		P09382	LGALS1	36.8632		P60660-2	MYL6	36.1277			P40227	CCT6A	26.8887		P40227	CCT6A	27.8269		P26599	PTBP1	22.5126
	P18124	RPL7	15.9906		P18124	RPL7	17.0744		P10809	HSPD1	33.5246		P26599	PTBP1	14.6049		P16035	TIMP2	36.4799		O00469-2	PLOD2	35.8476		P26599	PTBP1	13.3095		P14868	DARS	36.8632		Q15181	PPA1	35.1512			P62701	RPS4X	14.3407		P62701	RPS4X	13.095		P40227	CCT6A	20.1429
	Q13740-2	ALCAM	81.7298		Q13740-2	ALCAM	76.835		Q13263	TRIM28	33.5246		P40227	CCT6A	27.587		Q8WX77	IGFBPL1	36.4799		P21589	NT5E	35.8476		P40227	CCT6A	28.2827		O15144	ARPC2	36.8632		P09382	LGALS1	35.1512			O95782-2	AP2A1	12.5481		O95782-2	AP2A1	14.7319		P62701	RPS4X	16.5882
	P26599	PTBP1	8.88368		P26599	PTBP1	19.2087		P00491	PNP	33.5246		P62701	RPS4X	8.11381		P12270	TPR	35.4939		Q9GZM7	TINAGL1	34.9514		P62701	RPS4X	11.6458		P35606-2	COPB2	36.8632		P41250	GARS	35.1512			P40121	CAPG	16.1332		P40121	CAPG	16.3687		O95782-2	AP2A1	24.8824
	P40227	CCT6A	28.4278		P40227	CCT6A	22.4102		P29144	TPP2	33.5246		O95782-2	AP2A1	30.8325		Q13283	G3BP1	35.4939		P04066	FUCA1	34.9514		O95782-2	AP2A1	24.9553		P29144	TPP2	36.8632		Q15393	SF3B3	35.1512			P68133	ACTA1;ACTC1;ACTG2;ACTA2	19.7184		P68133	ACTA1;ACTC1;ACTG2;ACTA2	19.6425		P40121	CAPG	26.0672
	P62701	RPS4X	10.6604		P62701	RPS4X	9.60437		P49589-3	CARS	33.5246		P40121	CAPG	30.8325		O60841	EIF5B	35.4939		P27708	CAD	34.9514		P40121	CAPG	31.6101		P61769	B2M	36.8632		P46821	MAP1B	35.1512			Q96QK1	VPS35	30.4739		Q96QK1	VPS35	36.0112		P68133	ACTA1;ACTC1;ACTG2;ACTA2	29.6219
	O95782-2	AP2A1	24.8743		O95782-2	AP2A1	26.6788		O60841	EIF5B	33.5246		P68133	ACTA1;ACTC1;ACTG2;ACTA2	19.4731		P37837	TALDO1	35.4939		P14868	DARS	34.9514		P68133	ACTA1;ACTC1;ACTG2;ACTA2	23.2916		Q16576	RBBP7	36.8632		P00505	GOT2	35.1512			P05556	ITGB1	7.17033		P05556	ITGB1	13.095		Q96QK1	VPS35	21.3277
	P40121	CAPG	40.8649		P40121	CAPG	46.9547		P23381-2	WARS	33.5246		Q96QK1	VPS35	22.7187		P50454	SERPINH1	35.4939		Q10471	GALNT2	34.9514		Q96QK1	VPS35	26.619		O14818	PSMA7	36.8632		O95373	IPO7	35.1512			P47756-2	CAPZB	37.6442		P47756-2	CAPZB	37.6481		P05556	ITGB1	8.29412
	P68133	ACTA1;ACTC1;ACTG2;ACTA2	26.651		P68133	ACTA1;ACTC1;ACTG2;ACTA2	21.343		P10253	GAA	33.5246		P05556	ITGB1	37.3235		Q92973	TNPO1	35.4939		P12268	IMPDH2	34.9514		P05556	ITGB1	43.2559		P48637	GSS	36.8632		P78539-5	SRPX	35.1512			P32119	PRDX2	34.0591		P32119	PRDX2	40.9219		P47756-2	CAPZB	41.4706
	Q96QK1	VPS35	30.2045		Q96QK1	VPS35	20.2759		Q04446	GBE1	33.5246		P47756-2	CAPZB	27.587		P62249	RPS16	35.4939		P02794	FTH1	34.9514		P47756-2	CAPZB	29.9464		P07437	TUBB	35.2605		P48637	GSS	35.1512			O60841	EIF5B	28.6813		O60841	EIF5B	26.19		P32119	PRDX2	40.2857
	P05556	ITGB1	49.7486		P05556	ITGB1	41.6189		O14672	ADAM10	33.5246		P32119	PRDX2	38.9463		Q9Y3F4	STRAP	35.4939		P50454	SERPINH1	34.9514		P32119	PRDX2	38.2648		P47897	QARS	35.2605		Q14980	NUMA1	35.1512			P04040	CAT	32.2665		P04040	CAT	36.0112		O60841	EIF5B	18.958
	P47756-2	CAPZB	44.4184		P47756-2	CAPZB	36.2832		O95084	PRSS23	33.5246		O60841	EIF5B	25.9642		P05455	SSB	35.4939		P39060-2	COL18A1	34.9514		O60841	EIF5B	24.9553		P53621	COPA	35.2605		P68133	ACTA1;ACTC1;ACTG2;ACTA2	35.1512			P54577	YARS	25.0961		P54577	YARS	37.6481		P04040	CAT	28.437
	P32119	PRDX2	5.33021		P32119	PRDX2	39.4846		P39060-2	COL18A1	33.5246		P04040	CAT	9.73657		O00560	SDCBP	35.4939		O14672	ADAM10	34.9514		P04040	CAT	19.9642		Q8N2S1-2	LTBP4	35.2605		P15586	GNS	34.1748			P27695	APEX1	37.6442		P27695	APEX1	27.8269		P54577	YARS	29.6219
	O60841	EIF5B	33.758		O60841	EIF5B	32.0146		P35052	GPC1	33.5246		P54577	YARS	14.6049		P16278	GLB1	35.4939		P04179	SOD2	34.9514		P54577	YARS	16.6369		Q15393	SF3B3	35.2605		Q16706	MAN2A1	34.1748			P35998	PSMC2	34.0591		P35998	PSMC2	24.5531		P27695	APEX1	40.2857
	P04040	CAT	10.6604		P04040	CAT	8.53722		Q8WX77	IGFBPL1	33.5246		P21796	VDAC1	1.62276		Q86XX4-2	FRAS1	35.4939		P11586	MTHFD1	34.9514		P21796	VDAC1	3.32737		O00469-2	PLOD2	35.2605		P00751	CFB	34.1748			P30740	SERPINB1	41.2294		P30740	SERPINB1	40.9219		P35998	PSMC2	28.437
	P54577	YARS	15.9906		P54577	YARS	13.873		Q9Y2E5	MAN2B2	33.5246		P27695	APEX1	34.078		O95084	PRSS23	35.4939		P60900	PSMA6	34.0552		P27695	APEX1	31.6101		P21589	NT5E	35.2605		P38646	HSPA9	34.1748			Q08945	SSRP1	19.7184		Q08945	SSRP1	11.4581		P30740	SERPINB1	49.7647
	P27695	APEX1	30.2045		P21796	VDAC1	1.06715		Q93063	EXT2	33.5246		P35998	PSMC2	19.4731		Q9Y2E5	MAN2B2	35.4939		P31946	YWHAB	34.0552		P35998	PSMC2	16.6369		P27708	CAD	35.2605		O75326	SEMA7A	34.1748			O43776	NARS	32.2665		O43776	NARS	29.4637		Q08945	SSRP1	17.7731
	P35998	PSMC2	23.0976		P27695	APEX1	35.216		Q86SR1	GALNT10	33.5246		P30740	SERPINB1	53.5512		Q13510-2	ASAH1	35.4939		Q9BTY2	FUCA2	34.0552		P30740	SERPINB1	46.5832		Q99613-2	EIF3C;EIF3CL	35.2605		P30740	SERPINB1	34.1748			P42166	TMPO	19.7184		P42166	TMPO	13.095		O43776	NARS	37.916
	P30740	SERPINB1	51.5253		P35998	PSMC2	23.4774		P16870-2	CPE	33.5246		Q08945	SSRP1	14.6049		P05023-4	ATP1A1	34.508		P62424	RPL7A	34.0552		Q08945	SSRP1	4.99106		Q9P2E9	RRBP1	35.2605		P48643	CCT5	34.1748			P22234	PAICS	17.9258		P22234	PAICS	14.7319		P42166	TMPO	14.2185
	Q08945	SSRP1	35.5347		P30740	SERPINB1	44.8204		Q86UP2	KTN1	32.5934		O43776	NARS	48.6829		Q00839-2	HNRNPU	34.508		P12270	TPR	34.0552		O43776	NARS	41.5922		Q92859-3	NEO1	35.2605		Q99832	CCT7	34.1748			P49792	RANBP2	1.79258		P37837	TALDO1	55.6537		P22234	PAICS	17.7731
	O43776	NARS	44.4184		Q08945	SSRP1	35.216		P55884	EIF3B	32.5934		P42166	TMPO	19.4731		P04083	ANXA1	34.508		P62249	RPS16	34.0552		P42166	TMPO	14.9732		O60841	EIF5B	35.2605		P27348	YWHAQ	34.1748			P37837	TALDO1	50.1923		Q9UHD8	2009-09-01	24.5531		P49792	RANBP2	2.36975
	P42166	TMPO	17.7674		O43776	NARS	38.4175		Q9P2E9	RRBP1	32.5934		P22234	PAICS	21.0959		P02786	TFRC	34.508		O00560	SDCBP	34.0552		P22234	PAICS	21.6279		Q86SR1	GALNT10	35.2605		P20700	LMNB1	34.1748			Q9UHD8	2009-09-01	26.8887		P16070	CD44	73.6594		P37837	TALDO1	47.395
	P22234	PAICS	24.8743		P42166	TMPO	18.1416		O14980	XPO1	32.5934		P49792	RANBP2	3.24552		P41252	IARS	34.508		P67936	TPM4	34.0552		P49792	RANBP2	1.66369		P48723	HSPA13	35.2605		P61160	ACTR2	34.1748			P16070	CD44	80.6662		Q15459	SF3A1	36.0112		Q9UHD8	2009-09-01	22.5126
	P49792	RANBP2	7.10694		P22234	PAICS	29.8803		Q14008-2	CKAP5	32.5934		P37837	TALDO1	51.9284		P18124	RPL7	34.508		P45974-2	USP5	34.0552		P37837	TALDO1	54.9017		P33176	KIF5B	35.2605		P42785	PRCP	33.1984			Q15459	SF3A1	30.4739		P07858	CTSB	29.4637		P16070	CD44	61.6135
	P37837	TALDO1	53.3021		P49792	RANBP2	9.60437		O95373	IPO7	32.5934		Q9UHD8	2009-09-01	9.73657		O95782-2	AP2A1	34.508		P27348	YWHAQ	33.159		Q9UHD8	2009-09-01	9.98212		Q99878	HIST1H2AJ;HIST1H2AH;HIST2H2AA3;HIST1H2AD;HIST1H2AG;H2AFJ;HIST2H2AC	35.2605		P51858	HDGF	33.1984			P07858	CTSB	21.511		Q02809	PLOD1	47.4694		Q15459	SF3A1	29.6219
	Q9UHD8	2009-09-01	10.6604		P37837	TALDO1	32.0146		P62826	RAN	32.5934		P16070	CD44	19.4731		Q04446	GBE1	34.508		Q04637-4	EIF4G1	33.159		P16070	CD44	28.2827		P40925-3	MDH1	35.2605		Q99497	PARK7	33.1984			Q02809	PLOD1	21.511		P50570-3	NA	14.7319		P07858	CTSB	33.1765
	P16070	CD44	23.0976		Q9UHD8	2009-09-01	13.873		P60900	PSMA6	32.5934		P06737-2	PYGL	90.8747		O00469-2	PLOD2	34.508		P62906	RPL10A	33.159		P06737-2	PYGL	94.8302		Q99536	VAT1	35.2605		O60841	EIF5B	33.1984			P50570-3	NA	7.17033		P67936	TPM4	24.5531		Q02809	PLOD1	33.1765
	P06737-2	PYGL	88.8368		P16070	CD44	25.6117		P27695	APEX1	32.5934		Q15459	SF3A1	19.4731		P04062-4	GBA	34.508		P47756-2	CAPZB	33.159		Q15459	SF3A1	21.6279		P30530-2	AXL	35.2605		P27695	APEX1	33.1984			P67936	TPM4	32.2665		Q9Y262	EIF3L	42.5587		P50570-3	NA	16.5882
	Q15459	SF3A1	19.5441		P06737-2	PYGL	62.962		Q9Y262	EIF3L	32.5934		P07858	CTSB	95.743		O75326	SEMA7A	34.508		Q99613-2	EIF3C;EIF3CL	33.159		P07858	CTSB	93.1665		P19367	HK1	35.2605		P46777	RPL5	33.1984			Q9Y262	EIF3L	25.0961		P40925-3	MDH1	49.1062		P67936	TPM4	24.8824
	P07858	CTSB	95.9437		Q15459	SF3A1	10.6715		P52565	ARHGDIA	32.5934		Q02809	PLOD1	97.3657		P02792	FTL	34.508		P08195-2	SLC3A2	33.159		Q02809	PLOD1	93.1665		Q9Y262	EIF3L	35.2605		P05556	ITGB1	33.1984			P40925-3	MDH1	51.9849		Q15365	PCBP1	26.19		Q9Y262	EIF3L	36.7311
	Q02809	PLOD1	117.265		P07858	CTSB	83.2379		Q9HB71	CACYBP	32.5934		P50570-3	NA	3.24552		P23246	SFPQ	33.522		Q9P2E9	RRBP1	33.159		P50570-3	NA	8.31844		O43847	NRD1	35.2605		P37837	TALDO1	33.1984			Q15365	PCBP1	35.8516		P50454	SERPINH1	8.18437		P40925-3	MDH1	39.1009
	P50570-3	NA	12.4371		Q02809	PLOD1	89.6408		Q9Y266	NUDC	32.5934		P67936	TPM4	42.1918		P33176	KIF5B	33.522		Q99460	PSMD1	33.159		P67936	TPM4	33.2737		P12955	PEPD	35.2605		Q15029	EFTUD2	33.1984			P50454	SERPINH1	10.7555		P51858	HDGF	34.3744		Q15365	PCBP1	24.8824
	P67936	TPM4	28.4278		P50570-3	NA	9.60437		Q16881-5	TXNRD1	32.5934		Q9Y262	EIF3L	37.3235		P29144	TPP2	33.522		Q13263	TRIM28	33.159		Q9Y262	EIF3L	24.9553		Q13838	DDX39B	33.6577		P16278	GLB1	32.222			P51858	HDGF	39.4368		P0DP25	NA	19.6425		P50454	SERPINH1	15.4034
	Q9Y262	EIF3L	47.9718		P67936	TPM4	35.216		P43034	PAFAH1B1	32.5934		P40925-3	MDH1	37.3235		P27695	APEX1	33.522		P14866	HNRNPL	32.2628		P40925-3	MDH1	34.9374		P04062-4	GBA	33.6577		P07910-2	HNRNPC	32.222			P0DP25	NA	32.2665		Q99715	COL12A1	4.91062		P51858	HDGF	35.5462
	P40925-3	MDH1	37.3114		Q9Y262	EIF3L	32.0146		P02794	FTH1	32.5934		Q15365	PCBP1	19.4731		Q08945	SSRP1	33.522		P43034	PAFAH1B1	32.2628		Q15365	PCBP1	19.9642		P05556	ITGB1	33.6577		P62906	RPL10A	32.222			Q99715	COL12A1	112.933		Q15084-3	PDIA6	24.5531		P0DP25	NA	29.6219
	Q15365	PCBP1	17.7674		P40925-3	MDH1	29.8803		Q9BQT9	CLSTN3	32.5934		P50454	SERPINH1	16.2276		Q9NTK5	OLA1	33.522		P36578	RPL4	32.2628		P50454	SERPINH1	16.6369		Q00839-2	HNRNPU	33.6577		O43776	NARS	32.222			Q15084-3	PDIA6	25.0961		Q9NTK5	OLA1	32.7375		Q99715	COL12A1	86.4959
	P50454	SERPINH1	28.4278		Q15365	PCBP1	18.1416		P78539-5	SRPX	32.5934		P51858	HDGF	43.8146		P52565	ARHGDIA	33.522		Q08945	SSRP1	32.2628		P51858	HDGF	43.2559		P39060-2	COL18A1	33.6577		Q04446	GBE1	32.222			Q9NTK5	OLA1	35.8516		P52565	ARHGDIA	27.8269		Q15084-3	PDIA6	20.1429
	P51858	HDGF	33.758		P50454	SERPINH1	32.0146		P11413	G6PD	31.6621		P0DP25	NA	37.3235		P09211	GSTP1	33.522		O15144	ARPC2	32.2628		P0DP25	NA	24.9553		P62424	RPL7A	33.6577		P43034	PAFAH1B1	32.222			P52565	ARHGDIA	26.8887		P05388	RPLP0;RPLP0P6	22.9162		Q9NTK5	OLA1	29.6219
	Q99715	COL12A1	115.488		P51858	HDGF	38.4175		P12268	IMPDH2	31.6621		Q99715	COL12A1	139.558		Q96FW1	OTUB1	33.522		Q13751	LAMB3	32.2628		Q99715	COL12A1	124.777		P62906	RPL10A	33.6577		Q9Y262	EIF3L	32.222			P05388	RPLP0;RPLP0P6	26.8887		P78344	EIF4G2	3.27375		P52565	ARHGDIA	26.0672
	Q15084-3	PDIA6	17.7674		P0DP25	NA	35.216		P32119	PRDX2	31.6621		Q15084-3	PDIA6	12.9821		P00736	C1R	33.522		Q92859-3	NEO1	32.2628		Q15084-3	PDIA6	9.98212		P08195-2	SLC3A2	33.6577		P11413	G6PD	32.222			P78344	EIF4G2	3.58516		Q92973	TNPO1	19.6425		P05388	RPLP0;RPLP0P6	37.916
	Q9NTK5	OLA1	24.8743		Q99715	COL12A1	87.5065		P52907	CAPZA1	31.6621		Q9NTK5	OLA1	30.8325		P10809	HSPD1	32.5361		P35606-2	COPB2	32.2628		Q9NTK5	OLA1	31.6101		P14866	HNRNPL	33.6577		P32119	PRDX2	32.222			Q92973	TNPO1	17.9258		Q5T4S7-3	UBR4	18.0056		P78344	EIF4G2	5.92437
	P52565	ARHGDIA	28.4278		Q15084-3	PDIA6	19.2087		O15067	PFAS	31.6621		P52565	ARHGDIA	42.1918		Q7Z6Z7-2	HUWE1	32.5361		P30048-2	PRDX3	32.2628		P52565	ARHGDIA	48.2469		P48444	ARCN1	33.6577		Q99878	HIST1H2AJ;HIST1H2AH;HIST2H2AA3;HIST1H2AD;HIST1H2AG;H2AFJ;HIST2H2AC	32.222			Q5T4S7-3	UBR4	8.96291		Q9Y678	COPG1	8.18437		Q92973	TNPO1	18.958
	P05388	RPLP0;RPLP0P6	26.651		Q9NTK5	OLA1	34.1489		O75976	CPD	31.6621		P05388	RPLP0;RPLP0P6	12.9821		P08133	ANXA6	32.5361		Q99988	GDF15	32.2628		P05388	RPLP0;RPLP0P6	9.98212		P42785	PRCP	33.6577		Q8NBJ4-2	GOLM1	32.222			Q9Y678	COPG1	14.3407		P00367	GLUD1	13.095		Q5T4S7-3	UBR4	18.958
	P78344	EIF4G2	10.6604		P52565	ARHGDIA	40.5518		P61769	B2M	31.6621		P78344	EIF4G2	6.49105		Q99878	HIST1H2AJ;HIST1H2AH;HIST2H2AA3;HIST1H2AD;HIST1H2AG;H2AFJ;HIST2H2AC	32.5361		P28066	PSMA5	32.2628		P78344	EIF4G2	6.65475		Q96G03	PGM2	33.6577		Q92859-3	NEO1	32.222			P00367	GLUD1	14.3407		Q9Y617	PSAT1	52.38		Q9Y678	COPG1	18.958
	Q92973	TNPO1	40.8649		P05388	RPLP0;RPLP0P6	25.6117		P30530-2	AXL	31.6621		Q92973	TNPO1	14.6049		P20700	LMNB1	32.5361		Q12841	FSTL1	31.3666		Q92973	TNPO1	21.6279		P13497	BMP1	33.6577		Q12905	ILF2	32.222			Q9Y617	PSAT1	57.3626		P31944	CASP14	62.2012		P00367	GLUD1	15.4034
	Q5T4S7-3	UBR4	26.651		P78344	EIF4G2	3.20146		Q07954	LRP1	31.6621		Q5T4S7-3	UBR4	3.24552		Q9H4M9	EHD1	32.5361		O60841	EIF5B	31.3666		Q5T4S7-3	UBR4	4.99106		Q8WX77	IGFBPL1	33.6577		P48147	PREP	32.222			P31944	CASP14	59.1552		P07954-2	FH	32.7375		Q9Y617	PSAT1	41.4706
	Q9Y678	COPG1	23.0976		Q92973	TNPO1	34.1489		P10124	SRGN	31.6621		Q9Y678	COPG1	8.11381		O95373	IPO7	32.5361		Q13510-2	ASAH1	31.3666		Q9Y678	COPG1	9.98212		P12004	PCNA	33.6577		Q99988	GDF15	32.222			P07954-2	FH	35.8516		P78417	GSTO1	21.2794		P31944	CASP14	77.0169
	P00367	GLUD1	15.9906		Q5T4S7-3	UBR4	19.2087		P26022	PTX3	31.6621		P00367	GLUD1	19.4731		P67809	YBX1	32.5361		P27695	APEX1	31.3666		P00367	GLUD1	21.6279		Q16658	FSCN1	33.6577		P22061	PCMT1	32.222			P78417	GSTO1	25.0961		Q9P2J5	LARS	9.82125		P07954-2	FH	37.916
	Q9Y617	PSAT1	42.6416		Q9Y678	COPG1	23.4774		Q99878	HIST1H2AJ;HIST1H2AH;HIST2H2AA3;HIST1H2AD;HIST1H2AG;H2AFJ;HIST2H2AC	30.7309		Q9Y617	PSAT1	47.0601		P35998	PSMC2	32.5361		Q9NTK5	OLA1	31.3666		Q9Y617	PSAT1	44.9196		P25786	PSMA1	33.6577		P55145	MANF	32.222			Q9P2J5	LARS	7.17033		P45974-2	USP5	18.0056		P78417	GSTO1	24.8824
	P07954-2	FH	23.0976		P00367	GLUD1	12.8058		Q04637-4	EIF4G1	30.7309		P31944	CASP14	1.62276		O43242	PSMD3	32.5361		P52565	ARHGDIA	31.3666		P07954-2	FH	24.9553		P61981	YWHAG	33.6577		P16035	TIMP2	31.2456			P45974-2	USP5	21.511		Q9BWD1	ACAT2	24.5531		Q9P2J5	LARS	5.92437
	P78417	GSTO1	46.1951		Q9Y617	PSAT1	26.6788		P46777	RPL5	30.7309		P07954-2	FH	25.9642		O15144	ARPC2	32.5361		P06396	GSN	31.3666		P78417	GSTO1	46.5832		Q9UPN3	MACF1	32.055		P10253	GAA	31.2456			Q9BWD1	ACAT2	26.8887		Q14118	DAG1	80.2069		P45974-2	USP5	10.6639
	Q9P2J5	LARS	15.9906		P07954-2	FH	25.6117		P26599	PTBP1	30.7309		P78417	GSTO1	53.5512		Q16576	RBBP7	32.5361		Q99873-3	PRMT1	31.3666		Q9P2J5	LARS	13.3095		P13010	XRCC5	32.055		P29144	TPP2	31.2456			Q14118	DAG1	84.2514		Q96AE4	FUBP1	34.3744		Q9BWD1	ACAT2	43.8404
	P45974-2	USP5	26.651		P78417	GSTO1	37.3503		P22234	PAICS	30.7309		Q9P2J5	LARS	16.2276		P52907	CAPZA1	32.5361		P48444	ARCN1	31.3666		P45974-2	USP5	23.2916		P17655	CAPN2	32.055		Q14008-2	CKAP5	31.2456			Q96AE4	FUBP1	30.4739		P23381-2	WARS	18.0056		Q14118	DAG1	88.8656
	Q9BWD1	ACAT2	21.3208		Q9P2J5	LARS	17.0744		P40925-3	MDH1	30.7309		P45974-2	USP5	30.8325		O15371	EIF3D	32.5361		P10253	GAA	31.3666		Q9BWD1	ACAT2	19.9642		Q15181	PPA1	32.055		O15067	PFAS	31.2456			P23381-2	WARS	16.1332		Q9HB71	CACYBP	27.8269		Q96AE4	FUBP1	30.8067
	Q14118	DAG1	74.6229		P45974-2	USP5	26.6788		P0DP25	NA	30.7309		Q9BWD1	ACAT2	19.4731		P09972	ALDOC	32.5361		Q93063	EXT2	31.3666		Q14118	DAG1	71.5385		O43143	DHX15	32.055		Q99613-2	EIF3C;EIF3CL	31.2456			Q9HB71	CACYBP	30.4739		Q9Y230	RUVBL2	29.4637		P23381-2	WARS	31.9916
	Q96AE4	FUBP1	12.4371		Q9BWD1	ACAT2	26.6788		Q99873-3	PRMT1	30.7309		Q14118	DAG1	61.665		Q08431	MFGE8	32.5361		P51688	SGSH	31.3666		Q96AE4	FUBP1	13.3095		Q9Y696	CLIC4	32.055		P50579	METAP2	31.2456			Q9Y230	RUVBL2	34.0591		Q14247	CTTN	22.9162		Q9HB71	CACYBP	34.3614
	P23381-2	WARS	46.1951		Q14118	DAG1	76.835		P61604	HSPE1	30.7309		Q96AE4	FUBP1	12.9821		P55884	EIF3B	31.5502		P29317	EPHA2	31.3666		P23381-2	WARS	29.9464		P22234	PAICS	32.055		Q96G03	PGM2	31.2456			Q14247	CTTN	19.7184		O14818	PSMA7	26.19		Q9Y230	RUVBL2	42.6555
	Q9HB71	CACYBP	30.2045		Q96AE4	FUBP1	9.60437		Q9ULV4	CORO1C	30.7309		P23381-2	WARS	27.587		P06396	GSN	31.5502		Q9Y4L1	HYOU1	31.3666		Q9HB71	CACYBP	31.6101		P10586-2	PTPRF	32.055		P01137	TGFB1	31.2456			O14818	PSMA7	35.8516		P20810	CAST	22.9162		Q14247	CTTN	22.5126
	Q9Y230	RUVBL2	35.5347		P23381-2	WARS	36.2832		Q04760	GLO1	30.7309		Q9HB71	CACYBP	32.4552		P26599	PTBP1	31.5502		Q86SR1	GALNT10	31.3666		Q9Y230	RUVBL2	28.2827		P02792	FTL	32.055		Q03252	LMNB2	31.2456			P20810	CAST	28.6813		O60716-3	CTNND1	24.5531		O14818	PSMA7	36.7311
	Q14247	CTTN	3.55347		Q9HB71	CACYBP	34.1489		P04179	SOD2	30.7309		Q9Y230	RUVBL2	27.587		P67936	TPM4	31.5502		Q8NBJ4-2	GOLM1	31.3666		Q14247	CTTN	11.6458		P61604	HSPE1	32.055		O60506	SYNCRIP	30.2691			O60716-3	CTNND1	21.511		Q14683	SMC1A	16.3687		P20810	CAST	22.5126
	O14818	PSMA7	39.0882		Q9Y230	RUVBL2	18.1416		Q13510-2	ASAH1	30.7309		Q14247	CTTN	11.3593		P25786	PSMA1	31.5502		P42785	PRCP	31.3666		O14818	PSMA7	38.2648		P52888	THOP1	32.055		O00560	SDCBP	30.2691			Q14683	SMC1A	26.8887		P12429	ANXA3	34.3744		O60716-3	CTNND1	27.2521
	Q14683	SMC1A	28.4278		Q14247	CTTN	12.8058		Q8NES3	LFNG	30.7309		O14818	PSMA7	37.3235		Q9ULV4	CORO1C	31.5502		P48723	HSPA13	30.4704		P20810	CAST	4.99106		P16949	STMN1	32.055		Q08431	MFGE8	30.2691			P12429	ANXA3	39.4368		P04259	KRT6B	29.4637		Q14683	SMC1A	16.5882
	P12429	ANXA3	19.5441		O14818	PSMA7	26.6788		P04083	ANXA1	29.7996		P20810	CAST	1.62276		P61160	ACTR2	31.5502		P35237	SERPINB6	30.4704		Q14683	SMC1A	18.3006		P12081-4	HARS	32.055		P08195-2	SLC3A2	30.2691			P04259	KRT6B	30.4739		P05198	EIF2S1	14.7319		P12429	ANXA3	33.1765
	P04259	KRT6B	15.9906		P20810	CAST	6.40291		P27708	CAD	29.7996		Q14683	SMC1A	25.9642		P01130-3	LDLR	31.5502		Q92820	GGH	30.4704		P12429	ANXA3	18.3006		P30041	PRDX6	30.4522		P05023-4	ATP1A1	30.2691			P05198	EIF2S1	16.1332		O60763	USO1	19.6425		P04259	KRT6B	30.8067
	P05198	EIF2S1	24.8743		Q07065	CKAP4	4.26861		P23246	SFPQ	29.7996		P12429	ANXA3	9.73657		Q04760	GLO1	31.5502		P22234	PAICS	30.4704		P04259	KRT6B	21.6279		Q08211	DHX9	30.4522		P28066	PSMA5	30.2691			O60763	USO1	19.7184		P22692	IGFBP4	32.7375		P05198	EIF2S1	27.2521
	O60763	USO1	30.2045		Q14683	SMC1A	19.2087		P08133	ANXA6	29.7996		P04259	KRT6B	24.3414		P39060-2	COL18A1	31.5502		Q9Y2E5	MAN2B2	30.4704		P05198	EIF2S1	23.2916		P46821	MAP1B	30.4522		Q6IBS0	TWF2	30.2691			P22692	IGFBP4	30.4739		Q9UM54-6	MYO6	9.82125		O60763	USO1	9.479
	P98088	MUC5AC	122.595		P12429	ANXA3	18.1416		O43143	DHX15	29.7996		P05198	EIF2S1	17.8504		P13796	LCP1	31.5502		P18124	RPL7	30.4704		O60763	USO1	13.3095		O43776	NARS	30.4522		Q7Z304	MAMDC2	30.2691			Q9UM54-6	MYO6	3.58516		O95336	PGLS	31.1006		P98088	MUC5AC	1.18487
	P22692	IGFBP4	94.167		P04259	KRT6B	7.47007		P20700	LMNB1	29.7996		O60763	USO1	21.0959		Q07954	LRP1	31.5502		P33176	KIF5B	30.4704		P98088	MUC5AC	111.467		P12268	IMPDH2	30.4522		Q92743	HTRA1	30.2691			O95336	PGLS	34.0591		Q9C0C2	TNKS1BP1	19.6425		P22692	IGFBP4	26.0672
	Q9UM54-6	MYO6	3.55347		P05198	EIF2S1	23.4774		P08195-2	SLC3A2	29.7996		P98088	MUC5AC	48.6829		P26022	PTX3	31.5502		P29144	TPP2	30.4704		P22692	IGFBP4	89.8391		O00560	SDCBP	30.4522		P19623	SRM	30.2691			Q9C0C2	TNKS1BP1	17.9258		P46060	RANGAP1	21.2794		Q9UM54-6	MYO6	10.6639
	O95336	PGLS	30.2045		O60763	USO1	19.2087		Q99613-2	EIF3C;EIF3CL	29.7996		P22692	IGFBP4	97.3657		Q14980	NUMA1	30.5642		P08133	ANXA6	30.4704		O95336	PGLS	28.2827		Q08945	SSRP1	30.4522		P17655	CAPN2	29.2927			P46060	RANGAP1	25.0961		P60660-2	MYL6	22.9162		O95336	PGLS	31.9916
	P46060	RANGAP1	31.9812		P98088	MUC5AC	138.73		P05455	SSB	29.7996		Q9UM54-6	MYO6	3.24552		Q99613-2	EIF3C;EIF3CL	30.5642		Q99878	HIST1H2AJ;HIST1H2AH;HIST2H2AA3;HIST1H2AD;HIST1H2AG;H2AFJ;HIST2H2AC	30.4704		Q9C0C2	TNKS1BP1	1.66369		Q13510-2	ASAH1	30.4522		Q9NS15	LTBP3	29.2927			P60660-2	MYL6	34.0591		Q99798	ACO2	13.095		Q9C0C2	TNKS1BP1	17.7731
	P60660-2	MYL6	1.77674		P22692	IGFBP4	101.379		Q14019	COTL1	29.7996		O95336	PGLS	29.2097		P68133	ACTA1;ACTC1;ACTG2;ACTA2	30.5642		Q9H4M9	EHD1	30.4704		P46060	RANGAP1	11.6458		P27695	APEX1	30.4522		Q9NTK5	OLA1	29.2927			Q99798	ACO2	12.5481		P62241	RPS8	9.82125		P46060	RANGAP1	21.3277
	Q99798	ACO2	21.3208		Q9UM54-6	MYO6	3.20146		P48637	GSS	29.7996		Q9C0C2	TNKS1BP1	3.24552		P05556	ITGB1	30.5642		O15371	EIF3D	30.4704		P60660-2	MYL6	24.9553		Q93063	EXT2	30.4522		Q9Y2E5	MAN2B2	29.2927			P62241	RPS8	12.5481		P48147	PREP	34.3744		P60660-2	MYL6	24.8824
	P62241	RPS8	19.5441		O95336	PGLS	20.2759		P46108	CRK	29.7996		P46060	RANGAP1	8.11381		P40925-3	MDH1	30.5642		Q07955	SRSF1	30.4704		Q99798	ACO2	23.2916		P51688	SGSH	30.4522		P04179	SOD2	29.2927			P48147	PREP	28.6813		O43847	NRD1	54.0169		Q99798	ACO2	7.10925
	P48147	PREP	28.4278		Q9C0C2	TNKS1BP1	4.26861		Q06124-1	PTPN11	29.7996		P60660-2	MYL6	30.8325		P61604	HSPE1	30.5642		P32119	PRDX2	30.4704		P62241	RPS8	18.3006		Q14847	LASP1	30.4522		P23246	SFPQ	29.2927			O43847	NRD1	57.3626		P40763	STAT3	24.5531		P62241	RPS8	16.5882
	O43847	NRD1	31.9812		P46060	RANGAP1	27.746		Q9BRK5	SDF4	29.7996		Q99798	ACO2	25.9642		P09382	LGALS1	30.5642		P46108	CRK	30.4704		P48147	PREP	26.619		P27816	MAP4	30.4522		P51688	SGSH	29.2927			P40763	STAT3	17.9258		P54578	USP14	42.5587		P48147	PREP	28.437
	P40763	STAT3	14.2139		P60660-2	MYL6	24.5445		Q8NBJ4-2	GOLM1	29.7996		P62241	RPS8	12.9821		P30520	ADSS	30.5642		P0DP25	NA	30.4704		O43847	NRD1	13.3095		Q13308	PTK7	30.4522		Q99798	ACO2	29.2927			P54578	USP14	39.4368		P17844	DDX5	11.4581		O43847	NRD1	37.916
	P54578	USP14	15.9906		Q99798	ACO2	28.8131		Q92859-3	NEO1	29.7996		P48147	PREP	32.4552		P55209	NAP1L1	30.5642		Q96G03	PGM2	30.4704		P40763	STAT3	13.3095		Q9HC38-2	GLOD4	30.4522		P28838-2	LAP3	29.2927			P17844	DDX5	3.58516		P52597	HNRNPF	22.9162		P40763	STAT3	17.7731
	P17844	DDX5	10.6604		P62241	RPS8	16.0073		P51688	SGSH	29.7996		O43847	NRD1	8.11381		P00751	CFB	30.5642		P35052	GPC1	30.4704		P54578	USP14	14.9732		Q9UBX1	CTSF	30.4522		P25789	PSMA4	29.2927			P52597	HNRNPF	25.0961		P35580	MYH10	24.5531		P54578	USP14	53.3194
	P52597	HNRNPF	7.10694		P48147	PREP	29.8803		Q14393	GAS6	29.7996		P40763	STAT3	9.73657		O15067	PFAS	30.5642		Q92896	GLG1	30.4704		P17844	DDX5	1.66369		P29692-2	EEF1D	30.4522		P10155	TROVE2	29.2927			P35580	MYH10	25.0961		P62249	RPS16	21.2794		P17844	DDX5	10.6639
	P35580	MYH10	8.88368		O43847	NRD1	28.8131		P05231	IL6	28.8684		P54578	USP14	14.6049		P46926	GNPDA1	30.5642		Q12905	ILF2	29.5743		P52597	HNRNPF	9.98212		P31150	GDI1	30.4522		P67809	YBX1	29.2927			P62249	RPS16	23.3036		Q99873-3	PRMT1	19.6425		P52597	HNRNPF	23.6975
	P62249	RPS16	7.10694		P40763	STAT3	12.8058		P05023-4	ATP1A1	28.8684		P17844	DDX5	1.62276		P27797	CALR	29.5783		P00505	GOT2	29.5743		P35580	MYH10	6.65475		P08833	IGFBP1	30.4522		P49591	SARS	29.2927			Q99873-3	PRMT1	23.3036		O60568	PLOD3	34.3744		P35580	MYH10	18.958
	Q99873-3	PRMT1	23.0976		P54578	USP14	14.9401		P53621	COPA	28.8684		P52597	HNRNPF	9.73657		P22102	GART	29.5783		P37837	TALDO1	29.5743		P62249	RPS16	38.2648		Q8NES3	LFNG	30.4522		P04792	HSPB1	29.2927			O60568	PLOD3	30.4739		P53992	SEC24C	18.0056		P62249	RPS16	21.3277
	O60568	PLOD3	95.9437		P17844	DDX5	11.7387		P10586-2	PTPRF	28.8684		P35580	MYH10	6.49105		P08195-2	SLC3A2	29.5783		P52907	CAPZA1	29.5743		Q99873-3	PRMT1	21.6279		Q01813	PFKP	28.8495		P49588	AARS	29.2927			P53992	SEC24C	10.7555		O43242	PSMD3	26.19		Q99873-3	PRMT1	24.8824
	P53992	SEC24C	31.9812		P52597	HNRNPF	14.9401		Q12905	ILF2	28.8684		P62249	RPS16	35.7008		P12004	PCNA	29.5783		P68133	ACTA1;ACTC1;ACTG2;ACTA2	29.5743		O60568	PLOD3	94.8302		P63010-2	AP2B1	28.8495		P35237	SERPINB6	28.3163			O43242	PSMD3	23.3036		P04843	RPN1	1.63687		O60568	PLOD3	22.5126
	O43242	PSMD3	30.2045		P35580	MYH10	5.33576		Q9Y678	COPG1	28.8684		Q99873-3	PRMT1	29.2097		Q9Y617	PSAT1	29.5783		P10586-2	PTPRF	29.5743		P53992	SEC24C	24.9553		O95084	PRSS23	28.8495		Q8N2S1-2	LTBP4	28.3163			P04843	RPN1	3.58516		P25786	PSMA1	39.285		P53992	SEC24C	22.5126
	P25786	PSMA1	42.6416		P62249	RPS16	32.0146		P48147	PREP	28.8684		O60568	PLOD3	92.4975		P05198	EIF2S1	29.5783		Q5VYK3	ECM29	29.5743		O43242	PSMD3	23.2916		Q04760	GLO1	28.8495		Q92820	GGH	28.3163			P25786	PSMA1	41.2294		O15144	ARPC2	37.6481		O43242	PSMD3	35.5462
	O15144	ARPC2	40.8649		Q99873-3	PRMT1	34.1489		P25788-2	PSMA3	28.8684		P53992	SEC24C	30.8325		P49591	SARS	29.5783		P19021-3	PAM	29.5743		P25786	PSMA1	41.5922		P11586	MTHFD1	28.8495		Q12841	FSTL1	28.3163			O15144	ARPC2	37.6442		Q16576	RBBP7	31.1006		P04843	RPN1	2.36975
	Q16576	RBBP7	23.0976		O60568	PLOD3	65.0963		P21399	ACO1	28.8684		O43242	PSMD3	17.8504		P28838-2	LAP3	29.5783		P13497	BMP1	29.5743		O15144	ARPC2	39.9285		Q99873-3	PRMT1	28.8495		P19021-3	PAM	28.3163			Q16576	RBBP7	19.7184		P52907	CAPZA1	24.5531		P25786	PSMA1	34.3614
	P52907	CAPZA1	31.9812		P53992	SEC24C	25.6117		Q99536	VAT1	28.8684		P25786	PSMA1	43.8146		Q9UMS4	PRPF19	29.5783		Q96TA1-2	FAM129B	29.5743		Q16576	RBBP7	26.619		Q9Y4L1	HYOU1	28.8495		P08833	IGFBP1	28.3163			P52907	CAPZA1	26.8887		P41091	EIF2S3;EIF2S3L	19.6425		O15144	ARPC2	30.8067
	P41091	EIF2S3;EIF2S3L	24.8743		O43242	PSMD3	23.4774		P02792	FTL	28.8684		O15144	ARPC2	42.1918		O14672	ADAM10	29.5783		Q9NS15	LTBP3	29.5743		P52907	CAPZA1	23.2916		P52907	CAPZA1	28.8495		Q9HB71	CACYBP	28.3163			P41091	EIF2S3;EIF2S3L	21.511		P09211	GSTP1	13.095		Q16576	RBBP7	28.437
	P09211	GSTP1	3.55347		P04843	RPN1	2.1343		Q9UBX1	CTSF	28.8684		Q16576	RBBP7	30.8325		P61769	B2M	29.5783		O75976	CPD	29.5743		P41091	EIF2S3;EIF2S3L	16.6369		P21399	ACO1	28.8495		O75976	CPD	28.3163			P09211	GSTP1	17.9258		P61916	NPC2	31.1006		P52907	CAPZA1	21.3277
	P61916	NPC2	49.7486		P25786	PSMA1	23.4774		Q99988	GDF15	28.8684		P52907	CAPZA1	29.2097		Q13751	LAMB3	29.5783		Q9Y3F4	STRAP	28.6781		P09211	GSTP1	16.6369		P11413	G6PD	28.8495		P61604	HSPE1	28.3163			P61916	NPC2	19.7184		Q9BUJ2-2	HNRNPUL1	14.7319		P41091	EIF2S3;EIF2S3L	29.6219
	Q9BUJ2-2	HNRNPUL1	14.2139		O15144	ARPC2	33.0817		Q9Y4L1	HYOU1	27.9372		P41091	EIF2S3;EIF2S3L	19.4731		Q8N2S1-2	LTBP4	29.5783		P05455	SSB	28.6781		P61916	NPC2	98.1575		P13796	LCP1	28.8495		Q8NES3	LFNG	28.3163			Q9BUJ2-2	HNRNPUL1	12.5481		P15880	RPS2	13.095		P09211	GSTP1	16.5882
	P15880	RPS2	14.2139		Q16576	RBBP7	34.1489		P22102	GART	27.9372		P09211	GSTP1	21.0959		Q9P2E9	RRBP1	28.5923		P02792	FTL	28.6781		Q9BUJ2-2	HNRNPUL1	11.6458		Q9P258	RCC2	28.8495		P10586-2	PTPRF	28.3163			P15880	RPS2	16.1332		P29692-2	EEF1D	27.8269		P61916	NPC2	31.9916
	P29692-2	EEF1D	19.5441		P52907	CAPZA1	28.8131		P31943	HNRNPH1	27.9372		P61916	NPC2	89.2519		O14980	XPO1	28.5923		P10809	HSPD1	28.6781		P15880	RPS2	13.3095		Q14393	GAS6	28.8495		Q9UBX1	CTSF	28.3163			P29692-2	EEF1D	19.7184		Q9NSE4	IARS2	1.63687		Q9BUJ2-2	HNRNPUL1	10.6639
	Q9NSE4	IARS2	21.3208		P41091	EIF2S3;EIF2S3L	26.6788		Q9H4M9	EHD1	27.9372		Q9BUJ2-2	HNRNPUL1	12.9821		Q99460	PSMD1	28.5923		P40925-3	MDH1	28.6781		P29692-2	EEF1D	28.2827		Q92945	KHSRP	28.8495		P50454	SERPINH1	28.3163			P48444	ARCN1	26.8887		P48444	ARCN1	18.0056		P15880	RPS2	15.4034
	P48444	ARCN1	19.5441		P09211	GSTP1	38.4175		O43390	HNRNPR	27.9372		P15880	RPS2	8.11381		O43390	HNRNPR	28.5923		P55209	NAP1L1	28.6781		Q9NSE4	IARS2	16.6369		O15067	PFAS	28.8495		Q08945	SSRP1	28.3163			Q96TA1-2	FAM129B	21.511		Q96TA1-2	FAM129B	22.9162		P29692-2	EEF1D	20.1429
	Q96TA1-2	FAM129B	33.758		P61916	NPC2	86.4393		P05556	ITGB1	27.9372		P29692-2	EEF1D	24.3414		O95336	PGLS	28.5923		P05198	EIF2S1	28.6781		P48444	ARCN1	18.3006		P28838-2	LAP3	28.8495		P46060	RANGAP1	28.3163			P23142	FBLN1	184.636		P23142	FBLN1	180.056		Q9NSE4	IARS2	1.18487
	P23142	FBLN1	7.10694		Q9BUJ2-2	HNRNPUL1	6.40291		Q99798	ACO2	27.9372		Q9NSE4	IARS2	29.2097		Q99873-3	PRMT1	28.5923		P61769	B2M	28.6781		Q96TA1-2	FAM129B	23.2916		O43278	SPINT1	28.8495		P05198	EIF2S1	28.3163			Q9Y266	NUDC	19.7184		Q9Y266	NUDC	27.8269		P48444	ARCN1	24.8824
	Q9Y266	NUDC	24.8743		P15880	RPS2	16.0073		Q16576	RBBP7	27.9372		P48444	ARCN1	24.3414		P48444	ARCN1	28.5923		Q99536	VAT1	28.6781		P23142	FBLN1	8.31844		Q03252	LMNB2	28.8495		Q96TA1-2	FAM129B	28.3163			P00750	PLAT	3.58516		P00750	PLAT	6.5475		Q96TA1-2	FAM129B	16.5882
	P00750	PLAT	140.362		P29692-2	EEF1D	32.0146		P28066	PSMA5	27.9372		Q96TA1-2	FAM129B	27.587		Q9P258	RCC2	28.5923		Q14847	LASP1	28.6781		Q9Y266	NUDC	39.9285		O43242	PSMD3	28.8495		P41091	EIF2S3;EIF2S3L	28.3163			P16152	CBR1	25.0961		P16152	CBR1	22.9162		P23142	FBLN1	169.437
	P16152	CBR1	26.651		Q9NSE4	IARS2	27.746		Q9UMS4	PRPF19	27.9372		P23142	FBLN1	6.49105		Q99536	VAT1	28.5923		P21399	ACO1	28.6781		P00750	PLAT	119.785		P41091	EIF2S3;EIF2S3L	28.8495		Q13200	PSMD2	27.3399			P28066	PSMA5	30.4739		P28066	PSMA5	27.8269		Q9Y266	NUDC	26.0672
	P28066	PSMA5	30.2045		P48444	ARCN1	26.6788		P61160	ACTR2	27.9372		Q9Y266	NUDC	42.1918		Q13308	PTK7	28.5923		P30530-2	AXL	28.6781		P16152	CBR1	19.9642		Q9BY44	EIF2A	28.8495		Q86SR1	GALNT10	27.3399			P49591	SARS	23.3036		P49591	SARS	21.2794		P00750	PLAT	2.36975
	P49591	SARS	15.9906		Q96TA1-2	FAM129B	24.5445		Q13308	PTK7	27.9372		P00750	PLAT	113.593		P20618	PSMB1	28.5923		P19367	HK1	28.6781		P28066	PSMA5	31.6101		Q99519	NEU1	28.8495		P62826	RAN	27.3399			P51991	HNRNPA3	12.5481		P51991	HNRNPA3	4.91062		P16152	CBR1	29.6219
	P51991	HNRNPA3	7.10694		P23142	FBLN1	4.26861		P30048-2	PRDX3	27.9372		P16152	CBR1	22.7187		P04179	SOD2	28.5923		Q9Y262	EIF3L	27.7819		P49591	SARS	14.9732		P17931	LGALS3	28.8495		O14980	XPO1	27.3399			Q15233	NONO	21.511		Q15233	NONO	22.9162		P28066	PSMA5	43.8404
	Q15233	NONO	15.9906		Q9Y266	NUDC	37.3503		O15371	EIF3D	27.9372		P28066	PSMA5	27.587		P52566	ARHGDIB	28.5923		P62826	RAN	27.7819		P51991	HNRNPA3	9.98212		P60981	DSTN	28.8495		Q07954	LRP1	27.3399			P25788-2	PSMA3	39.4368		P25788-2	PSMA3	32.7375		P49591	SARS	36.7311
	P25788-2	PSMA3	42.6416		P00750	PLAT	120.588		Q9HC38-2	GLOD4	27.9372		P49591	SARS	17.8504		Q14847	LASP1	28.5923		P11413	G6PD	27.7819		Q15233	NONO	9.98212		O95336	PGLS	28.8495		P40925-3	MDH1	27.3399			Q9UM47	NOTCH3	112.933		Q9UM47	NOTCH3	147.319		P51991	HNRNPA3	16.5882
	Q9P258	RCC2	31.9812		P16152	CBR1	17.0744		O95433	AHSA1	27.9372		P51991	HNRNPA3	9.73657		P12955	PEPD	28.5923		P13796	LCP1	27.7819		P25788-2	PSMA3	41.5922		O75643	SNRNP200	27.2467		Q04637-4	EIF4G1	27.3399			Q9P258	RCC2	35.8516		Q9P258	RCC2	40.9219		Q15233	NONO	18.958
	P42224	STAT1	5.33021		P28066	PSMA5	22.4102		P50579	METAP2	27.9372		Q15233	NONO	11.3593		Q9BRK5	SDF4	28.5923		Q9P258	RCC2	27.7819		Q9UM47	NOTCH3	6.65475		O14980	XPO1	27.2467		Q14393	GAS6	27.3399			P42224	STAT1	12.5481		P42224	STAT1	18.0056		P25788-2	PSMA3	34.3614
	P21399	ACO1	23.0976		P49591	SARS	22.4102		Q92688-2	ANP32B	27.9372		P25788-2	PSMA3	45.4373		Q16778	HIST2H2BE;HIST1H2BB;HIST1H2BO;HIST1H2BJ;HIST3H2BB	27.6064		Q15029	EFTUD2	27.7819		Q9P258	RCC2	24.9553		Q07954	LRP1	27.2467		Q9H4M9	EHD1	27.3399			P21399	ACO1	30.4739		P21399	ACO1	26.19		Q9UM47	NOTCH3	116.118
	Q8NBS9	TXNDC5	19.5441		P51991	HNRNPA3	12.8058		Q6IBS0	TWF2	27.9372		Q9P258	RCC2	27.587		Q07955	SRSF1	27.6064		Q14019	COTL1	27.7819		P42224	STAT1	4.99106		Q9HC84	MUC5B	27.2467		P31943	HNRNPH1	27.3399			Q8NBS9	TXNDC5	16.1332		Q8NBS9	TXNDC5	14.7319		Q9P258	RCC2	37.916
	P34897-3	SHMT2	8.88368		Q15233	NONO	11.7387		Q16394	EXT1	27.9372		P42224	STAT1	4.86829		Q15029	EFTUD2	27.6064		P08758	ANXA5	27.7819		P21399	ACO1	26.619		O95782-2	AP2A1	27.2467		P09972	ALDOC	27.3399			P34897-3	SHMT2	3.58516		P34897-3	SHMT2	3.27375		P42224	STAT1	17.7731
	Q9BSJ8	ESYT1	3.55347		P25788-2	PSMA3	29.8803		Q14980	NUMA1	27.0059		P21399	ACO1	21.0959		P32119	PRDX2	27.6064		P27816	MAP4	27.7819		Q8NBS9	TXNDC5	19.9642		Q9HB71	CACYBP	27.2467		P50281	MMP14	27.3399			Q9BSJ8	ESYT1	5.37775		Q9BSJ8	ESYT1	1.63687		P21399	ACO1	18.958
	Q9Y265	RUVBL1	21.3208		Q9UM47	NOTCH3	1.06715		P35606-2	COPB2	27.0059		Q8NBS9	TXNDC5	21.0959		Q9Y230	RUVBL2	27.6064		Q9Y678	COPG1	27.7819		P34897-3	SHMT2	6.65475		Q9NTK5	OLA1	27.2467		P0DP25	NA	26.3634			Q9Y265	RUVBL1	17.9258		Q9Y265	RUVBL1	22.9162		Q8NBS9	TXNDC5	18.958
	O00231	PSMD11	23.0976		Q9P258	RCC2	25.6117		P50454	SERPINH1	27.0059		P34897-3	SHMT2	4.86829		P29692-2	EEF1D	27.6064		P48147	PREP	27.7819		Q9BSJ8	ESYT1	1.66369		O15371	EIF3D	27.2467		Q9BRK5	SDF4	26.3634			O00231	PSMD11	25.0961		O00231	PSMD11	29.4637		P34897-3	SHMT2	9.479
	Q99538	LGMN	103.051		P42224	STAT1	5.33576		Q9Y617	PSAT1	27.0059		Q9BSJ8	ESYT1	1.62276		P16152	CBR1	27.6064		O43847	NRD1	27.7819		Q9Y265	RUVBL1	18.3006		P35052	GPC1	27.2467		O15371	EIF3D	26.3634			Q99538	LGMN	30.4739		Q99538	LGMN	19.6425		Q9BSJ8	ESYT1	4.7395
	P53634	CTSC	113.711		P45880	VDAC2	1.06715		P62249	RPS16	27.0059		Q9Y265	RUVBL1	19.4731		P21589	NT5E	27.6064		Q15691	MAPRE1	27.7819		O00231	PSMD11	23.2916		P68133	ACTA1;ACTC1;ACTG2;ACTA2	27.2467		O43390	HNRNPR	26.3634			P53634	CTSC	51.9849		P53634	CTSC	50.7431		Q9Y265	RUVBL1	36.7311
	Q99536	VAT1	33.758		P21399	ACO1	33.0817		Q9Y3F4	STRAP	27.0059		O00231	PSMD11	16.2276		O15143	ARPC1B	27.6064		Q16394	EXT1	27.7819		Q99538	LGMN	84.848		P55209	NAP1L1	27.2467		P54802	NAGLU	26.3634			Q99536	VAT1	5.37775		Q99536	VAT1	9.82125		O00231	PSMD11	27.2521
	P61604	HSPE1	1.77674		Q8NBS9	TXNDC5	21.343		Q96HC4	PDLIM5	27.0059		Q99538	LGMN	84.3836		P10253	GAA	27.6064		Q14393	GAS6	27.7819		P53634	CTSC	84.848		O43390	HNRNPR	27.2467		P09104	ENO2	26.3634			P61604	HSPE1	32.2665		P61604	HSPE1	16.3687		Q99538	LGMN	21.3277
	Q9BR76	CORO1B	21.3208		P34897-3	SHMT2	16.0073		P04439	HLA-A	27.0059		P53634	CTSC	86.0064		P04439	HLA-A	27.6064		P25788-2	PSMA3	26.8857		Q99536	VAT1	28.2827		P14174	MIF	27.2467		P10646	TFPI	26.3634			Q9BR76	CORO1B	26.8887		Q9BR76	CORO1B	29.4637		P53634	CTSC	35.5462
	Q13753	LAMC2	103.051		Q9BSJ8	ESYT1	17.0744		P29317	EPHA2	27.0059		Q99536	VAT1	25.9642		P39687	ANP32A	27.6064		P39023	RPL3	26.8857		P61604	HSPE1	23.2916		P09972	ALDOC	27.2467		Q07955	SRSF1	26.3634			Q13753	LAMC2	28.6813		Q13753	LAMC2	32.7375		Q99536	VAT1	9.479
	Q5VYK3	ECM29	28.4278		Q9Y265	RUVBL1	18.1416		P22061	PCMT1	27.0059		P61604	HSPE1	29.2097		Q07021	C1QBP	27.6064		P67809	YBX1	26.8857		Q9BR76	CORO1B	9.98212		Q9Y230	RUVBL2	27.2467		P00533	EGFR	26.3634			Q5VYK3	ECM29	7.17033		Q5VYK3	ECM29	9.82125		P61604	HSPE1	16.5882
	Q9NTJ3	SMC4	24.8743		O00231	PSMD11	21.343		P10599	TXN	27.0059		Q9BR76	CORO1B	14.6049		P46108	CRK	27.6064		Q9ULV4	CORO1C	26.8857		P16615	ATP2A2	1.66369		P26022	PTX3	27.2467		P52888	THOP1	26.3634			Q9NTJ3	SMC4	23.3036		Q9NTJ3	SMC4	29.4637		Q9BR76	CORO1B	24.8824
	P61812	TGFB2	47.9718		Q99538	LGMN	92.8423		P09104	ENO2	27.0059		P16615	ATP2A2	1.62276		Q16719	KYNU	27.6064		P61160	ACTR2	26.8857		Q13753	LAMC2	94.8302		P39687	ANP32A	27.2467		P55209	NAP1L1	26.3634			P16949	STMN1	51.9849		P16949	STMN1	40.9219		Q13753	LAMC2	18.958
	P21589	NT5E	42.6416		P53634	CTSC	66.1634		P54802	NAGLU	27.0059		Q13753	LAMC2	105.48		Q92859-3	NEO1	27.6064		P61604	HSPE1	26.8857		Q5VYK3	ECM29	26.619		P14324-2	FDPS	27.2467		P13796	LCP1	26.3634			P61812	TGFB2	51.9849		P61812	TGFB2	52.38		Q5VYK3	ECM29	4.7395
	Q06210-2	GFPT1	19.5441		Q99536	VAT1	23.4774		Q6ZRP7	QSOX2	27.0059		Q5VYK3	ECM29	27.587		Q93063	EXT2	27.6064		P22102	GART	26.8857		Q9NTJ3	SMC4	19.9642		Q04917	YWHAH	27.2467		Q9Y265	RUVBL1	26.3634			P21589	NT5E	17.9258		P21589	NT5E	18.0056		Q9NTJ3	SMC4	14.2185
	Q9Y3F4	STRAP	28.4278		P61604	HSPE1	33.0817		P28300	LOX	27.0059		Q9NTJ3	SMC4	16.2276		P51688	SGSH	27.6064		O43390	HNRNPR	26.8857		P16949	STMN1	31.6101		P02786	TFRC	25.644		P08582	MFI2	26.3634			Q06210-2	GFPT1	35.8516		Q06210-2	GFPT1	31.1006		P16949	STMN1	36.7311
	O15143	ARPC1B	31.9812		Q9BR76	CORO1B	13.873		Q76M96-2	CCDC80	27.0059		P16949	STMN1	32.4552		Q9UBX1	CTSF	27.6064		Q13308	PTK7	26.8857		P61812	TGFB2	44.9196		P78539-5	SRPX	25.644		Q06323	PSME1	26.3634			Q9Y3F4	STRAP	21.511		Q9Y3F4	STRAP	27.8269		P61812	TGFB2	58.0589
	P28838-2	LAP3	21.3208		P16615	ATP2A2	2.1343		P24592	IGFBP6	26.0747		P61812	TGFB2	43.8146		P78527	PRKDC	26.6204		O15143	ARPC1B	26.8857		P21589	NT5E	39.9285		Q10471	GALNT2	25.644		O60763	USO1	26.3634			O15143	ARPC1B	28.6813		O15143	ARPC1B	31.1006		P21589	NT5E	13.0336
	Q9NS86	LANCL2	1.77674		Q13753	LAMC2	94.9766		P78527	PRKDC	26.0747		P21589	NT5E	30.8325		P10586-2	PTPRF	26.6204		P53618	COPB1	26.8857		Q06210-2	GFPT1	18.3006		P45974-2	USP5	25.644		P26358-2	DNMT1	26.3634			P28838-2	LAP3	16.1332		P28838-2	LAP3	16.3687		Q06210-2	GFPT1	31.9916
	P62269	RPS18	3.55347		Q5VYK3	ECM29	35.216		Q7Z6Z7-2	HUWE1	26.0747		Q06210-2	GFPT1	14.6049		P35606-2	COPB2	26.6204		P21980	TGM2	26.8857		Q9Y3F4	STRAP	19.9642		P36578	RPL4	25.644		O43592	XPOT	26.3634			Q9NS86	LANCL2	43.022		Q9NS86	LANCL2	44.1956		Q9Y3F4	STRAP	22.5126
	Q9UMS4	PRPF19	17.7674		Q9NTJ3	SMC4	13.873		O95782-2	AP2A1	26.0747		Q9Y3F4	STRAP	17.8504		P53618	COPB1	26.6204		P13693	TPT1	26.8857		O15143	ARPC1B	41.5922		P29317	EPHA2	25.644		P13010	XRCC5	25.387			P62269	RPS18	14.3407		P62269	RPS18	13.095		O15143	ARPC1B	28.437
	P19105	MYL12A;MYL12B	7.10694		P16949	STMN1	22.4102		Q08945	SSRP1	26.0747		O15143	ARPC1B	37.3235		P07954-2	FH	26.6204		Q6IBS0	TWF2	26.8857		P28838-2	LAP3	29.9464		P18124	RPL7	25.644		P22234	PAICS	25.387			P62277	RPS13	10.7555		P62277	RPS13	6.5475		P28838-2	LAP3	21.3277
	P49915	GMPS	19.5441		P61812	TGFB2	72.5664		P37837	TALDO1	26.0747		P28838-2	LAP3	29.2097		P46060	RANGAP1	26.6204		P16870-2	CPE	26.8857		P62269	RPS18	19.9642		Q5VYK3	ECM29	25.644		Q13510-2	ASAH1	25.387			Q9UMS4	PRPF19	21.511		Q9UMS4	PRPF19	16.3687		Q9NS86	LANCL2	49.7647
	P78347-2	GTF2I	1.77674		P21589	NT5E	37.3503		P46060	RANGAP1	26.0747		Q9NS86	LANCL2	1.62276		Q5VYK3	ECM29	26.6204		O60664-4	PLIN3	26.8857		P62277	RPS13	9.98212		Q9Y3F4	STRAP	25.644		P05231	IL6	25.387			P19105	MYL12A;MYL12B	12.5481		P19105	MYL12A;MYL12B	13.095		P62269	RPS18	10.6639
	O75534	CSDE1	12.4371		Q06210-2	GFPT1	7.47007		O43242	PSMD3	26.0747		P62269	RPS18	21.0959		Q96HC4	PDLIM5	26.6204		Q92688-2	ANP32B	26.8857		Q9UMS4	PRPF19	13.3095		P08758	ANXA5	25.644		P22102	GART	25.387			P49915	GMPS	28.6813		P49915	GMPS	37.6481		P62277	RPS13	9.479
	P30050	RPL12	3.55347		Q9Y3F4	STRAP	29.8803		P21589	NT5E	26.0747		P62277	RPS13	8.11381		P62136-2	PPP1CA	26.6204		Q06124-1	PTPN11	26.8857		P19105	MYL12A;MYL12B	13.3095		Q15691	MAPRE1	25.644		P30048-2	PRDX3	25.387			P51149	RAB7A	5.37775		P51149	RAB7A	13.095		Q9UMS4	PRPF19	35.5462
	P05455	SSB	19.5441		O15143	ARPC1B	26.6788		P20618	PSMB1	26.0747		Q9UMS4	PRPF19	17.8504		P06493	CDK1	26.6204		Q92945	KHSRP	26.8857		P49915	GMPS	18.3006		Q16394	EXT1	25.644		Q9UMS4	PRPF19	25.387			P78347-2	GTF2I	1.79258		P78347-2	GTF2I	4.91062		P19105	MYL12A;MYL12B	10.6639
	O60664-4	PLIN3	14.2139		P28838-2	LAP3	22.4102		P09972	ALDOC	26.0747		P19105	MYL12A;MYL12B	22.7187		Q15008	PSMD6	26.6204		P16070	CD44	26.8857		P51149	RAB7A	26.619		P22102	GART	25.644		P29317	EPHA2	25.387			O75534	CSDE1	14.3407		O75534	CSDE1	26.19		P49915	GMPS	28.437
	Q12805-2	EFEMP1	62.1857		Q9NS86	LANCL2	2.1343		P12004	PCNA	25.1435		P49915	GMPS	12.9821		Q9UKK9	NUDT5	26.6204		P10155	TROVE2	26.8857		P78347-2	GTF2I	1.66369		Q08431	MFGE8	25.644		Q96HC4	PDLIM5	25.387			P30050	RPL12	10.7555		P30050	RPL12	22.9162		P51149	RAB7A	24.8824
	Q13347	EIF3I	23.0976		P62269	RPS18	29.8803		Q07955	SRSF1	25.1435		P51149	RAB7A	19.4731		Q14019	COTL1	26.6204		Q15717	ELAVL1	26.8857		O75534	CSDE1	14.9732		Q9NZ08	ERAP1	25.644		P21589	NT5E	25.387			P05455	SSB	25.0961		P05455	SSB	21.2794		P78347-2	GTF2I	5.92437
	Q16881-5	TXNRD1	37.3114		P62277	RPS13	11.7387		P68133	ACTA1;ACTC1;ACTG2;ACTA2	25.1435		P78347-2	GTF2I	1.62276		Q7L2H7	EIF3M	26.6204		P09104	ENO2	25.9895		P30050	RPL12	26.619		Q96FW1	OTUB1	25.644		P46926	GNPDA1	25.387			O60664-4	PLIN3	3.58516		O60664-4	PLIN3	4.91062		O75534	CSDE1	10.6639
	P08603	CFH	143.916		Q9UMS4	PRPF19	25.6117		P45974-2	USP5	25.1435		O75534	CSDE1	9.73657		P29317	EPHA2	26.6204		Q8WX77	IGFBPL1	25.9895		P05455	SSB	19.9642		P46060	RANGAP1	25.644		Q9NSE4	IARS2	25.387			Q12805-2	EFEMP1	84.2514		Q12805-2	EFEMP1	88.3912		P30050	RPL12	20.1429
	Q9ULV4	CORO1C	44.4184		P19105	MYL12A;MYL12B	19.2087		P29692-2	EEF1D	25.1435		P30050	RPL12	12.9821		P50579	METAP2	26.6204		P35998	PSMC2	25.9895		O60664-4	PLIN3	9.98212		P49189	ALDH9A1	25.644		Q9NZ08	ERAP1	25.387			Q13347	EIF3I	26.8887		Q13347	EIF3I	22.9162		P05455	SSB	28.437
	O75367	H2AFY	8.88368		P49915	GMPS	12.8058		O15143	ARPC1B	25.1435		P05455	SSB	22.7187		Q9BQT9	CLSTN3	26.6204		Q16576	RBBP7	25.9895		Q12805-2	EFEMP1	56.5654		P60660-2	MYL6	25.644		Q96FW1	OTUB1	25.387			Q16881-5	TXNRD1	39.4368		Q16881-5	TXNRD1	31.1006		O60664-4	PLIN3	9.479
	P84077	ARF1	1.77674		P51149	RAB7A	24.5445		P28838-2	LAP3	25.1435		O60664-4	PLIN3	9.73657		P78539-5	SRPX	26.6204		Q08431	MFGE8	25.9895		Q13347	EIF3I	16.6369		P07954-2	FH	25.644		P05388	RPLP0;RPLP0P6	25.387			P46013	MKI67	10.7555		P46013	MKI67	6.5475		Q12805-2	EFEMP1	80.5715
	P16144-2	ITGB4	19.5441		P78347-2	GTF2I	5.33576		Q96G03	PGM2	25.1435		Q12805-2	EFEMP1	53.5512		Q13263	TRIM28	25.6345		O15067	PFAS	25.9895		Q16881-5	TXNRD1	46.5832		P61247	RPS3A	25.644		P30085	CMPK1	25.387			Q9ULV4	CORO1C	10.7555		Q9ULV4	CORO1C	13.095		Q13347	EIF3I	23.6975
	P04181	OAT	3.55347		O75534	CSDE1	7.47007		P14174	MIF	25.1435		Q13347	EIF3I	17.8504		P08758	ANXA5	25.6345		P28838-2	LAP3	25.9895		P08603	CFH	114.794		O00231	PSMD11	25.644		Q15907	RAB11B	25.387			O75367	H2AFY	21.511		O75367	H2AFY	21.2794		Q16881-5	TXNRD1	33.1765
	P61160	ACTR2	35.5347		P30050	RPL12	19.2087		P00441	SOD1	25.1435		Q16881-5	TXNRD1	45.4373		Q9Y4L1	HYOU1	25.6345		P20618	PSMB1	25.9895		P46013	MKI67	8.31844		P08572	COL4A2	25.644		Q9NQW7-3	XPNPEP1	25.387			P84077	ARF1	5.37775		P84077	ARF1	4.91062		P46013	MKI67	7.10925
	P29279	CTGF	56.8555		P05455	SSB	30.9474		Q14847	LASP1	25.1435		P08603	CFH	105.48		Q6P2Q9	PRPF8	25.6345		Q6P2Q9	PRPF8	25.9895		Q9ULV4	CORO1C	28.2827		P08294	SOD3	25.644		P21980	TGM2	25.387			P16144-2	ITGB4	1.79258		P16144-2	ITGB4	4.91062		Q9ULV4	CORO1C	13.0336
	Q06323	PSME1	14.2139		O60664-4	PLIN3	20.2759		P46926	GNPDA1	25.1435		P46013	MKI67	11.3593		P31947	SFN	25.6345		P62269	RPS18	25.9895		O75367	H2AFY	11.6458		Q24JP5	TMEM132A	25.644		Q16778	HIST2H2BE;HIST1H2BB;HIST1H2BO;HIST1H2BJ;HIST3H2BB	25.387			P04181	OAT	7.17033		P04181	OAT	4.91062		O75367	H2AFY	42.6555
	P28799	GRN	129.702		Q12805-2	EFEMP1	43.7532		O00584	RNASET2	25.1435		Q9ULV4	CORO1C	35.7008		P27816	MAP4	25.6345		P52888	THOP1	25.9895		P84077	ARF1	8.31844		Q9UKK9	NUDT5	25.644		P00492	HPRT1	25.387			P61160	ACTR2	21.511		P61160	ACTR2	27.8269		P84077	ARF1	15.4034
	Q13308	PTK7	39.0882		Q13347	EIF3I	21.343		P08572	COL4A2	25.1435		O75367	H2AFY	11.3593		P0DP25	NA	25.6345		Q96QK1	VPS35	25.9895		P16144-2	ITGB4	18.3006		Q9NVA2	2011-09-01	25.644		Q14CX7	NAA25	25.387			P29279	CTGF	44.8146		P29279	CTGF	50.7431		P16144-2	ITGB4	8.29412
	Q15691	MAPRE1	8.88368		Q16881-5	TXNRD1	40.5518		P10646	TFPI	25.1435		P84077	ARF1	9.73657		Q9Y678	COPG1	25.6345		P00492	HPRT1	25.9895		P04181	OAT	1.66369		P60228	EIF3E	25.644		P39060-2	COL18A1	24.4106			Q06323	PSME1	17.9258		Q06323	PSME1	14.7319		P04181	OAT	10.6639
	P01130-3	LDLR	46.1951		P08603	CFH	104.581		P01137	TGFB1	25.1435		P16144-2	ITGB4	9.73657		P45974-2	USP5	25.6345		P28300	LOX	25.9895		P61160	ACTR2	23.2916		P26583	HMGB2	25.644		Q9ULV4	CORO1C	24.4106			P28799	GRN	7.17033		P28799	GRN	3.27375		P61160	ACTR2	26.0672
	P17812	CTPS1	15.9906		P46013	MKI67	6.40291		P00533	EGFR	24.2122		P04181	OAT	1.62276		Q99798	ACO2	25.6345		P14174	MIF	25.9895		P29279	CTGF	81.5207		Q15262-2	PTPRK	25.644		Q06124-1	PTPN11	24.4106			Q13308	PTK7	75.2884		P62081	RPS7	6.5475		P29279	CTGF	54.5042
	P49411	TUFM	7.10694		Q9ULV4	CORO1C	34.1489		P08758	ANXA5	24.2122		P61160	ACTR2	34.078		P62241	RPS8	25.6345		O14818	PSMA7	25.0933		Q06323	PSME1	11.6458		P62851	RPS25	25.644		Q13308	PTK7	24.4106			Q15691	MAPRE1	7.17033		Q13308	PTK7	85.1175		Q06323	PSME1	24.8824
	Q96FW1	OTUB1	19.5441		O75367	H2AFY	10.6715		P19367	HK1	24.2122		P29279	CTGF	73.0243		Q9BY44	EIF2A	25.6345		P40227	CCT6A	25.0933		P28799	GRN	126.44		O00115-2	DNASE2	25.644		P08758	ANXA5	24.4106			P01130-3	LDLR	30.4739		Q15691	MAPRE1	13.095		P28799	GRN	2.36975
	Q14444-2	CAPRIN1	12.4371		P84077	ARF1	11.7387		Q96QK1	VPS35	24.2122		Q06323	PSME1	12.9821		P21980	TGM2	25.6345		P48637	GSS	25.0933		P62081	RPS7	14.9732		P20908	COL5A1	24.0412		P35998	PSMC2	24.4106			P17812	CTPS1	25.0961		P01130-3	LDLR	34.3744		P62081	RPS7	7.10925
	P20618	PSMB1	7.10694		P16144-2	ITGB4	21.343		P35998	PSMC2	24.2122		P28799	GRN	128.198		P13693	TPT1	25.6345		Q9HC38-2	GLOD4	25.0933		Q13308	PTK7	29.9464		Q14008-2	CKAP5	24.0412		P08236-3	GUSB	24.4106			Q96FW1	OTUB1	30.4739		P17812	CTPS1	37.6481		Q13308	PTK7	71.0925
	Q04760	GLO1	19.5441		P04181	OAT	9.60437		Q15365	PCBP1	24.2122		P62081	RPS7	11.3593		P49721	PSMB2	25.6345		P09972	ALDOC	25.0933		Q15691	MAPRE1	21.6279		P28066	PSMA5	24.0412		Q99460	PSMD1	24.4106			Q14444-2	CAPRIN1	12.5481		Q96FW1	OTUB1	22.9162		Q15691	MAPRE1	15.4034
	Q16181	2007-09-01	12.4371		P61160	ACTR2	23.4774		P05198	EIF2S1	24.2122		Q13308	PTK7	38.9463		P31150	GDI1	25.6345		P12004	PCNA	25.0933		P01130-3	LDLR	48.2469		P32119	PRDX2	24.0412		O60664-4	PLIN3	24.4106			P20618	PSMB1	43.022		Q14444-2	CAPRIN1	34.3744		P01130-3	LDLR	21.3277
	Q9H0U4	RAB1B;RAB1C	8.88368		P29279	CTGF	69.3649		P60660-2	MYL6	24.2122		Q15691	MAPRE1	21.0959		P54802	NAGLU	25.6345		Q9UMS4	PRPF19	25.0933		P17812	CTPS1	13.3095		P0DP25	NA	24.0412		Q03405	PLAUR	24.4106			Q04760	GLO1	19.7184		P20618	PSMB1	37.6481		P17812	CTPS1	26.0672
	P13798	APEH	26.651		Q06323	PSME1	14.9401		P25786	PSMA1	24.2122		P01130-3	LDLR	47.0601		P19021-3	PAM	25.6345		P04439	HLA-A	25.0933		P49411	TUFM	3.32737		Q92896	GLG1	24.0412		P25787	PSMA2	24.4106			Q16181	2007-09-01	23.3036		Q04760	GLO1	19.6425		P49411	TUFM	2.36975
	Q14766	LTBP1	115.488		P28799	GRN	81.1036		O15144	ARPC2	24.2122		P17812	CTPS1	17.8504		P48147	PREP	24.6486		Q9UBX1	CTSF	25.0933		Q96FW1	OTUB1	16.6369		P19021-3	PAM	24.0412		P38571-2	LIPA	24.4106			P61353	RPL27	25.0961		Q16181	2007-09-01	29.4637		Q96FW1	OTUB1	37.916
	P10253	GAA	46.1951		P62081	RPS7	10.6715		Q96TA1-2	FAM129B	24.2122		P49411	TUFM	4.86829		O43847	NRD1	24.6486		Q96HC4	PDLIM5	25.0933		Q14444-2	CAPRIN1	14.9732		Q9NS15	LTBP3	24.0412		P05161	ISG15	24.4106			Q9H0U4	RAB1B;RAB1C	10.7555		P61353	RPL27	14.7319		Q14444-2	CAPRIN1	16.5882
	P80188	LCN2	8.88368		Q13308	PTK7	25.6117		Q9P258	RCC2	24.2122		Q96FW1	OTUB1	19.4731		P41091	EIF2S3;EIF2S3L	24.6486		P50579	METAP2	25.0933		P20618	PSMB1	54.9017		P05455	SSB	24.0412		P53618	COPB1	24.4106			P13798	APEH	37.6442		Q9H0U4	RAB1B;RAB1C	14.7319		P20618	PSMB1	28.437
	Q99729-3	HNRNPAB	23.0976		Q15691	MAPRE1	23.4774		P25789	PSMA4	24.2122		Q14444-2	CAPRIN1	11.3593		P21399	ACO1	24.6486		Q9BQT9	CLSTN3	25.0933		Q04760	GLO1	28.2827		P53618	COPB1	24.0412		Q16719	KYNU	24.4106			Q14766	LTBP1	44.8146		P13798	APEH	39.285		Q04760	GLO1	24.8824
	O60610	DIAPH1	5.33021		P01130-3	LDLR	44.8204		P31150	GDI1	24.2122		P20618	PSMB1	45.4373		Q9Y265	RUVBL1	24.6486		P54802	NAGLU	25.0933		Q16181	2007-09-01	14.9732		P35998	PSMC2	24.0412		Q15631	TSN	24.4106			P10253	GAA	62.7404		Q14766	LTBP1	57.2906		Q16181	2007-09-01	31.9916
	Q9NQC3	RTN4	7.10694		P17812	CTPS1	13.873		P56537	EIF6	24.2122		Q04760	GLO1	29.2097		P30048-2	PRDX3	24.6486		P53992	SEC24C	25.0933		P61353	RPL27	18.3006		P62269	RPS18	24.0412		Q7L2H7	EIF3M	24.4106			P09382	LGALS1	8.96291		P10253	GAA	83.4806		P61353	RPL27	20.1429
	O15031	PLXNB2	17.7674		P49411	TUFM	10.6715		P12955	PEPD	24.2122		Q16181	2007-09-01	16.2276		O43278	SPINT1	24.6486		O95433	AHSA1	25.0933		Q9H0U4	RAB1B;RAB1C	11.6458		P04439	HLA-A	24.0412		Q13616	CUL1	24.4106			P80188	LCN2	105.762		P09382	LGALS1	8.18437		Q9H0U4	RAB1B;RAB1C	13.0336
	O60264	SMARCA5	3.55347		Q96FW1	OTUB1	21.343		Q92896	GLG1	24.2122		P61353	RPL27	19.4731		P30040	ERP29	24.6486		P00533	EGFR	25.0933		P13798	APEH	29.9464		P61088	UBE2N	24.0412		Q15084-3	PDIA6	24.4106			Q99729-3	HNRNPAB	30.4739		P33993	MCM7	4.91062		P13798	APEH	31.9916
	P43034	PAFAH1B1	46.1951		Q14444-2	CAPRIN1	8.53722		P54803	GALC	24.2122		Q9H0U4	RAB1B;RAB1C	9.73657		P27694	RPA1	24.6486		Q9NZ08	ERAP1	25.0933		Q14766	LTBP1	74.8659		Q92499	DDX1	24.0412		P11766	ADH5	24.4106			O60610	DIAPH1	10.7555		P30048-2	PRDX3	3.27375		Q14766	LTBP1	42.6555
	Q8NE71-2	ABCF1	1.77674		P20618	PSMB1	36.2832		P27797	CALR	23.281		P13798	APEH	40.5691		P10599	TXN	24.6486		P05231	IL6	25.0933		P10253	GAA	44.9196		P08236-3	GUSB	24.0412		Q5T4S7-3	UBR4	24.4106			Q9NQC3	RTN4	7.17033		P80188	LCN2	116.218		P10253	GAA	62.7984
	Q96HC4	PDLIM5	12.4371		Q04760	GLO1	23.4774		P12270	TPR	23.281		Q14766	LTBP1	81.1381		O00154-4	ACOT7	24.6486		Q9Y617	PSAT1	24.1971		P09382	LGALS1	29.9464		P13798	APEH	24.0412		Q8NCW5	APOA1BP	24.4106			O15031	PLXNB2	59.1552		Q99729-3	HNRNPAB	26.19		P09382	LGALS1	8.29412
	P10909-4	CLU	60.409		Q16181	2007-09-01	23.4774		Q99460	PSMD1	23.281		P10253	GAA	42.1918		Q6IBS0	TWF2	24.6486		P49591	SARS	24.1971		P36776	LONP1	1.66369		Q13867	BLMH	24.0412		E9PAV3	NACA	24.4106			Q6YHK3	CD109	150.577		O60610	DIAPH1	16.3687		P33993	MCM7	7.10925
	O14786	NRP1	85.2833		P61353	RPL27	22.4102		Q9BWD1	ACAT2	23.281		P09382	LGALS1	34.078		P30530-2	AXL	24.6486		P29692-2	EEF1D	24.1971		P30048-2	PRDX3	18.3006		P52292	KPNA2	24.0412		Q00839-2	HNRNPU	23.4342			O60264	SMARCA5	1.79258		Q9NQC3	RTN4	8.18437		P30048-2	PRDX3	9.479
	P25205	MCM3	5.33021		Q9H0U4	RAB1B;RAB1C	7.47007		P41091	EIF2S3;EIF2S3L	23.281		P36776	LONP1	3.24552		Q86SR1	GALNT10	24.6486		P27694	RPA1	24.1971		P80188	LCN2	48.2469		P35613	BSG	24.0412		P67936	TPM4	23.4342			P43034	PAFAH1B1	23.3036		O15031	PLXNB2	70.3856		P80188	LCN2	133.891
	Q04917	YWHAH	21.3208		P13798	APEH	22.4102		Q9NSE4	IARS2	23.281		P30048-2	PRDX3	12.9821		P16870-2	CPE	24.6486		O00154-4	ACOT7	24.1971		Q99729-3	HNRNPAB	21.6279		Q16719	KYNU	24.0412		P49589-3	CARS	23.4342			Q8NE71-2	ABCF1	7.17033		Q6YHK3	CD109	170.235		Q99729-3	HNRNPAB	30.8067
	Q96G03	PGM2	49.7486		Q14766	LTBP1	61.8948		P48444	ARCN1	23.281		P80188	LCN2	21.0959		P19367	HK1	23.6626		Q9NSE4	IARS2	24.1971		O60610	DIAPH1	6.65475		P14314-2	PRKCSH	24.0412		P52907	CAPZA1	23.4342			Q96HC4	PDLIM5	7.17033		P43034	PAFAH1B1	27.8269		O60610	DIAPH1	10.6639
	Q14203-3	DCTN1	15.9906		P10253	GAA	34.1489		O00231	PSMD11	23.281		Q99729-3	HNRNPAB	22.7187		P04792	HSPB1	23.6626		P05388	RPLP0;RPLP0P6	24.1971		Q9NQC3	RTN4	3.32737		Q58FF8	HSP90AB2P	24.0412		Q99536	VAT1	23.4342			P10909-4	CLU	71.7033		Q8NE71-2	ABCF1	8.18437		Q9NQC3	RTN4	13.0336
	Q9NPH2-2	ISYNA1	1.77674		P09382	LGALS1	38.4175		Q5VYK3	ECM29	23.281		O60610	DIAPH1	8.11381		P61247	RPS3A	23.6626		P61353	RPL27	24.1971		O15031	PLXNB2	21.6279		P62136-2	PPP1CA	24.0412		Q9HC38-2	GLOD4	23.4342			O14786	NRP1	26.8887		Q96HC4	PDLIM5	4.91062		O15031	PLXNB2	56.874
	P62136-2	PPP1CA	21.3208		P33993	MCM7	1.06715		O60664-4	PLIN3	23.281		Q9NQC3	RTN4	3.24552		P16403	HIST1H1C	23.6626		P61088	UBE2N	24.1971		O60264	SMARCA5	1.66369		P28074	PSMB5	24.0412		P62249	RPS16	23.4342			P25205	MCM3	5.37775		P10909-4	CLU	76.9331		Q6YHK3	CD109	105.454
	P06493	CDK1	7.10694		P36776	LONP1	5.33576		Q15691	MAPRE1	23.281		O15031	PLXNB2	21.0959		Q15046	KARS	23.6626		P08174-2	CD55	24.1971		P43034	PAFAH1B1	46.5832		P00390-2	GSR	24.0412		Q6ZRP7	QSOX2	23.4342			Q04917	YWHAH	28.6813		O14786	NRP1	31.1006		O60264	SMARCA5	8.29412
	Q16543	CDC37	19.5441		P30048-2	PRDX3	35.216		P30520	ADSS	23.281		P43034	PAFAH1B1	42.1918		Q9NSE4	IARS2	23.6626		O14744	PRMT5	24.1971		Q8NE71-2	ABCF1	1.66369		Q01105	SET;SETSIP	24.0412		O95782-2	AP2A1	23.4342			Q96G03	PGM2	39.4368		P25205	MCM3	6.5475		P43034	PAFAH1B1	27.2521
	Q13045	FLII	3.55347		P80188	LCN2	20.2759		P55209	NAP1L1	23.281		Q8NE71-2	ABCF1	1.62276		O00231	PSMD11	23.6626		Q6ZRP7	QSOX2	24.1971		Q96HC4	PDLIM5	21.6279		P78527	PRKDC	22.4385		P12004	PCNA	23.4342			Q14203-3	DCTN1	17.9258		Q04917	YWHAH	31.1006		Q8NE71-2	ABCF1	14.2185
	Q8N163	CCAR2	12.4371		Q99729-3	HNRNPAB	19.2087		P14324-2	FDPS	23.281		Q96HC4	PDLIM5	17.8504		O60664-4	PLIN3	23.6626		Q9BWD1	ACAT2	24.1971		P10909-4	CLU	49.9106		O14672	ADAM10	22.4385		Q14847	LASP1	23.4342			Q9NPH2-2	ISYNA1	69.9107		Q96G03	PGM2	40.9219		Q96HC4	PDLIM5	9.479
	Q8N1F7	NUP93	3.55347		O60610	DIAPH1	14.9401		P39687	ANP32A	23.281		P10909-4	CLU	42.1918		P13798	APEH	23.6626		P10124	SRGN	24.1971		O14786	NRP1	61.5564		P08133	ANXA6	22.4385		P08572	COL4A2	23.4342			P62136-2	PPP1CA	23.3036		Q14203-3	DCTN1	16.3687		P10909-4	CLU	88.8656
	Q15008	PSMD6	17.7674		Q9NQC3	RTN4	10.6715		P52888	THOP1	23.281		O14786	NRP1	74.6471		P60228	EIF3E	23.6626		Q5T4S7-3	UBR4	24.1971		P25205	MCM3	4.99106		P46108	CRK	22.4385		Q92896	GLG1	23.4342			P06493	CDK1	10.7555		Q9NPH2-2	ISYNA1	81.8437		O14786	NRP1	23.6975
	P62333	PSMC6	12.4371		O15031	PLXNB2	11.7387		P52292	KPNA2	23.281		P25205	MCM3	1.62276		P49720	PSMB3	23.6626		P06703	S100A6	24.1971		Q04917	YWHAH	18.3006		P05198	EIF2S1	22.4385		Q96QK1	VPS35	23.4342			P30044-2	PRDX5	21.511		P62136-2	PPP1CA	19.6425		P25205	MCM3	7.10925
	Q9UBR2	CTSZ	83.5066		O60264	SMARCA5	6.40291		Q03252	LMNB2	23.281		Q04917	YWHAH	21.0959		Q9NQR4	NIT2	23.6626		Q9P2J5	LARS	24.1971		Q96G03	PGM2	53.238		Q6P2Q9	PRPF8	22.4385		Q15365	PCBP1	23.4342			Q16543	CDC37	34.0591		P06493	CDK1	9.82125		Q04917	YWHAH	22.5126
	O00571	DDX3X;DDX3Y	7.10694		P43034	PAFAH1B1	36.2832		Q16401-2	PSMD5	23.281		Q96G03	PGM2	53.5512		Q92688-2	ANP32B	23.6626		Q96FW1	OTUB1	23.3009		Q14203-3	DCTN1	14.9732		P53992	SEC24C	22.4385		P48444	ARCN1	23.4342			Q13045	FLII	5.37775		P30044-2	PRDX5	16.3687		Q96G03	PGM2	36.7311
	O14745	SLC9A3R1	5.33021		Q8NE71-2	ABCF1	6.40291		P10155	TROVE2	23.281		Q14203-3	DCTN1	12.9821		Q13867	BLMH	23.6626		P30520	ADSS	23.3009		Q9NPH2-2	ISYNA1	1.66369		Q9BWD1	ACAT2	22.4385		P39687	ANP32A	23.4342			Q8N163	CCAR2	10.7555		Q16543	CDC37	32.7375		Q14203-3	DCTN1	9.479
	P09603	CSF1	65.7392		Q96HC4	PDLIM5	23.4774		P08236-3	GUSB	23.281		P62136-2	PPP1CA	14.6049		Q99519	NEU1	23.6626		Q9BRK5	SDF4	23.3009		P62136-2	PPP1CA	16.6369		P10124	SRGN	22.4385		Q15691	MAPRE1	23.4342			Q8N1F7	NUP93	3.58516		Q13045	FLII	13.095		Q9NPH2-2	ISYNA1	45.0252
	Q9UQE7	SMC3	17.7674		P10909-4	CLU	48.0219		P08294	SOD3	23.281		P06493	CDK1	12.9821		P08833	IGFBP1	23.6626		Q16778	HIST2H2BE;HIST1H2BB;HIST1H2BO;HIST1H2BJ;HIST3H2BB	23.3009		P06493	CDK1	14.9732		P80188	LCN2	22.4385		P54578	USP14	23.4342			Q15008	PSMD6	14.3407		Q8N163	CCAR2	14.7319		P62136-2	PPP1CA	28.437
	P46783	RPS10	3.55347		O14786	NRP1	67.2306		Q7Z304	MAMDC2	23.281		P30044-2	PRDX5	17.8504		Q8NES3	LFNG	23.6626		Q9Y230	RUVBL2	23.3009		P30044-2	PRDX5	18.3006		Q99798	ACO2	22.4385		O43291	SPINT2	23.4342			P62333	PSMC6	12.5481		Q8N1F7	NUP93	1.63687		P06493	CDK1	15.4034
	P30520	ADSS	21.3208		P25205	MCM3	5.33576		Q92945	KHSRP	22.3497		Q16543	CDC37	17.8504		P11586	MTHFD1	22.6767		P46060	RANGAP1	23.3009		Q16543	CDC37	11.6458		P16403	HIST1H1C	22.4385		P25774	CTSS	23.4342			Q9UBR2	CTSZ	23.3036		Q15008	PSMD6	18.0056		P30044-2	PRDX5	18.958
	P55209	NAP1L1	17.7674		Q04917	YWHAH	19.2087		P33176	KIF5B	22.3497		Q13045	FLII	3.24552		P56192	MARS	22.6767		P49721	PSMB2	23.3009		Q13045	FLII	6.65475		P35625	TIMP3	22.4385		O00154-4	ACOT7	23.4342			O00571	DDX3X;DDX3Y	7.17033		P62333	PSMC6	13.095		Q16891-2	IMMT	2.36975
	Q01581	HMGCS1	5.33021		Q96G03	PGM2	32.0146		Q15029	EFTUD2	22.3497		Q8N163	CCAR2	9.73657		Q15365	PCBP1	22.6767		P31150	GDI1	23.3009		Q8N163	CCAR2	6.65475		P31153	MAT2A	22.4385		P62888	RPL30	23.4342			O14745	SLC9A3R1	34.0591		Q9UBR2	CTSZ	21.2794		Q16543	CDC37	31.9916
	P31153	MAT2A	23.0976		Q14203-3	DCTN1	14.9401		P67809	YBX1	22.3497		Q8N1F7	NUP93	3.24552		P05388	RPLP0;RPLP0P6	22.6767		O43278	SPINT1	23.3009		Q15008	PSMD6	16.6369		Q9NQW7-3	XPNPEP1	22.4385		O14979-3	HNRNPDL	23.4342			P09603	CSF1	10.7555		O00571	DDX3X;DDX3Y	11.4581		Q13045	FLII	10.6639
	P14174	MIF	1.77674		Q9NPH2-2	ISYNA1	1.06715		P05388	RPLP0;RPLP0P6	22.3497		Q15008	PSMD6	17.8504		P00367	GLUD1	22.6767		P04792	HSPB1	23.3009		P62333	PSMC6	11.6458		O00159-3	MYO1C	22.4385		Q13620	CUL4B	23.4342			Q9UQE7	SMC3	21.511		O14745	SLC9A3R1	34.3744		Q8N163	CCAR2	11.8487
	Q9BY44	EIF2A	24.8743		P62136-2	PPP1CA	9.60437		P07954-2	FH	22.3497		P62333	PSMC6	9.73657		P53992	SEC24C	22.6767		Q15046	KARS	23.3009		Q9UBR2	CTSZ	79.857		P62942	FKBP1A	22.4385		P30530-2	AXL	22.4577			Q14839	CHD4	1.79258		P09603	CSF1	11.4581		Q8N1F7	NUP93	2.36975
	O15371	EIF3D	24.8743		P06493	CDK1	13.873		Q96FW1	OTUB1	22.3497		Q9UBR2	CTSZ	76.2698		P62269	RPS18	22.6767		P49720	PSMB3	23.3009		O00571	DDX3X;DDX3Y	1.66369		P16152	CBR1	22.4385		P08133	ANXA6	22.4577			P30520	ADSS	25.0961		Q9UQE7	SMC3	19.6425		Q15008	PSMD6	28.437
	Q02878	RPL6	7.10694		P30044-2	PRDX5	16.0073		O43278	SPINT1	22.3497		O00571	DDX3X;DDX3Y	1.62276		Q13347	EIF3I	22.6767		P80188	LCN2	23.3009		O14745	SLC9A3R1	11.6458		Q8NBS9	TXNDC5	22.4385		P53621	COPA	22.4577			P55209	NAP1L1	1.79258		P46783	RPS10	1.63687		P62333	PSMC6	13.0336
	Q15907	RAB11B	3.55347		Q16891-2	IMMT	1.06715		P13693	TPT1	22.3497		O14745	SLC9A3R1	4.86829		Q15691	MAPRE1	22.6767		P49189	ALDH9A1	23.3009		P09603	CSF1	76.5296		P14550	AKR1A1	22.4385		P02792	FTL	22.4577			Q01581	HMGCS1	19.7184		Q14839	CHD4	1.63687		Q9UBR2	CTSZ	17.7731
	P04439	HLA-A	26.651		Q16543	CDC37	18.1416		Q9NZ08	ERAP1	22.3497		P09603	CSF1	50.3056		P61353	RPL27	22.6767		Q92900-2	UPF1	23.3009		Q9UQE7	SMC3	19.9642		P00367	GLUD1	22.4385		Q16394	EXT1	22.4577			P31153	MAT2A	37.6442		P30520	ADSS	22.9162		O00571	DDX3X;DDX3Y	9.479
	P14923	JUP	3.55347		Q13045	FLII	10.6715		Q8WVQ1	CANT1	22.3497		Q9UQE7	SMC3	22.7187		P80188	LCN2	22.6767		P60660-2	MYL6	23.3009		P46783	RPS10	13.3095		P29218-3	IMPA1	22.4385		O95433	AHSA1	22.4577			P14174	MIF	39.4368		P55209	NAP1L1	3.27375		O14745	SLC9A3R1	45.0252
	P25789	PSMA4	24.8743		Q8N163	CCAR2	8.53722		Q99519	NEU1	22.3497		P46783	RPS10	9.73657		Q96G03	PGM2	22.6767		Q03252	LMNB2	23.3009		P30520	ADSS	14.9732		P25311	AZGP1	22.4385		P04439	HLA-A	22.4577			Q9BY44	EIF2A	25.0961		Q01581	HMGCS1	19.6425		P09603	CSF1	16.5882
	Q02818	NUCB1	69.2927		Q8N1F7	NUP93	3.20146		Q03405	PLAUR	22.3497		P30520	ADSS	14.6049		P00441	SOD1	22.6767		Q14683	SMC1A	23.3009		P55209	NAP1L1	9.98212		P50454	SERPINH1	20.8357		P20618	PSMB1	22.4577			O15371	EIF3D	5.37775		P31153	MAT2A	36.0112		Q9UQE7	SMC3	20.1429
	P52566	ARHGDIB	3.55347		Q15008	PSMD6	13.873		Q92743	HTRA1	22.3497		P55209	NAP1L1	8.11381		P25789	PSMA4	22.6767		P35221	CTNNA1	23.3009		Q01581	HMGCS1	6.65475		Q13263	TRIM28	20.8357		P45974-2	USP5	22.4577			P04179	SOD2	7.17033		P14174	MIF	27.8269		P46783	RPS10	1.18487
	Q00341	HDLBP	8.88368		P62333	PSMC6	16.0073		P11586	MTHFD1	21.4185		Q01581	HMGCS1	4.86829		P14324-2	FDPS	22.6767		O75533	SF3B1	23.3009		P31153	MAT2A	21.6279		Q13751	LAMB3	20.8357		P25786	PSMA1	22.4577			P62280	RPS11	8.96291		Q9BY44	EIF2A	18.0056		Q14839	CHD4	3.55462
	O43278	SPINT1	24.8743		Q9UBR2	CTSZ	73.6335		P04792	HSPB1	21.4185		P31153	MAT2A	21.0959		P49189	ALDH9A1	22.6767		O43242	PSMD3	22.4047		P14174	MIF	36.6011		Q15029	EFTUD2	20.8357		P31150	GDI1	22.4577			Q02878	RPL6	8.96291		O15371	EIF3D	8.18437		P30520	ADSS	35.5462
	P62753	RPS6	8.88368		O00571	DDX3X;DDX3Y	5.33576		P40227	CCT6A	21.4185		P14174	MIF	32.4552		P12081-4	HARS	22.6767		P07954-2	FH	22.4047		Q9BY44	EIF2A	23.2916		P48147	PREP	20.8357		P54803	GALC	22.4577			P00441	SOD1	16.1332		P04179	SOD2	6.5475		P55209	NAP1L1	13.0336
	O75821	EIF3G	3.55347		O14745	SLC9A3R1	6.40291		O95336	PGLS	21.4185		Q9BY44	EIF2A	27.587		P61088	UBE2N	22.6767		Q7L2H7	EIF3M	22.4047		O15371	EIF3D	11.6458		P21980	TGM2	20.8357		P27797	CALR	22.4577			P04632	CAPNS1	5.37775		P62280	RPS11	14.7319		Q01581	HMGCS1	28.437
	Q15019	2002-09-01	14.2139		P09603	CSF1	94.9766		P54578	USP14	21.4185		O15371	EIF3D	6.49105		O95433	AHSA1	22.6767		P10599	TXN	22.4047		P04179	SOD2	39.9285		P10155	TROVE2	20.8357		P08294	SOD3	22.4577			Q15907	RAB11B	14.3407		Q02878	RPL6	8.18437		P31153	MAT2A	41.4706
	Q9NZV1	CRIM1	83.5066		Q9UQE7	SMC3	19.2087		P49591	SARS	21.4185		P04179	SOD2	34.078		P30046	DDT;DDTL	22.6767		P61247	RPS3A	22.4047		P62280	RPS11	16.6369		P20618	PSMB1	20.8357		O43278	SPINT1	22.4577			P04439	HLA-A	43.022		P00441	SOD1	21.2794		P14174	MIF	22.5126
	P17980	PSMC3	5.33021		P46783	RPS10	11.7387		Q9Y265	RUVBL1	21.4185		P62280	RPS11	17.8504		P22061	PCMT1	22.6767		O00231	PSMD11	22.4047		Q02878	RPL6	6.65475		Q96QK1	VPS35	20.8357		P13693	TPT1	22.4577			P14923	JUP	32.2665		P04632	CAPNS1	4.91062		Q9BY44	EIF2A	18.958
	P49736	MCM2	10.6604		Q14839	CHD4	4.26861		P16949	STMN1	21.4185		Q02878	RPL6	6.49105		Q01105	SET;SETSIP	22.6767		P56192	MARS	22.4047		P00441	SOD1	28.2827		P27694	RPA1	20.8357		Q8WVQ1	CANT1	22.4577			P25789	PSMA4	25.0961		Q15907	RAB11B	22.9162		O15371	EIF3D	15.4034
	Q7Z406-6	MYH14	5.33021		P30520	ADSS	26.6788		Q15907	RAB11B	21.4185		P00441	SOD1	16.2276		Q06124-1	PTPN11	22.6767		Q15365	PCBP1	22.4047		P04632	CAPNS1	16.6369		P05388	RPLP0;RPLP0P6	20.8357		P11586	MTHFD1	22.4577			Q02818	NUCB1	16.1332		P04439	HLA-A	32.7375		P04179	SOD2	8.29412
	P18621-3	RPL17	3.55347		P55209	NAP1L1	26.6788		P30085	CMPK1	21.4185		P04632	CAPNS1	11.3593		Q8NBJ4-2	GOLM1	22.6767		P08572	COL4A2	22.4047		Q15907	RAB11B	33.2737		P61353	RPL27	20.8357		P20908	COL5A1	22.4577			P52566	ARHGDIB	7.17033		P14923	JUP	44.1956		P62280	RPS11	11.8487
	P38606-2	ATP6V1A	15.9906		Q01581	HMGCS1	4.26861		Q96AG4	LRRC59	21.4185		Q15907	RAB11B	22.7187		P08174-2	CD55	22.6767		P08294	SOD3	22.4047		P04439	HLA-A	21.6279		P08174-2	CD55	20.8357		P52566	ARHGDIB	22.4577			Q00341	HDLBP	5.37775		P25789	PSMA4	27.8269		Q02878	RPL6	8.29412
	Q04446	GBE1	55.0788		P31153	MAT2A	18.1416		P61088	UBE2N	21.4185		P04439	HLA-A	17.8504		P35052	GPC1	22.6767		Q92499	DDX1	22.4047		P14923	JUP	8.31844		P30520	ADSS	20.8357		O14744	PRMT5	22.4577			O43278	SPINT1	84.2514		Q02818	NUCB1	14.7319		P00441	SOD1	24.8824
	O00232	PSMD12	17.7674		O95573	ACSL3	1.06715		P25787	PSMA2	21.4185		P25789	PSMA4	24.3414		P08572	COL4A2	22.6767		P08236-3	GUSB	22.4047		P25789	PSMA4	24.9553		Q15046	KARS	20.8357		P33908	MAN1A1	22.4577			P62753	RPS6	1.79258		P52566	ARHGDIB	9.82125		P04632	CAPNS1	14.2185
	P21980	TGM2	19.5441		P14174	MIF	32.0146		P27694	RPA1	21.4185		Q02818	NUCB1	45.4373		Q99988	GDF15	22.6767		Q15907	RAB11B	22.4047		Q02818	NUCB1	56.5654		O75533	SF3B1	20.8357		Q12907	LMAN2	22.4577			O75821	EIF3G	12.5481		Q00341	HDLBP	3.27375		Q15907	RAB11B	21.3277
	P14324-2	FDPS	26.651		Q9BY44	EIF2A	19.2087		P50897	PPT1	21.4185		P52566	ARHGDIB	21.0959		P05231	IL6	21.6907		Q99985	SEMA3C	22.4047		P52566	ARHGDIB	26.619		P56192	MARS	20.8357		P23229-4	ITGA6	22.4577			Q15019	2002-09-01	21.511		O43278	SPINT1	90.0281		P04439	HLA-A	28.437
	O00560	SDCBP	46.1951		O15371	EIF3D	33.0817		P19623	SRM	21.4185		Q00341	HDLBP	9.73657		P00533	EGFR	21.6907		Q15459	SF3A1	22.4047		Q00341	HDLBP	9.98212		P46926	GNPDA1	20.8357		Q9UNZ2	NSFL1C	22.4577			Q9NZV1	CRIM1	43.022		P62753	RPS6	3.27375		P14923	JUP	30.8067
	O95347	SMC2	15.9906		P04179	SOD2	42.6861		P13796	LCP1	21.4185		O43278	SPINT1	17.8504		Q92900-2	UPF1	21.6907		P25787	PSMA2	22.4047		O43278	SPINT1	23.2916		P54578	USP14	20.8357		Q9UNW1	MINPP1	22.4577			P17980	PSMC3	10.7555		O75821	EIF3G	16.3687		P25789	PSMA4	21.3277
	P30040	ERP29	21.3208		P62280	RPS11	10.6715		P21741	MDK	21.4185		P62753	RPS6	3.24552		Q92945	KHSRP	21.6907		P26022	PTX3	21.5085		P62753	RPS6	4.99106		Q16181	2007-09-01	20.8357		P02545-2	LMNA	22.4577			P46781	RPS9	10.7555		Q15019	2002-09-01	19.6425		Q02818	NUCB1	24.8824
	P51659	HSD17B4	1.77674		Q02878	RPL6	5.33576		Q16658	FSCN1	21.4185		O75821	EIF3G	3.24552		P31943	HNRNPH1	21.6907		P46926	GNPDA1	21.5085		O75821	EIF3G	6.65475		O43291	SPINT2	20.8357		P52788	SMS	22.4577			P49736	MCM2	23.3036		Q9NZV1	CRIM1	54.0169		P52566	ARHGDIB	9.479
	Q9UKK9	NUDT5	23.0976		P00441	SOD1	28.8131		Q92520	FAM3C	21.4185		Q15019	2002-09-01	12.9821		O00159-3	MYO1C	21.6907		P27797	CALR	21.5085		Q15019	2002-09-01	11.6458		O00584	RNASET2	20.8357		P26599	PTBP1	21.4813			Q7Z406-6	MYH14	23.3036		P17980	PSMC3	8.18437		Q00341	HDLBP	2.36975
	P11388	TOP2A	15.9906		P04632	CAPNS1	18.1416		P38571-2	LIPA	21.4185		Q9NZV1	CRIM1	81.1381		P16070	CD44	21.6907		P39687	ANP32A	21.5085		Q9NZV1	CRIM1	66.5475		P39019	RPS19	20.8357		P46108	CRK	21.4813			P18621-3	RPL17	3.58516		P46781	RPS9	13.095		O43278	SPINT1	90.0505
	P54819	AK2	12.4371		Q15907	RAB11B	25.6117		P20908	COL5A1	21.4185		P17980	PSMC3	11.3593		P60660-2	MYL6	21.6907		Q99798	ACO2	21.5085		P17980	PSMC3	13.3095		P10768	ESD	20.8357		Q92688-2	ANP32B	21.4813			P38606-2	ATP6V1A	26.8887		P49736	MCM2	16.3687		P62753	RPS6	8.29412
	P39019	RPS19	1.77674		P04439	HLA-A	30.9474		O00462	MANBA	20.4873		P46781	RPS9	9.73657		P54578	USP14	21.6907		P41091	EIF2S3;EIF2S3L	21.5085		P46781	RPS9	16.6369		P28482	MAPK1	20.8357		P10599	TXN	21.4813			Q04446	GBE1	8.96291		Q7Z406-6	MYH14	27.8269		O75821	EIF3G	21.3277
	O43854-2	EDIL3	83.5066		P14923	JUP	6.40291		P01036	CST4	20.4873		P49736	MCM2	11.3593		P15880	RPS2	21.6907		P16403	HIST1H1C	21.5085		P49736	MCM2	9.98212		P36551	CPOX	20.8357		P78527	PRKDC	21.4813			O00232	PSMD12	16.1332		P18621-3	RPL17	3.27375		Q15019	2002-09-01	21.3277
	P48637	GSS	37.3114		P25789	PSMA4	19.2087		P01009	SERPINA1	20.4873		Q7Z406-6	MYH14	4.86829		Q8NBS9	TXNDC5	21.6907		P08833	IGFBP1	21.5085		Q7Z406-6	MYH14	3.32737		O60763	USO1	20.8357		P29692-2	EEF1D	21.4813			P14324-2	FDPS	23.3036		P38606-2	ATP6V1A	26.19		Q9NZV1	CRIM1	42.6555
	P11387	TOP1	5.33021		Q02818	NUCB1	55.4919		Q6P2Q9	PRPF8	20.4873		P18621-3	RPL17	8.11381		Q16181	2007-09-01	21.6907		P00441	SOD1	21.5085		P18621-3	RPL17	6.65475		P26358-2	DNMT1	20.8357		P19367	HK1	21.4813			O00560	SDCBP	37.6442		Q04446	GBE1	14.7319		P17980	PSMC3	15.4034
	P63000-2	RAC1;RAC3	1.77674		P52566	ARHGDIB	28.8131		Q92499	DDX1	20.4873		P38606-2	ATP6V1A	17.8504		Q04917	YWHAH	21.6907		P25789	PSMA4	21.5085		P38606-2	ATP6V1A	14.9732		P63000-2	RAC1;RAC3	20.8357		Q9P258	RCC2	21.4813			O95347	SMC2	21.511		O00232	PSMD12	16.3687		P46781	RPS9	14.2185
	Q9NYU2-2	UGGT1	14.2139		Q00341	HDLBP	6.40291		Q15046	KARS	20.4873		Q04446	GBE1	58.4194		P31153	MAT2A	21.6907		P35625	TIMP3	21.5085		Q04446	GBE1	49.9106		O43592	XPOT	20.8357		P56537	EIF6	21.4813			P30040	ERP29	12.5481		P14324-2	FDPS	22.9162		P49736	MCM2	14.2185
	O14773	TPP1	87.06		O43278	SPINT1	20.2759		Q9P2J5	LARS	20.4873		O00232	PSMD12	17.8504		O43396	TXNL1	21.6907		Q13616	CUL1	21.5085		O00232	PSMD12	13.3095		P50502	ST13;ST13P5;ST13P4	20.8357		Q92520	FAM3C	21.4813			Q9UKK9	NUDT5	17.9258		O00560	SDCBP	36.0112		Q7Z406-6	MYH14	18.958
	Q9Y2W1	THRAP3	3.55347		P62753	RPS6	9.60437		O14818	PSMA7	20.4873		P21980	TGM2	25.9642		P09622	DLD	21.6907		P28070	PSMB4	21.5085		P21980	TGM2	18.3006		P42765	ACAA2	20.8357		O00462	MANBA	21.4813			P11388	TOP2A	3.58516		O95347	SMC2	16.3687		P18621-3	RPL17	3.55462
	P06865	HEXA	88.8368		O75821	EIF3G	8.53722		P53992	SEC24C	20.4873		P14324-2	FDPS	24.3414		P52888	THOP1	21.6907		P01137	TGFB1	21.5085		P14324-2	FDPS	24.9553		P24592	IGFBP6	20.8357		Q15717	ELAVL1	21.4813			Q14019	COTL1	25.0961		P30040	ERP29	13.095		P38606-2	ATP6V1A	29.6219
	P62195	PSMC5	8.88368		Q15019	2002-09-01	18.1416		Q15008	PSMD6	20.4873		O00560	SDCBP	27.587		P52292	KPNA2	21.6907		Q14203-3	DCTN1	21.5085		O00560	SDCBP	34.9374		O94907	DKK1	20.8357		P62269	RPS18	21.4813			P54819	AK2	23.3036		P51659	HSD17B4	1.63687		Q04446	GBE1	3.55462
	Q9GZM7	TINAGL1	42.6416		Q9NZV1	CRIM1	50.1562		Q15717	ELAVL1	20.4873		O95347	SMC2	16.2276		Q03252	LMNB2	21.6907		Q15008	PSMD6	20.6124		O95347	SMC2	13.3095		Q13822	ENPP2	19.233		P56192	MARS	21.4813			P13693	TPT1	7.17033		Q9UKK9	NUDT5	18.0056		O00232	PSMD12	21.3277
	Q9NZ08	ERAP1	33.758		P17980	PSMC3	11.7387		Q12904	AIMP1	20.4873		P30040	ERP29	17.8504		O14744	PRMT5	21.6907		Q9BY44	EIF2A	20.6124		P30040	ERP29	13.3095		P48745	NOV	19.233		Q9UHL4	DPP7	21.4813			P39019	RPS19	8.96291		P11388	TOP2A	3.27375		P14324-2	FDPS	18.958
	P67775	PPP2CA	24.8743		P46781	RPS9	16.0073		O43291	SPINT2	20.4873		P51659	HSD17B4	1.62276		P61981	YWHAG	21.6907		P13798	APEH	20.6124		Q9UKK9	NUDT5	23.2916		P50453	SERPINB9	19.233		O94813-3	SLIT2	21.4813			O43854-2	EDIL3	8.96291		Q14019	COTL1	18.0056		O00560	SDCBP	34.3614
	P62191	PSMC1	12.4371		P49736	MCM2	13.873		Q9NQW7-3	XPNPEP1	20.4873		Q9UKK9	NUDT5	19.4731		P00390-2	GSR	21.6907		Q13867	BLMH	20.6124		P11388	TOP2A	3.32737		O00462	MANBA	19.233		P13798	APEH	21.4813			P48637	GSS	23.3036		P54819	AK2	19.6425		O95347	SMC2	7.10925
	Q14566	MCM6	5.33021		Q7Z406-6	MYH14	3.20146		O94760	DDAH1	20.4873		P11388	TOP2A	6.49105		P10155	TROVE2	21.6907		Q99519	NEU1	20.6124		Q14019	COTL1	34.9374		Q13283	G3BP1	19.233		P34897-3	SHMT2	21.4813			Q01469	FABP5	3.58516		P13693	TPT1	16.3687		P30040	ERP29	11.8487
	P23229-4	ITGA6	24.8743		P18621-3	RPL17	7.47007		Q24JP5	TMEM132A	20.4873		Q14019	COTL1	24.3414		Q9NUQ9	FAM49B	21.6907		P22061	PCMT1	20.6124		P54819	AK2	11.6458		Q92973	TNPO1	19.233		Q9NQG5	RPRD1B	21.4813			P11387	TOP1	7.17033		P39019	RPS19	3.27375		P51659	HSD17B4	1.18487
	Q9HC38-2	GLOD4	28.4278		P38606-2	ATP6V1A	11.7387		P05161	ISG15	20.4873		P54819	AK2	12.9821		P06132	UROD	21.6907		P54578	USP14	20.6124		P13693	TPT1	33.2737		Q7Z6Z7-2	HUWE1	19.233		Q96EK6	GNPNAT1	21.4813			P63000-2	RAC1;RAC3	16.1332		P48637	GSS	24.5531		Q9UKK9	NUDT5	22.5126
	P35237	SERPINB6	21.3208		Q04446	GBE1	36.2832		P08582	MFI2	20.4873		P13693	TPT1	22.7187		P13497	BMP1	21.6907		P15880	RPS2	20.6124		P39019	RPS19	19.9642		P04179	SOD2	19.233		O43488	AKR7A2	21.4813			Q9NYU2-2	UGGT1	17.9258		Q01469	FABP5	1.63687		P11388	TOP2A	4.7395
	Q14517	FAT1	67.5159		O00232	PSMD12	12.8058		Q13822	ENPP2	19.556		P39019	RPS19	19.4731		P10768	ESD	21.6907		Q16181	2007-09-01	20.6124		O43854-2	EDIL3	54.9017		Q99988	GDF15	19.233		O43242	PSMD3	20.5049			O14773	TPP1	16.1332		P63000-2	RAC1;RAC3	22.9162		Q14019	COTL1	21.3277
	P20340-2	RAB6A	1.77674		P21980	TGM2	21.343		Q13421-4	MSLN	19.556		O43854-2	EDIL3	53.5512		P42785	PRCP	21.6907		P52292	KPNA2	20.6124		P48637	GSS	36.6011		Q96TA1-2	FAM129B	19.233		Q7Z6Z7-2	HUWE1	20.5049			Q9Y2W1	THRAP3	8.96291		Q9NYU2-2	UGGT1	11.4581		P54819	AK2	30.8067
	P25398	RPS12	3.55347		P14324-2	FDPS	21.343		Q92900-2	UPF1	19.556		P48637	GSS	37.3235		Q16658	FSCN1	21.6907		Q16658	FSCN1	20.6124		Q01469	FABP5	39.9285		Q14019	COTL1	19.233		O15144	ARPC2	20.5049			P06865	HEXA	28.6813		O14773	TPP1	14.7319		P13693	TPT1	22.5126
	Q15717	ELAVL1	5.33021		O00560	SDCBP	38.4175		P07384	CAPN1	19.556		Q01469	FABP5	55.1739		Q6ZRP7	QSOX2	21.6907		P30085	CMPK1	20.6124		P11387	TOP1	4.99106		P16870-2	CPE	19.233		P14324-2	FDPS	20.5049			P62195	PSMC5	12.5481		Q9Y2W1	THRAP3	8.18437		P39019	RPS19	7.10925
	P39687	ANP32A	14.2139		O95347	SMC2	8.53722		P56192	MARS	19.556		P11387	TOP1	8.11381		Q8WVQ1	CANT1	21.6907		Q96AG4	LRRC59	20.6124		P63000-2	RAC1;RAC3	26.619		P16070	CD44	19.233		Q5VYK3	ECM29	20.5049			Q9GZM7	TINAGL1	59.1552		P06865	HEXA	24.5531		O43854-2	EDIL3	2.36975
	P31040	SDHA	7.10694		P30040	ERP29	19.2087		P53618	COPB1	19.556		P63000-2	RAC1;RAC3	24.3414		Q16394	EXT1	21.6907		P23229-4	ITGA6	20.6124		Q9NYU2-2	UGGT1	6.65475		Q15717	ELAVL1	19.233		P52292	KPNA2	20.5049			Q9NZ08	ERAP1	30.4739		P62195	PSMC5	18.0056		P48637	GSS	31.9916
	P01034	CST3	10.6604		P51659	HSD17B4	1.06715		P49588	AARS	19.556		Q9NYU2-2	UGGT1	14.6049		P08294	SOD3	21.6907		P25398	RPS12	20.6124		O14773	TPP1	74.8659		P28300	LOX	19.233		P30520	ADSS	20.5049			P67775	PPP2CA	14.3407		Q9GZM7	TINAGL1	57.2906		Q01469	FABP5	3.55462
	O00429-4	DNM1L	1.77674		Q9UKK9	NUDT5	14.9401		P42166	TMPO	19.556		O14773	TPP1	73.0243		Q14764	MVP	20.7048		Q9UNM6	PSMD13	20.6124		Q9Y2W1	THRAP3	4.99106		Q96HC4	PDLIM5	19.233		P33176	KIF5B	20.5049			P62191	PSMC1	17.9258		Q9NZ08	ERAP1	45.8325		P11387	TOP1	10.6639
	P31150	GDI1	19.5441		P11388	TOP2A	13.873		P16070	CD44	19.556		Q9Y2W1	THRAP3	9.73657		Q96QK1	VPS35	20.7048		P04080	CSTB	20.6124		P06865	HEXA	78.1933		P49591	SARS	19.233		Q92945	KHSRP	20.5049			Q14566	MCM6	14.3407		P67775	PPP2CA	11.4581		P63000-2	RAC1;RAC3	27.2521
	P12109	COL6A1	94.167		Q14019	COTL1	29.8803		O43847	NRD1	19.556		P06865	HEXA	69.7788		Q9BWD1	ACAT2	20.7048		P35613	BSG	20.6124		P62195	PSMC5	11.6458		O00154-4	ACOT7	19.233		P61088	UBE2N	20.5049			P23229-4	ITGA6	5.37775		P62191	PSMC1	16.3687		Q9NYU2-2	UGGT1	3.55462
	Q16610	ECM1	119.041		P54819	AK2	14.9401		P62269	RPS18	19.556		P62195	PSMC5	6.49105		Q14683	SMC1A	20.7048		P50897	PPT1	20.6124		Q9GZM7	TINAGL1	43.2559		Q9NSE4	IARS2	19.233		Q15008	PSMD6	20.5049			Q9HC38-2	GLOD4	21.511		Q14566	MCM6	16.3687		O14773	TPP1	10.6639
	P49189	ALDH9A1	21.3208		P13693	TPT1	35.216		Q9BY44	EIF2A	19.556		Q9GZM7	TINAGL1	38.9463		P52597	HNRNPF	20.7048		P51149	RAB7A	20.6124		Q9NZ08	ERAP1	39.9285		O14744	PRMT5	19.233		O94760	DDAH1	20.5049			P35237	SERPINB6	23.3036		P23229-4	ITGA6	11.4581		Q9Y2W1	THRAP3	11.8487
	O43396	TXNL1	15.9906		P39019	RPS19	20.2759		P52566	ARHGDIB	19.556		Q9NZ08	ERAP1	37.3235		Q96TA1-2	FAM129B	20.7048		Q9UHL4	DPP7	20.6124		P67775	PPP2CA	11.6458		P06703	S100A6	19.233		P04080	CSTB	20.5049			Q14517	FAT1	43.022		Q9HC38-2	GLOD4	19.6425		P06865	HEXA	27.2521
	P09622	DLD	17.7674		O43854-2	EDIL3	73.6335		P21980	TGM2	19.556		P67775	PPP2CA	12.9821		P28066	PSMA5	20.7048		P99999	CYCS	20.6124		P62191	PSMC1	11.6458		Q9P2J5	LARS	19.233		Q9H5V8	CDCP1	20.5049			P05387	RPLP2	5.37775		P35237	SERPINB6	24.5531		P62195	PSMC5	16.5882
	P30084	ECHS1	7.10694		P48637	GSS	30.9474		P49189	ALDH9A1	19.556		P62191	PSMC1	11.3593		Q06323	PSME1	20.7048		P55145	MANF	20.6124		Q14566	MCM6	9.98212		Q16778	HIST2H2BE;HIST1H2BB;HIST1H2BO;HIST1H2BJ;HIST3H2BB	19.233		P63000-2	RAC1;RAC3	20.5049			P20340-2	RAB6A	7.17033		Q14517	FAT1	31.1006		Q9GZM7	TINAGL1	69.9076
	P00751	CFB	53.3021		Q01469	FABP5	45.8876		Q9UNM6	PSMD13	19.556		Q14566	MCM6	6.49105		P62333	PSMC6	20.7048		P46781	RPS9	20.6124		P23229-4	ITGA6	18.3006		P49721	PSMB2	19.233		P32004-3	L1CAM	20.5049			P25398	RPS12	14.3407		P05387	RPLP2	3.27375		Q9NZ08	ERAP1	28.437
	P30085	CMPK1	3.55347		P11387	TOP1	6.40291		P17301	ITGA2	19.556		P23229-4	ITGA6	11.3593		O00232	PSMD12	20.7048		P56537	EIF6	20.6124		Q9HC38-2	GLOD4	33.2737		P10599	TXN	19.233		Q16666-6	IFI16	20.5049			P49721	PSMB2	7.17033		P20340-2	RAB6A	14.7319		P67775	PPP2CA	21.3277
	P62873	GNB1	17.7674		P63000-2	RAC1;RAC3	19.2087		Q7L2H7	EIF3M	19.556		Q9HC38-2	GLOD4	29.2097		Q9NZ08	ERAP1	20.7048		Q15631	TSN	20.6124		P35237	SERPINB6	24.9553		Q15365	PCBP1	19.233		P06493	CDK1	20.5049			P61586	RHOA	14.3407		P25398	RPS12	16.3687		P62191	PSMC1	15.4034
	Q15021	NCAPD2	7.10694		Q9NYU2-2	UGGT1	10.6715		P04080	CSTB	19.556		P35237	SERPINB6	27.587		P67775	PPP2CA	20.7048		Q6NZI2	PTRF	20.6124		Q14517	FAT1	59.8927		P00441	SOD1	19.233		P43243	MATR3	20.5049			Q15717	ELAVL1	12.5481		P49721	PSMB2	19.6425		Q14566	MCM6	15.4034
	Q96AG4	LRRC59	8.88368		O14773	TPP1	57.6262		O43399	TPD52L2	19.556		Q14517	FAT1	71.4015		P30085	CMPK1	20.7048		Q8NCW5	APOA1BP	20.6124		P05387	RPLP2	4.99106		P25789	PSMA4	19.233		P26583	HMGB2	20.5049			P39687	ANP32A	21.511		P61586	RHOA	14.7319		P23229-4	ITGA6	14.2185
	O15067	PFAS	37.3114		Q9Y2W1	THRAP3	9.60437		Q15631	TSN	19.556		P05387	RPLP2	1.62276		Q96AG4	LRRC59	20.7048		Q92743	HTRA1	20.6124		P20340-2	RAB6A	13.3095		P01137	TGFB1	19.233		Q9UHX1-6	PUF60	20.5049			P31040	SDHA	3.58516		Q15717	ELAVL1	18.0056		Q9HC38-2	GLOD4	23.6975
	P52888	THOP1	35.5347		P06865	HEXA	59.7605		Q16719	KYNU	19.556		P20340-2	RAB6A	6.49105		P17931	LGALS3	20.7048		Q96P70	IPO9	20.6124		P25398	RPS12	14.9732		Q15008	PSMD6	19.233		P61086	UBE2K	20.5049			P01034	CST3	7.17033		P39687	ANP32A	16.3687		P35237	SERPINB6	20.1429
	Q27J81	INF2	1.77674		P62195	PSMC5	10.6715		P49720	PSMB3	19.556		P25398	RPS12	12.9821		Q9NVA2	2011-09-01	20.7048		P20908	COL5A1	19.7162		P49721	PSMB2	39.9285		P30085	CMPK1	19.233		Q9Y3I0	RTCB	20.5049			O00429-4	DNM1L	1.79258		P31040	SDHA	3.27375		Q14517	FAT1	50.9496
	P38919	EIF4A3	12.4371		Q9GZM7	TINAGL1	49.089		Q9NQR4	NIT2	19.556		P49721	PSMB2	38.9463		P11766	ADH5	20.7048		P52566	ARHGDIB	19.7162		P61586	RHOA	19.9642		Q92743	HTRA1	19.233		O75223	GGCT	20.5049			P31150	GDI1	26.8887		P01034	CST3	6.5475		P05387	RPLP2	11.8487
	Q07021	C1QBP	10.6604		Q9NZ08	ERAP1	26.6788		P55145	MANF	19.556		P61586	RHOA	11.3593		O95861-4	BPNT1	20.7048		Q07021	C1QBP	19.7162		Q15717	ELAVL1	13.3095		P52566	ARHGDIB	19.233		P60981	DSTN	19.5285			P12109	COL6A1	1.79258		O00429-4	DNM1L	1.63687		P20340-2	RAB6A	13.0336
	Q15582	TGFBI	55.0788		P67775	PPP2CA	17.0744		O00151	PDLIM1	19.556		Q15717	ELAVL1	17.8504		P47755	CAPZA2	20.7048		P62241	RPS8	19.7162		P39687	ANP32A	4.99106		P49588	AARS	19.233		P28074	PSMB5	19.5285			Q16610	ECM1	8.96291		P31150	GDI1	26.19		P25398	RPS12	11.8487
	P60981	DSTN	1.77674		P62191	PSMC1	14.9401		Q13867	BLMH	19.556		P39687	ANP32A	4.86829		Q9NQG5	RPRD1B	20.7048		Q9Y265	RUVBL1	19.7162		P31040	SDHA	4.99106		Q15819	UBE2V2	19.233		P12270	TPR	19.5285			P47895	ALDH1A3	28.6813		P12109	COL6A1	1.63687		P49721	PSMB2	27.2521
	Q15262-2	PTPRK	19.5441		Q14566	MCM6	5.33576		Q9UHL4	DPP7	19.556		P31040	SDHA	9.73657		Q9NS15	LTBP3	20.7048		P31153	MAT2A	19.7162		P01034	CST3	83.1844		Q16401-2	PSMD5	19.233		Q16658	FSCN1	19.5285			P49189	ALDH9A1	8.96291		Q16610	ECM1	6.5475		P61586	RHOA	17.7731
	P35232	PHB	3.55347		P23229-4	ITGA6	19.2087		P25774	CTSS	19.556		P01034	CST3	87.6292		Q14393	GAS6	20.7048		P06132	UROD	19.7162		O00429-4	DNM1L	1.66369		P17301	ITGA2	19.233		Q9BY44	EIF2A	19.5285			O43396	TXNL1	16.1332		P47895	ALDH1A3	32.7375		Q15717	ELAVL1	18.958
	Q7L014	DDX46	1.77674		Q9HC38-2	GLOD4	27.746		O94813-3	SLIT2	18.6248		O00429-4	DNM1L	1.62276		P10124	SRGN	20.7048		P62333	PSMC6	19.7162		P31150	GDI1	24.9553		Q15436	SEC23A	19.233		P17301	ITGA2	19.5285			P09622	DLD	19.7184		P49189	ALDH9A1	9.82125		P39687	ANP32A	22.5126
	P40429	RPL13A	8.88368		P35237	SERPINB6	38.4175		Q16778	HIST2H2BE;HIST1H2BB;HIST1H2BO;HIST1H2BJ;HIST3H2BB	18.6248		P31150	GDI1	29.2097		P16930	FAH	20.7048		P67775	PPP2CA	19.7162		P12109	COL6A1	81.5207		P25774	CTSS	19.233		Q9NQR4	NIT2	19.5285			P30084	ECHS1	7.17033		O43396	TXNL1	13.095		P31040	SDHA	2.36975
	A0AVT1	UBA6	3.55347		Q14517	FAT1	59.7605		P31947	SFN	18.6248		P12109	COL6A1	81.1381		O00584	RNASET2	20.7048		P17931	LGALS3	19.7162		Q16610	ECM1	98.1575		P54577	YARS	19.233		P27816	MAP4	19.5285			P00751	CFB	71.7033		P09622	DLD	14.7319		P01034	CST3	7.10925
	P52292	KPNA2	24.8743		P05387	RPLP2	17.0744		P27816	MAP4	18.6248		Q16610	ECM1	113.593		P38571-2	LIPA	20.7048		Q9NQG5	RPRD1B	19.7162		P49189	ALDH9A1	13.3095		Q15019	2002-09-01	19.233		Q07021	C1QBP	19.5285			P30085	CMPK1	23.3036		P30084	ECHS1	6.5475		O00429-4	DNM1L	3.55462
	Q12904	AIMP1	8.88368		P20340-2	RAB6A	7.47007		P14314-2	PRKCSH	18.6248		P49189	ALDH9A1	12.9821		Q92841	DDX17	19.7189		Q9NQW7-3	XPNPEP1	19.7162		O43396	TXNL1	14.9732		Q13526	PIN1	19.233		P16152	CBR1	19.5285			P62873	GNB1	14.3407		P00751	CFB	76.9331		P31150	GDI1	31.9916
	Q13162	PRDX4	10.6604		P25398	RPS12	19.2087		P34897-3	SHMT2	18.6248		O43396	TXNL1	14.6049		Q92499	DDX1	19.7189		O43291	SPINT2	19.7162		P09622	DLD	14.9732		P62888	RPL30	19.233		P51149	RAB7A	19.5285			Q96AG4	LRRC59	7.17033		P30085	CMPK1	22.9162		P12109	COL6A1	2.36975
	Q15366-6	PCBP2	10.6604		P49721	PSMB2	28.8131		Q13347	EIF3I	18.6248		P09622	DLD	14.6049		P12429	ANXA3	19.7189		P49588	AARS	19.7162		P30084	ECHS1	3.32737		O43396	TXNL1	19.233		P61163	ACTR1A	19.5285			O15067	PFAS	17.9258		P62873	GNB1	19.6425		Q16610	ECM1	7.10925
	Q9Y520-4	PRRC2C	3.55347		P61586	RHOA	10.6715		O75367	H2AFY	18.6248		P30084	ECHS1	6.49105		Q99729-3	HNRNPAB	19.7189		P19105	MYL12A;MYL12B	19.7162		P00751	CFB	43.2559		Q14764	MVP	19.233		P14735	IDE	19.5285			P52888	THOP1	21.511		Q15021	NCAPD2	3.27375		P47895	ALDH1A3	53.3194
	P60228	EIF3E	26.651		Q15717	ELAVL1	16.0073		Q06323	PSME1	18.6248		P00751	CFB	35.7008		P39019	RPS19	19.7189		Q15819	UBE2V2	19.7162		P30085	CMPK1	31.6101		P05161	ISG15	19.233		P35625	TIMP3	19.5285			P38919	EIF4A3	14.3407		Q96AG4	LRRC59	8.18437		P49189	ALDH9A1	14.2185
	Q15075	EEA1	24.8743		P39687	ANP32A	23.4774		P13798	APEH	18.6248		P30085	CMPK1	21.0959		P62191	PSMC1	19.7189		P60981	DSTN	19.7162		P62873	GNB1	11.6458		Q00796	SORD	19.233		Q04721	NOTCH2	19.5285			Q15582	TGFBI	28.6813		O15067	PFAS	14.7319		O43396	TXNL1	18.958
	Q16706	MAN2A1	69.2927		P31040	SDHA	5.33576		P67775	PPP2CA	18.6248		P62873	GNB1	4.86829		P23229-4	ITGA6	19.7189		Q96A72	MAGOHB	19.7162		Q15021	NCAPD2	1.66369		P19623	SRM	19.233		Q09328	MGAT5	19.5285			P60981	DSTN	23.3036		P52888	THOP1	19.6425		P09622	DLD	21.3277
	Q16851	UGP2	15.9906		P01034	CST3	87.5065		P49721	PSMB2	18.6248		Q96AG4	LRRC59	12.9821		P25398	RPS12	19.7189		P16144-2	ITGB4	19.7162		Q96AG4	LRRC59	13.3095		Q00688	FKBP3	19.233		Q9UHD1	CHORDC1	19.5285			Q15262-2	PTPRK	77.081		P52701	MSH6	1.63687		P30084	ECHS1	8.29412
	Q8NC51	SERBP1	3.55347		O00429-4	DNM1L	8.53722		P09622	DLD	18.6248		O15067	PFAS	45.4373		Q15717	ELAVL1	19.7189		P24592	IGFBP6	18.82		O15067	PFAS	41.5922		P33908	MAN1A1	19.233		P10145	CXCL8	19.5285			P40429	RPL13A	5.37775		P38919	EIF4A3	13.095		P00751	CFB	56.874
	P08581	MET	71.0694		P31150	GDI1	23.4774		Q07021	C1QBP	18.6248		P52888	THOP1	38.9463		Q12904	AIMP1	19.7189		P12955	PEPD	18.82		P52888	THOP1	36.6011		Q16543	CDC37	19.233		P25788-2	PSMA3	18.552			A0AVT1	UBA6	1.79258		Q15582	TGFBI	26.19		P30085	CMPK1	15.4034
	P09972	ALDOC	31.9812		P12109	COL6A1	82.1707		P60981	DSTN	18.6248		Q27J81	INF2	1.62276		Q9UL46	PSME2	19.7189		Q16719	KYNU	18.82		Q27J81	INF2	3.32737		O00232	PSMD12	19.233		P16949	STMN1	18.552			P52292	KPNA2	8.96291		P60981	DSTN	26.19		P62873	GNB1	18.958
	P15170-2	GSPT1	7.10694		Q16610	ECM1	77.9021		Q15262-2	PTPRK	18.6248		P38919	EIF4A3	11.3593		Q9UNM6	PSMD13	19.7189		Q9NQR4	NIT2	18.82		P38919	EIF4A3	9.98212		Q9Y3C6	PPIL1	19.233		P21741	MDK	18.552			Q12904	AIMP1	16.1332		Q15262-2	PTPRK	88.3912		Q15021	NCAPD2	1.18487
	P17931	LGALS3	17.7674		P49189	ALDH9A1	20.2759		Q12907	LMAN2	18.6248		Q07021	C1QBP	6.49105		P04080	CSTB	19.7189		O00159-3	MYO1C	18.82		Q07021	C1QBP	4.99106		P21741	MDK	19.233		Q24JP5	TMEM132A	18.552			Q13162	PRDX4	14.3407		P40429	RPL13A	4.91062		Q96AG4	LRRC59	11.8487
	Q9UL46	PSME2	17.7674		O43396	TXNL1	13.873		Q13616	CUL1	18.6248		Q15582	TGFBI	50.3056		O43592	XPOT	19.7189		P52597	HNRNPF	18.82		Q15582	TGFBI	46.5832		Q9BR76	CORO1B	19.233		Q13867	BLMH	18.552			Q15366-6	PCBP2	8.96291		A0AVT1	UBA6	3.27375		O15067	PFAS	14.2185
	P68431	HIST1H3A;HIST2H3A;H3F3A;HIST3H3;H3F3C	3.55347		P09622	DLD	14.9401		O14744	PRMT5	18.6248		P60981	DSTN	32.4552		O75976	CPD	19.7189		Q06323	PSME1	18.82		P60981	DSTN	36.6011		Q7L1Q6	BZW1	19.233		P16070	CD44	18.552			Q9Y520-4	PRRC2C	7.17033		P52292	KPNA2	6.5475		P52888	THOP1	10.6639
	Q9Y6E2	BZW2	14.2139		P30084	ECHS1	13.873		P00492	HPRT1	18.6248		Q15262-2	PTPRK	34.078		P35221	CTNNA1	19.7189		O00584	RNASET2	18.82		Q15262-2	PTPRK	26.619		Q9HAT2	SIAE	17.6302		Q9UNM6	PSMD13	18.552			P60228	EIF3E	12.5481		Q12904	AIMP1	21.2794		P52701	MSH6	1.18487
	P62917	RPL8	7.10694		P00751	CFB	51.2233		P06703	S100A6	18.6248		P35232	PHB	1.62276		P00492	HPRT1	19.7189		Q92841	DDX17	18.82		P40429	RPL13A	3.32737		P55283	CDH4	17.6302		P07384	CAPN1	18.552			Q15075	EEA1	10.7555		Q13162	PRDX4	13.095		P38919	EIF4A3	13.0336
	Q08J23	NSUN2	1.77674		P30085	CMPK1	21.343		Q13501	SQSTM1	18.6248		Q7L014	DDX46	1.62276		Q92896	GLG1	19.7189		P39019	RPS19	18.82		A0AVT1	UBA6	8.31844		Q14980	NUMA1	17.6302		P49721	PSMB2	18.552			Q16706	MAN2A1	14.3407		Q15366-6	PCBP2	8.18437		Q07021	C1QBP	8.29412
	P46379-2	BAG6	1.77674		P62873	GNB1	10.6715		Q12792	TWF1	18.6248		P40429	RPL13A	8.11381		Q9NQW7-3	XPNPEP1	19.7189		O94760	DDAH1	18.82		P52292	KPNA2	14.9732		P26599	PTBP1	17.6302		O75367	H2AFY	18.552			Q16851	UGP2	26.8887		Q9Y520-4	PRRC2C	4.91062		Q15582	TGFBI	24.8824
	Q9UNM6	PSMD13	17.7674		Q15021	NCAPD2	6.40291		P06132	UROD	18.6248		A0AVT1	UBA6	6.49105		P35613	BSG	19.7189		P14314-2	PRKCSH	18.82		Q12904	AIMP1	14.9732		Q04637-4	EIF4G1	17.6302		P16403	HIST1H1C	18.552			Q8NC51	SERBP1	7.17033		P60228	EIF3E	13.095		P60981	DSTN	24.8824
	P12081-4	HARS	26.651		Q96AG4	LRRC59	22.4102		P50552	VASP	18.6248		P52292	KPNA2	14.6049		O94760	DDAH1	19.7189		Q16401-2	PSMD5	18.82		Q13162	PRDX4	8.31844		Q9H4M9	EHD1	17.6302		P99999	CYCS	18.552			P30043	BLVRB	12.5481		Q15075	EEA1	14.7319		Q15262-2	PTPRK	67.5379
	P46108	CRK	12.4371		O15067	PFAS	40.5518		P10768	ESD	18.6248		Q12904	AIMP1	12.9821		P33908	MAN1A1	19.7189		P17301	ITGA2	18.82		Q15366-6	PCBP2	8.31844		P39023	RPL3	17.6302		P39019	RPS19	18.552			P62263	RPS14	3.58516		Q16706	MAN2A1	24.5531		P40429	RPL13A	7.10925
	Q03252	LMNB2	12.4371		P52888	THOP1	22.4102		P33908	MAN1A1	18.6248		Q13162	PRDX4	6.49105		P53041	PPP5C	19.7189		P50552	VASP	18.82		Q9Y520-4	PRRC2C	1.66369		Q6IBS0	TWF2	17.6302		Q16543	CDC37	18.552			P08581	MET	43.022		Q16851	UGP2	29.4637		A0AVT1	UBA6	1.18487
	P49419-2	ALDH7A1	7.10694		Q27J81	INF2	3.20146		P29323-2	EPHB2	18.6248		Q15366-6	PCBP2	6.49105		P29218-3	IMPA1	19.7189		Q15436	SEC23A	18.82		P60228	EIF3E	18.3006		Q92688-2	ANP32B	17.6302		Q8N1G4	LRRC47	18.552			P09972	ALDOC	17.9258		Q8NC51	SERBP1	9.82125		P52292	KPNA2	11.8487
	P26583	HMGB2	15.9906		P38919	EIF4A3	9.60437		P50281	MMP14	17.6935		Q9Y520-4	PRRC2C	8.11381		P08236-3	GUSB	19.7189		Q24JP5	TMEM132A	18.82		Q15075	EEA1	18.3006		Q06124-1	PTPN11	17.6302		P12277	CKB	18.552			P15170-2	GSPT1	12.5481		P30043	BLVRB	14.7319		Q12904	AIMP1	20.1429
	Q93008	USP9X	15.9906		Q07021	C1QBP	20.2759		O75533	SF3B1	17.6935		P60228	EIF3E	14.6049		P29323-2	EPHB2	19.7189		P07384	CAPN1	18.82		Q16706	MAN2A1	56.5654		O95433	AHSA1	17.6302		O75821	EIF3G	18.552			P17931	LGALS3	19.7184		P62263	RPS14	3.27375		Q13162	PRDX4	11.8487
	Q9NVA2	2011-09-01	19.5441		Q15582	TGFBI	77.9021		P16403	HIST1H1C	17.6935		Q15075	EEA1	25.9642		Q03405	PLAUR	19.7189		Q58FF8	HSP90AB2P	18.82		Q16851	UGP2	13.3095		P00533	EGFR	17.6302		Q16769	QPCT	18.552			Q9UL46	PSME2	17.9258		P08581	MET	44.1956		Q15366-6	PCBP2	11.8487
	P61088	UBE2N	1.77674		P60981	DSTN	21.343		P54577	YARS	17.6935		Q16706	MAN2A1	74.6471		Q16222-2	UAP1	19.7189		P62942	FKBP1A	18.82		Q8NC51	SERBP1	8.31844		Q92900-2	UPF1	17.6302		P36551	CPOX	18.552			P68431	HIST1H3A;HIST2H3A;H3F3A;HIST3H3;H3F3C	28.6813		P09972	ALDOC	14.7319		Q9Y520-4	PRRC2C	4.7395
	O95433	AHSA1	15.9906		Q15262-2	PTPRK	20.2759		Q15084-3	PDIA6	17.6935		Q16851	UGP2	16.2276		P08582	MFI2	19.7189		P30043	BLVRB	18.82		P30043	BLVRB	14.9732		Q99985	SEMA3C	17.6302		P62241	RPS8	18.552			Q9Y6E2	BZW2	23.3036		P15170-2	GSPT1	14.7319		P60228	EIF3E	13.0336
	P99999	CYCS	3.55347		Q7L014	DDX46	2.1343		O60763	USO1	17.6935		Q8NC51	SERBP1	14.6049		P25774	CTSS	19.7189		Q12792	TWF1	18.82		P62263	RPS14	4.99106		P23229-4	ITGA6	17.6302		P07093-2	SERPINE2	18.552			P62917	RPL8	10.7555		P17931	LGALS3	19.6425		Q15075	EEA1	10.6639
	Q9UBT2	UBA2	8.88368		P40429	RPL13A	5.33576		P52597	HNRNPF	17.6935		P30043	BLVRB	11.3593		P03956	MMP1	18.7329		P50570-3	NA	18.82		P08581	MET	43.2559		P04080	CSTB	17.6302		Q6P4A8	PLBD1	18.552			Q08J23	NSUN2	3.58516		Q9UL46	PSME2	16.3687		Q16706	MAN2A1	13.0336
	P62316	SNRPD2	1.77674		A0AVT1	UBA6	6.40291		P16152	CBR1	17.6935		P62263	RPS14	4.86829		P06576	ATP5B	18.7329		P51991	HNRNPA3	18.82		P09972	ALDOC	31.6101		Q9UHL4	DPP7	17.6302		O95394	PGM3	18.552			P46379-2	BAG6	12.5481		P68431	HIST1H3A;HIST2H3A;H3F3A;HIST3H3;H3F3C	27.8269		Q16851	UGP2	30.8067
	Q16643	DBN1	7.10694		P52292	KPNA2	20.2759		P51149	RAB7A	17.6935		P08581	MET	55.1739		O75533	SF3B1	18.7329		P32455	GBP1	18.82		P15170-2	GSPT1	8.31844		Q92841	DDX17	17.6302		Q08257	CRYZ	18.552			Q9UNM6	PSMD13	12.5481		Q9Y6E2	BZW2	24.5531		Q8NC51	SERBP1	13.0336
	O94979-4	SEC31A	5.33021		Q12904	AIMP1	16.0073		P62136-2	PPP1CA	17.6935		P09972	ALDOC	29.2097		P14314-2	PRKCSH	18.7329		P38571-2	LIPA	17.9238		P17931	LGALS3	23.2916		O94760	DDAH1	17.6302		Q9BQA1	WDR77	18.552			P62888	RPL30	17.9258		P62917	RPL8	3.27375		P30043	BLVRB	15.4034
	P17301	ITGA2	35.5347		Q13162	PRDX4	8.53722		P46781	RPS9	17.6935		P15170-2	GSPT1	8.11381		P54577	YARS	18.7329		P54803	GALC	17.9238		Q9UL46	PSME2	13.3095		O43852	CALU	17.6302		Q99574	SERPINI1	18.552			P12081-4	HARS	21.511		Q08J23	NSUN2	1.63687		P62263	RPS14	4.7395
	Q7L2H7	EIF3M	15.9906		Q15366-6	PCBP2	12.8058		Q9UKK9	NUDT5	17.6935		P17931	LGALS3	24.3414		O75367	H2AFY	18.7329		Q9NPR2-2	SEMA4B	17.9238		P68431	HIST1H3A;HIST2H3A;H3F3A;HIST3H3;H3F3C	11.6458		P10646	TFPI	17.6302		P06454-2	PTMA	18.552			P46108	CRK	7.17033		P46379-2	BAG6	13.095		P08581	MET	36.7311
	P78330	PSPH	7.10694		Q9Y520-4	PRRC2C	7.47007		O43396	TXNL1	17.6935		Q9UL46	PSME2	12.9821		Q9UQE7	SMC3	18.7329		P25786	PSMA1	17.9238		Q9Y6E2	BZW2	11.6458		O14879	IFIT3	17.6302		P21399	ACO1	17.5756			Q03252	LMNB2	8.96291		Q9UNM6	PSMD13	13.095		P09972	ALDOC	20.1429
	Q13310	PABPC4	14.2139		P60228	EIF3E	20.2759		Q15366-6	PCBP2	17.6935		P68431	HIST1H3A;HIST2H3A;H3F3A;HIST3H3;H3F3C	11.3593		Q15907	RAB11B	18.7329		P16152	CBR1	17.9238		P62917	RPL8	9.98212		Q76M96-2	CCDC80	17.6302		Q9Y4L1	HYOU1	17.5756			P49419-2	ALDH7A1	12.5481		P62888	RPL30	13.095		P15170-2	GSPT1	13.0336
	P25787	PSMA2	21.3208		Q15075	EEA1	12.8058		P99999	CYCS	17.6935		Q9Y6E2	BZW2	14.6049		Q9Y6E2	BZW2	18.7329		P62136-2	PPP1CA	17.9238		Q08J23	NSUN2	4.99106		Q13347	EIF3I	17.6302		P28300	LOX	17.5756			P26583	HMGB2	10.7555		P12081-4	HARS	22.9162		P17931	LGALS3	11.8487
	Q15437	SEC23B	21.3208		Q16706	MAN2A1	46.9547		P28070	PSMB4	17.6935		P62917	RPL8	9.73657		P26583	HMGB2	18.7329		Q9UKK9	NUDT5	17.9238		P46379-2	BAG6	1.66369		Q13561	DCTN2	17.6302		O15143	ARPC1B	17.5756			Q93008	USP9X	17.9258		P46108	CRK	8.18437		Q9UL46	PSME2	24.8824
	P43686	PSMC4	8.88368		Q16851	UGP2	14.9401		O00154-4	ACOT7	17.6935		P46379-2	BAG6	1.62276		P14550	AKR1A1	18.7329		Q8NES3	LFNG	17.9238		Q9UNM6	PSMD13	11.6458		Q99729-3	HNRNPAB	17.6302		O00231	PSMD11	17.5756			Q9NVA2	2011-09-01	25.0961		Q03252	LMNB2	9.82125		O75694	NUP155	1.18487
	Q9UQ35	SRRM2	5.33021		Q8NC51	SERBP1	8.53722		P61163	ACTR1A	17.6935		Q9UNM6	PSMD13	12.9821		Q9UHX1-6	PUF60	18.7329		P14324-2	FDPS	17.9238		P62888	RPL30	18.3006		Q03405	PLAUR	17.6302		Q16401-2	PSMD5	17.5756			P61088	UBE2N	16.1332		P49419-2	ALDH7A1	11.4581		P68431	HIST1H3A;HIST2H3A;H3F3A;HIST3H3;H3F3C	23.6975
	O14672	ADAM10	24.8743		P30043	BLVRB	9.60437		Q15819	UBE2V2	17.6935		P62888	RPL30	14.6049		Q9BT78	COPS4	18.7329		P31943	HNRNPH1	17.9238		P12081-4	HARS	19.9642		Q15084-3	PDIA6	17.6302		O95336	PGLS	17.5756			O95433	AHSA1	10.7555		P26583	HMGB2	8.18437		Q9Y6E2	BZW2	28.437
	O43399	TPD52L2	3.55347		P62263	RPS14	3.20146		Q96C19	EFHD2	17.6935		P12081-4	HARS	19.4731		Q16401-2	PSMD5	18.7329		Q8NBS9	TXNDC5	17.9238		P46108	CRK	19.9642		P60866	RPS20	17.6302		O14818	PSMA7	17.5756			P99999	CYCS	28.6813		Q93008	USP9X	18.0056		P62917	RPL8	8.29412
	P15586	GNS	74.6229		P08581	MET	53.3576		Q9NUQ9	FAM49B	17.6935		P46108	CRK	19.4731		O43291	SPINT2	18.7329		P10768	ESD	17.9238		Q03252	LMNB2	16.6369		P09622	DLD	17.6302		Q92499	DDX1	17.5756			Q9UBT2	UBA2	16.1332		Q9NVA2	2011-09-01	22.9162		Q08J23	NSUN2	1.18487
	P27694	RPA1	17.7674		P09972	ALDOC	23.4774		Q32P28	LEPRE1	17.6935		Q03252	LMNB2	14.6049		P28482	MAPK1	18.7329		P62191	PSMC1	17.9238		P49419-2	ALDH7A1	1.66369		Q9BT78	COPS4	17.6302		Q15046	KARS	17.5756			P62316	SNRPD2	26.8887		P61088	UBE2N	9.82125		P46379-2	BAG6	10.6639
	Q9BZZ5-2	API5	19.5441		P15170-2	GSPT1	12.8058		P62993	GRB2	17.6935		P49419-2	ALDH7A1	1.62276		P15374	UCHL3	18.7329		P25774	CTSS	17.9238		P26583	HMGB2	18.3006		O14979-3	HNRNPDL	17.6302		Q13822	ENPP2	17.5756			Q16643	DBN1	28.6813		O95433	AHSA1	14.7319		Q9UNM6	PSMD13	20.1429
	P40222	TXLNA	8.88368		P17931	LGALS3	22.4102		P35613	BSG	17.6935		P26583	HMGB2	4.86829		P36551	CPOX	18.7329		P06576	ATP5B	17.9238		Q93008	USP9X	6.65475		Q5T6V5	C9orf64	17.6302		O43847	NRD1	17.5756			O94979-4	SEC31A	10.7555		P99999	CYCS	27.8269		P62888	RPL30	7.10925
	P49321	NASP	10.6604		Q9UL46	PSME2	11.7387		P08174-2	CD55	17.6935		Q93008	USP9X	3.24552		P50897	PPT1	18.7329		P54577	YARS	17.9238		Q9NVA2	2011-09-01	19.9642		Q16851	UGP2	17.6302		Q92900-2	UPF1	17.5756			Q99459	CDC5L	1.79258		Q9UBT2	UBA2	21.2794		P12081-4	HARS	21.3277
	P56537	EIF6	14.2139		P68431	HIST1H3A;HIST2H3A;H3F3A;HIST3H3;H3F3C	10.6715		Q9H5V8	CDCP1	17.6935		Q9NVA2	2011-09-01	21.0959		Q00796	SORD	18.7329		Q92520	FAM3C	17.9238		P61088	UBE2N	21.6279		P17096	HMGA1	17.6302		P42166	TMPO	17.5756			P17301	ITGA2	1.79258		P62316	SNRPD2	13.095		P46108	CRK	16.5882
	P05026-2	ATP1B1	12.4371		Q9Y6E2	BZW2	14.9401		O75629	CREG1	17.6935		P61088	UBE2N	19.4731		Q92520	FAM3C	18.7329		Q15019	2002-09-01	17.9238		O95433	AHSA1	16.6369		P62917	RPL8	17.6302		P10768	ESD	17.5756			Q7L2H7	EIF3M	10.7555		Q16643	DBN1	21.2794		Q03252	LMNB2	13.0336
	Q58FF8	HSP90AB2P	21.3208		P62917	RPL8	8.53722		Q13332-6	PTPRS	17.6935		O95433	AHSA1	21.0959		P28300	LOX	18.7329		P26006	ITGA3	17.9238		P99999	CYCS	23.2916		P62495	ETF1	17.6302		P06132	UROD	17.5756			P04080	CSTB	26.8887		O94979-4	SEC31A	16.3687		P04844-2	RPN2	3.55462
	P11766	ADH5	17.7674		Q08J23	NSUN2	1.06715		P26358-2	DNMT1	16.7623		P99999	CYCS	27.587		P35625	TIMP3	18.7329		Q96C19	EFHD2	17.9238		Q9UBT2	UBA2	6.65475		Q12765-2	SCRN1	17.6302		P67775	PPP2CA	17.5756			Q13526	PIN1	16.1332		Q99459	CDC5L	1.63687		P49419-2	ALDH7A1	11.8487
	Q14847	LASP1	12.4371		P46379-2	BAG6	3.20146		Q9Y230	RUVBL2	16.7623		Q9UBT2	UBA2	6.49105		P20908	COL5A1	17.747		P43243	MATR3	17.9238		P62316	SNRPD2	19.9642		Q96AE4	FUBP1	17.6302		P29323-2	EPHB2	17.5756			P01011	SERPINA3	141.614		P17301	ITGA2	1.63687		P26583	HMGB2	14.2185
	Q99714	HSD17B10	7.10694		Q9UNM6	PSMD13	18.1416		P15880	RPS2	16.7623		P62316	SNRPD2	24.3414		P24592	IGFBP6	17.747		P16949	STMN1	17.9238		Q16643	DBN1	4.99106		O75347	TBCA	17.6302		Q12792	TWF1	17.5756			P78330	PSPH	35.8516		Q7L2H7	EIF3M	8.18437		Q93008	USP9X	16.5882
	P62495	ETF1	17.7674		P62888	RPL30	16.0073		Q8NBS9	TXNDC5	16.7623		Q16643	DBN1	4.86829		P55283	CDH4	17.747		O43852	CALU	17.9238		O94979-4	SEC31A	4.99106		P48163	ME1	17.6302		Q13501	SQSTM1	17.5756			Q13310	PABPC4	19.7184		P04080	CSTB	24.5531		Q9NVA2	2011-09-01	18.958
	O00754-2	MAN2B1	74.6229		P12081-4	HARS	17.0744		Q14203-3	DCTN1	16.7623		O94979-4	SEC31A	6.49105		Q13421-4	MSLN	17.747		P10646	TFPI	17.9238		Q99459	CDC5L	1.66369		Q9Y3A5	SBDS	17.6302		P28070	PSMB4	17.5756			P25787	PSMA2	25.0961		P62750	RPL23A	3.27375		P61088	UBE2N	14.2185
	Q9BQE3	TUBA1C	5.33021		P46108	CRK	22.4102		Q16543	CDC37	16.7623		Q99459	CDC5L	3.24552		P49588	AARS	17.747		Q13526	PIN1	17.9238		P17301	ITGA2	21.6279		P28072	PSMB6	17.6302		Q32P28	LEPRE1	17.5756			P50995-2	ANXA11	8.96291		Q13526	PIN1	11.4581		O95433	AHSA1	15.4034
	Q13085	ACACA	3.55347		Q03252	LMNB2	16.0073		O75821	EIF3G	16.7623		P17301	ITGA2	19.4731		Q5T4S7-3	UBR4	17.747		P28074	PSMB5	17.9238		Q7L2H7	EIF3M	6.65475		P05231	IL6	16.0275		P46781	RPS9	17.5756			Q15437	SEC23B	25.0961		P01011	SERPINA3	140.771		P99999	CYCS	21.3277
	Q15631	TSN	14.2139		P04844-2	RPN2	2.1343		P39019	RPS19	16.7623		Q7L2H7	EIF3M	6.49105		P34897-3	SHMT2	17.747		Q15185-4	PTGES3	17.9238		P04080	CSTB	16.6369		P38571-2	LIPA	16.0275		Q9Y230	RUVBL2	17.5756			P43686	PSMC4	10.7555		P78330	PSPH	27.8269		Q9UBT2	UBA2	18.958
	Q16719	KYNU	19.5441		P49419-2	ALDH7A1	7.47007		P63000-2	RAC1;RAC3	16.7623		P04080	CSTB	19.4731		P51149	RAB7A	17.747		P14735	IDE	17.9238		P62750	RPL23A	6.65475		P32004-3	L1CAM	16.0275		Q92484	SMPDL3A	17.5756			Q9UQ35	SRRM2	5.37775		Q13310	PABPC4	21.2794		P62316	SNRPD2	21.3277
	Q00688	FKBP3	12.4371		P26583	HMGB2	14.9401		P05387	RPLP2	16.7623		P62750	RPL23A	8.11381		P30050	RPL12	17.747		P53004	BLVRA	17.9238		Q13526	PIN1	16.6369		P22304	IDS	16.0275		Q9NPR2-2	SEMA4B	17.5756			O14672	ADAM10	57.3626		P25787	PSMA2	16.3687		Q16643	DBN1	22.5126
	P12955	PEPD	23.0976		Q93008	USP9X	6.40291		Q13526	PIN1	16.7623		Q13526	PIN1	9.73657		P14174	MIF	17.747		O75821	EIF3G	17.9238		P01011	SERPINA3	3.32737		Q96S86	HAPLN3	16.0275		O00159-3	MYO1C	17.5756			P15586	GNS	7.17033		P50995-2	ANXA11	16.3687		O94979-4	SEC31A	10.6639
	Q12907	LMAN2	15.9906		Q9NVA2	2011-09-01	16.0073		P11766	ADH5	16.7623		P01011	SERPINA3	3.24552		Q02878	RPL6	17.747		P62888	RPL30	17.9238		P78330	PSPH	9.98212		Q9BUD6	SPON2	16.0275		Q92841	DDX17	17.5756			P27694	RPA1	12.5481		Q15437	SEC23B	24.5531		Q99459	CDC5L	3.55462
	Q9BQG0	MYBBP1A	5.33021		P61088	UBE2N	20.2759		P28074	PSMB5	16.7623		P78330	PSPH	9.73657		Q15019	2002-09-01	17.747		P21291	CSRP1	17.9238		Q13310	PABPC4	8.31844		Q99460	PSMD1	16.0275		Q10469	MGAT2	17.5756			Q9BZZ5-2	API5	23.3036		P43686	PSMC4	9.82125		P17301	ITGA2	3.55462
	O15347	HMGB3	5.33021		O95433	AHSA1	22.4102		O43592	XPOT	16.7623		Q13310	PABPC4	9.73657		P17980	PSMC3	17.747		P04632	CAPNS1	17.9238		P25787	PSMA2	21.6279		P30048-2	PRDX3	16.0275		P33316	DUT	17.5756			P40222	TXLNA	21.511		Q9UQ35	SRRM2	6.5475		Q7L2H7	EIF3M	21.3277
	P01033	TIMP1	60.409		P99999	CYCS	19.2087		Q13561	DCTN2	16.7623		P25787	PSMA2	22.7187		P62195	PSMC5	17.747		Q15366-6	PCBP2	17.9238		P50995-2	ANXA11	1.66369		O75976	CPD	16.0275		P54920	NAPA	17.5756			P49321	NASP	3.58516		O14672	ADAM10	70.3856		P04080	CSTB	20.1429
	Q14151	SAFB2	17.7674		Q9UBT2	UBA2	3.20146		P14735	IDE	16.7623		Q15437	SEC23B	19.4731		P05387	RPLP2	17.747		Q13501	SQSTM1	17.9238		Q15437	SEC23B	11.6458		P13693	TPT1	16.0275		Q00796	SORD	17.5756			P56537	EIF6	16.1332		O43399	TPD52L2	1.63687		P62750	RPL23A	4.7395
	P28070	PSMB4	1.77674		P62316	SNRPD2	19.2087		P00390-2	GSR	16.7623		P43686	PSMC4	8.11381		P30084	ECHS1	17.747		O14879	IFIT3	17.9238		P43686	PSMC4	6.65475		Q9UMS4	PRPF19	16.0275		P30566	ADSL	17.5756			P05026-2	ATP1B1	17.9258		P15586	GNS	13.095		Q13526	PIN1	17.7731
	Q9P0L0	VAPA	1.77674		Q16643	DBN1	6.40291		O60701	UGDH	16.7623		Q9UQ35	SRRM2	3.24552		P17301	ITGA2	17.747		Q76M96-2	CCDC80	17.9238		Q9UQ35	SRRM2	1.66369		Q6ZRP7	QSOX2	16.0275		P23470-2	PTPRG	17.5756			Q58FF8	HSP90AB2P	12.5481		P27694	RPA1	18.0056		P01011	SERPINA3	130.336
	Q13409-3	DYNC1I2	14.2139		O94979-4	SEC31A	8.53722		P53004	BLVRA	16.7623		O14672	ADAM10	19.4731		Q13616	CUL1	17.747		O60610	DIAPH1	17.9238		O14672	ADAM10	19.9642		Q14683	SMC1A	16.0275		P26006	ITGA3	17.5756			P11766	ADH5	10.7555		Q9BZZ5-2	API5	32.7375		P78330	PSPH	45.0252
	Q14157-4	UBAP2L	3.55347		Q99459	CDC5L	2.1343		Q96A72	MAGOHB	16.7623		O43399	TPD52L2	4.86829		P50502	ST13;ST13P5;ST13P4	17.747		Q14258	TRIM25	17.9238		O43399	TPD52L2	9.98212		Q15907	RAB11B	16.0275		P35573	AGL	17.5756			Q14847	LASP1	7.17033		P40222	TXLNA	26.19		Q13310	PABPC4	20.1429
	Q00325-2	SLC25A3	1.77674		P17301	ITGA2	21.343		Q8N1G4	LRRC47	16.7623		P15586	GNS	64.9105		Q13561	DCTN2	17.747		Q13620	CUL4B	17.9238		P15586	GNS	63.2201		Q15459	SF3A1	16.0275		Q9NY97-2	B3GNT2	17.5756			P60903	S100A10	10.7555		P49321	NASP	22.9162		P25787	PSMA2	22.5126
	Q7L576	CYFIP1	12.4371		Q7L2H7	EIF3M	19.2087		P28482	MAPK1	16.7623		P27694	RPA1	16.2276		P48739	PITPNB	17.747		O00151	PDLIM1	17.9238		P27694	RPA1	19.9642		P15880	RPS2	16.0275		P31431	SDC4	17.5756			P62495	ETF1	14.3407		P56537	EIF6	11.4581		P50995-2	ANXA11	21.3277
	P14550	AKR1A1	21.3208		P04080	CSTB	20.2759		P58546	MTPN	16.7623		Q9BZZ5-2	API5	14.6049		Q08257	CRYZ	17.747		P01036	CST4	17.0276		Q9BZZ5-2	API5	13.3095		P25398	RPS12	16.0275		O95816	BAG2	17.5756			A6NHR9	SMCHD1	1.79258		P05026-2	ATP1B1	22.9162		Q15437	SEC23B	15.4034
	Q13616	CUL1	26.651		P62750	RPL23A	9.60437		Q15436	SEC23A	16.7623		P40222	TXLNA	16.2276		P26006	ITGA3	17.747		Q13822	ENPP2	17.0276		P40222	TXLNA	14.9732		P50897	PPT1	16.0275		P62280	RPS11	17.5756			O00754-2	MAN2B1	5.37775		Q58FF8	HSP90AB2P	21.2794		P43686	PSMC4	13.0336
	Q15758	SLC1A5	14.2139		Q13526	PIN1	16.0073		P12277	CKB	16.7623		P49321	NASP	9.73657		P42765	ACAA2	17.747		P01009	SERPINA1	17.0276		P49321	NASP	19.9642		Q15631	TSN	16.0275		Q9BTT0-3	ANP32E	17.5756			Q9BQE3	TUBA1C	3.58516		P11766	ADH5	8.18437		Q9UQ35	SRRM2	5.92437
	Q6S8J3	POTEE	12.4371		P01011	SERPINA3	2.1343		P62942	FKBP1A	16.7623		P56537	EIF6	14.6049		O75436	VPS26A	17.747		O95336	PGLS	17.0276		P56537	EIF6	16.6369		Q96P70	IPO9	16.0275		P50897	PPT1	17.5756			Q15631	TSN	17.9258		Q14847	LASP1	9.82125		O14672	ADAM10	65.1681
	Q6UVK1	CSPG4	65.7392		P78330	PSPH	6.40291		P53041	PPP5C	16.7623		P05026-2	ATP1B1	4.86829		Q96C19	EFHD2	17.747		Q13347	EIF3I	17.0276		P05026-2	ATP1B1	4.99106		P62241	RPS8	16.0275		P00390-2	GSR	17.5756			Q16719	KYNU	25.0961		P60903	S100A10	8.18437		O43399	TPD52L2	3.55462
	P26373	RPL13	3.55347		Q13310	PABPC4	5.33576		P29218-3	IMPA1	16.7623		Q58FF8	HSP90AB2P	16.2276		P24821	TNC	17.747		O43396	TXNL1	17.0276		Q58FF8	HSP90AB2P	13.3095		P19105	MYL12A;MYL12B	16.0275		P62316	SNRPD2	17.5756			Q00688	FKBP3	19.7184		P62495	ETF1	16.3687		P15586	GNS	9.479
	P43487-2	RANBP1	7.10694		P25787	PSMA2	21.343		P52823	STC1	16.7623		P11766	ADH5	12.9821		P55263-3	ADK	17.747		P61981	YWHAG	17.0276		P11766	ADH5	21.6279		Q96C19	EFHD2	16.0275		Q15075	EEA1	17.5756			P12955	PEPD	35.8516		O00754-2	MAN2B1	9.82125		P27694	RPA1	15.4034
	O00469-2	PLOD2	58.6323		P50995-2	ANXA11	1.06715		Q9NPR2-2	SEMA4B	16.7623		Q14847	LASP1	29.2097		O43684-2	BUB3	17.747		Q8WVQ1	CANT1	17.0276		Q14847	LASP1	18.3006		P53004	BLVRA	16.0275		P62333	PSMC6	17.5756			Q12907	LMAN2	48.3997		Q9BQE3	TUBA1C	6.5475		Q9BZZ5-2	API5	35.5462
	Q7Z2W4	ZC3HAV1	1.77674		Q15437	SEC23B	11.7387		P55283	CDH4	16.7623		P60903	S100A10	9.73657		P50552	VASP	17.747		Q14764	MVP	17.0276		Q99714	HSD17B10	1.66369		Q8WVQ1	CANT1	16.0275		Q9Y6E2	BZW2	17.5756			O15347	HMGB3	14.3407		Q15631	TSN	16.3687		P40222	TXLNA	15.4034
	Q86XP3	DDX42	14.2139		P43686	PSMC4	10.6715		P48745	NOV	16.7623		P62495	ETF1	9.73657		Q14232	EIF2B1	17.747		Q9NVA2	2011-09-01	17.0276		P60903	S100A10	8.31844		P11766	ADH5	16.0275		P62942	FKBP1A	16.5992			P01033	TIMP1	25.0961		Q16719	KYNU	26.19		P49321	NASP	17.7731
	P29317	EPHA2	35.5347		Q9UQ35	SRRM2	5.33576		O43405	COCH	16.7623		O00754-2	MAN2B1	79.5154		Q15436	SEC23A	17.747		P11766	ADH5	17.0276		P62495	ETF1	8.31844		P30050	RPL12	16.0275		O00339-2	MATN2	16.5992			Q14151	SAFB2	17.9258		Q00688	FKBP3	19.6425		P56537	EIF6	20.1429
	Q9Y3I0	RTCB	12.4371		O14672	ADAM10	29.8803		P32004-3	L1CAM	16.7623		Q13085	ACACA	4.86829		P12277	CKB	17.747		P29323-2	EPHB2	17.0276		O00754-2	MAN2B1	83.1844		P55263-3	ADK	16.0275		P16083	NQO2	16.5992			P28070	PSMB4	25.0961		P12955	PEPD	26.19		P05026-2	ATP1B1	31.9916
	P50579	METAP2	15.9906		O43399	TPD52L2	9.60437		P03956	MMP1	16.7623		Q15631	TSN	16.2276		Q24JP5	TMEM132A	17.747		P14550	AKR1A1	17.0276		Q9BQE3	TUBA1C	1.66369		P42166	TMPO	16.0275		Q8WXX5	DNAJC9	16.5992			Q9P0L0	VAPA	17.9258		Q12907	LMAN2	40.9219		Q58FF8	HSP90AB2P	16.5882
	Q92820	GGH	47.9718		P15586	GNS	57.6262		Q92484	SMPDL3A	16.7623		Q16719	KYNU	19.4731		Q9UHL4	DPP7	17.747		P28482	MAPK1	17.0276		Q13085	ACACA	1.66369		P62316	SNRPD2	16.0275		Q7KZ85	SUPT6H	16.5992			Q13409-3	DYNC1I2	10.7555		O15347	HMGB3	11.4581		P11766	ADH5	16.5882
	P17858	PFKL	1.77674		P27694	RPA1	19.2087		Q16769	QPCT	16.7623		Q00688	FKBP3	24.3414		Q9HC84	MUC5B	17.747		P36551	CPOX	17.0276		Q15631	TSN	14.9732		Q12904	AIMP1	16.0275		P62633-2	CNBP	16.5992			Q14157-4	UBAP2L	1.79258		P01033	TIMP1	21.2794		Q14847	LASP1	9.479
	P50502	ST13;ST13P5;ST13P4	14.2139		Q9BZZ5-2	API5	9.60437		Q9UKU9	ANGPTL2	16.7623		P12955	PEPD	27.587		P07384	CAPN1	16.761		P30050	RPL12	17.0276		Q16719	KYNU	19.9642		Q14126	DSG2	16.0275		O95786	DDX58	16.5992			Q7L576	CYFIP1	12.5481		Q14151	SAFB2	14.7319		Q99714	HSD17B10	1.18487
	P43246	MSH2	1.77674		P40222	TXLNA	3.20146		Q13214-2	SEMA3B	16.7623		Q12907	LMAN2	9.73657		P43243	MATR3	16.761		Q13561	DCTN2	17.0276		Q00688	FKBP3	16.6369		O75436	VPS26A	16.0275		Q9Y617	PSAT1	16.5992			Q5VT79	ANXA8L2	34.0591		P28070	PSMB4	24.5531		P60903	S100A10	4.7395
	P54920	NAPA	8.88368		P49321	NASP	12.8058		Q92841	DDX17	15.8311		O15347	HMGB3	3.24552		Q15084-3	PDIA6	16.761		P24821	TNC	17.0276		P12955	PEPD	29.9464		Q6S8J3	POTEE	16.0275		P01009	SERPINA1	16.5992			P14550	AKR1A1	17.9258		Q9P0L0	VAPA	18.0056		P62495	ETF1	17.7731
	Q9UHX1-6	PUF60	8.88368		P56537	EIF6	13.873		P43243	MATR3	15.8311		P01033	TIMP1	51.9284		Q15233	NONO	16.761		P55263-3	ADK	17.0276		Q12907	LMAN2	13.3095		P30040	ERP29	16.0275		Q9P2J5	LARS	16.5992			P29373	CRABP2	34.0591		P49720	PSMB3	11.4581		O00754-2	MAN2B1	4.7395
	P22061	PCMT1	12.4371		P05026-2	ATP1B1	8.53722		P62424	RPL7A	15.8311		Q14151	SAFB2	21.0959		Q9NTJ3	SMC4	16.761		P61163	ACTR1A	17.0276		O15347	HMGB3	4.99106		Q08257	CRYZ	16.0275		Q12904	AIMP1	16.5992			Q13616	CUL1	14.3407		Q13409-3	DYNC1I2	13.095		Q9BQE3	TUBA1C	10.6639
	Q9NQR4	NIT2	14.2139		Q58FF8	HSP90AB2P	11.7387		O00159-3	MYO1C	15.8311		P28070	PSMB4	27.587		P16949	STMN1	16.761		P42166	TMPO	17.0276		P01033	TIMP1	38.2648		P30046	DDT;DDTL	16.0275		Q15262-2	PTPRK	16.5992			Q15758	SLC1A5	14.3407		Q14157-4	UBAP2L	3.27375		Q15631	TSN	16.5882
	O94776	MTA2	5.33021		P11766	ADH5	17.0744		Q5T4S7-3	UBR4	15.8311		Q9P0L0	VAPA	9.73657		P19105	MYL12A;MYL12B	16.761		O60763	USO1	17.0276		Q14151	SAFB2	13.3095		O14579	COPE	16.0275		P06703	S100A6	16.5992			Q6S8J3	POTEE	17.9258		Q7L576	CYFIP1	32.7375		Q16719	KYNU	30.8067
	Q15102	PAFAH1B3	14.2139		Q14847	LASP1	28.8131		P62241	RPS8	15.8311		P49720	PSMB3	24.3414		P54819	AK2	16.761		P62316	SNRPD2	17.0276		P28070	PSMB4	31.6101		P63279	UBE2I	16.0275		P35613	BSG	16.5992			O00264	PGRMC1	1.79258		Q5VT79	ANXA8L2	39.285		Q00688	FKBP3	16.5882
	Q9HAV4	XPO5	3.55347		Q99714	HSD17B10	2.1343		Q9BSJ8	ESYT1	15.8311		Q13409-3	DYNC1I2	9.73657		Q15262-2	PTPRK	16.761		P26368-2	U2AF2	17.0276		Q9P0L0	VAPA	13.3095		P08582	MFI2	16.0275		P29218-3	IMPA1	16.5992			P06454-2	PTMA	30.4739		P14550	AKR1A1	24.5531		P12955	PEPD	30.8067
	Q96P70	IPO9	17.7674		P60903	S100A10	13.873		Q9BR76	CORO1B	15.8311		Q14157-4	UBAP2L	6.49105		P99999	CYCS	16.761		P26358-2	DNMT1	17.0276		P49720	PSMB3	24.9553		Q96CW1-2	AP2M1	16.0275		P15880	RPS2	16.5992			P38159	RBMX	25.0961		P29373	CRABP2	34.3744		Q12907	LMAN2	41.4706
	Q6NZI2	PTRF	3.55347		P62495	ETF1	10.6715		P19105	MYL12A;MYL12B	15.8311		Q7L576	CYFIP1	8.11381		P43686	PSMC4	16.761		P18754	RCC1	17.0276		Q13409-3	DYNC1I2	9.98212		Q16539	MAPK14	16.0275		Q96A72	MAGOHB	16.5992			P30046	DDT;DDTL	30.4739		Q13616	CUL1	24.5531		O15347	HMGB3	16.5882
	P28074	PSMB5	8.88368		A6NHR9	SMCHD1	3.20146		P30050	RPL12	15.8311		P14550	AKR1A1	16.2276		Q9BQE3	TUBA1C	16.761		Q8N1G4	LRRC47	17.0276		Q14157-4	UBAP2L	4.99106		Q12907	LMAN2	16.0275		P58546	MTPN	16.5992			P26373	RPL13	3.58516		Q15758	SLC1A5	27.8269		P01033	TIMP1	22.5126
	O43592	XPOT	24.8743		O00754-2	MAN2B1	57.6262		P61353	RPL27	15.8311		P29373	CRABP2	4.86829		P28070	PSMB4	16.761		O60701	UGDH	17.0276		Q7L576	CYFIP1	6.65475		P61081	UBE2M	16.0275		P62424	RPL7A	16.5992			P43487-2	RANBP1	10.7555		Q6S8J3	POTEE	18.0056		Q14151	SAFB2	13.0336
	P08621	SNRNP70	15.9906		Q9BQE3	TUBA1C	12.8058		Q99729-3	HNRNPAB	15.8311		Q13616	CUL1	25.9642		P55145	MANF	16.761		P28062	PSMB8	17.0276		P14550	AKR1A1	23.2916		O75223	GGCT	16.0275		P60228	EIF3E	16.5992			Q08345	DDR1	100.385		P06454-2	PTMA	32.7375		P28070	PSMB4	21.3277
	Q13177	PAK2	10.6604		Q13085	ACACA	6.40291		P06493	CDK1	15.8311		Q15758	SLC1A5	14.6049		Q07666	KHDRBS1	16.761		P05161	ISG15	17.0276		P29373	CRABP2	1.66369		O75629	CREG1	16.0275		O00232	PSMD12	16.5992			O00469-2	PLOD2	8.96291		P38159	RBMX	22.9162		Q9P0L0	VAPA	17.7731
	Q86X29-4	LSR	5.33021		Q15631	TSN	19.2087		P30044-2	PRDX5	15.8311		Q6S8J3	POTEE	16.2276		P61163	ACTR1A	16.761		O15031	PLXNB2	17.0276		Q13616	CUL1	18.3006		Q9ULA0-2	DNPEP	16.0275		O75787-2	ATP6AP2	16.5992			Q86XP3	DDX42	8.96291		P30046	DDT;DDTL	16.3687		P49720	PSMB3	21.3277
	Q12931-2	TRAP1	7.10694		Q16719	KYNU	22.4102		Q9UQE7	SMC3	15.8311		O00264	PGRMC1	1.62276		P06703	S100A6	16.761		P84077	ARF1	17.0276		Q15758	SLC1A5	16.6369		P49321	NASP	16.0275		Q15785	TOMM34	16.5992			P29317	EPHA2	5.37775		P43487-2	RANBP1	9.82125		Q13409-3	DYNC1I2	9.479
	Q13561	DCTN2	8.88368		Q00688	FKBP3	18.1416		O00232	PSMD12	15.8311		P06454-2	PTMA	8.11381		O14579	COPE	16.761		O43286	B4GALT5	16.1314		Q6S8J3	POTEE	16.6369		P80723	BASP1	16.0275		Q06828	FMOD	16.5992			P46782	RPS5	1.79258		Q08345	DDR1	135.861		Q14157-4	UBAP2L	2.36975
	P14678-2	SNRPB;SNRPN	8.88368		P12955	PEPD	18.1416		P30040	ERP29	15.8311		P38159	RBMX	16.2276		Q9UNZ2	NSFL1C	16.761		Q7Z304	MAMDC2	16.1314		O00264	PGRMC1	1.66369		Q07955	SRSF1	14.4247		P62318-2	SNRPD3	16.5992			Q9Y3I0	RTCB	10.7555		O00469-2	PLOD2	8.18437		Q7L576	CYFIP1	24.8824
	P14735	IDE	15.9906		Q12907	LMAN2	13.873		P23229-4	ITGA6	15.8311		Q6UVK1	CSPG4	61.665		O14979-3	HNRNPDL	16.761		P06493	CDK1	16.1314		P06454-2	PTMA	9.98212		P04792	HSPB1	14.4247		Q9H2U2	PPA2	16.5992			P50579	METAP2	5.37775		Q7Z2W4	ZC3HAV1	1.63687		Q5VT79	ANXA8L2	46.2101
	P22059	OSBP	1.77674		Q9BQG0	MYBBP1A	4.26861		P25398	RPS12	15.8311		P30046	DDT;DDTL	12.9821		P63279	UBE2I	16.761		P31947	SFN	16.1314		P38159	RBMX	13.3095		P28070	PSMB4	14.4247		P80303-2	NUCB2	16.5992			Q92820	GGH	46.6071		Q86XP3	DDX42	13.095		P14550	AKR1A1	24.8824
	Q01105	SET;SETSIP	19.5441		O15347	HMGB3	13.873		P60228	EIF3E	15.8311		P26373	RPL13	8.11381		O43852	CALU	16.761		P60228	EIF3E	16.1314		Q6UVK1	CSPG4	63.2201		Q9UNM6	PSMD13	14.4247		P62851	RPS25	16.5992			P17858	PFKL	3.58516		P29317	EPHA2	4.91062		P29373	CRABP2	33.1765
	Q13151	HNRNPA0	7.10694		P01033	TIMP1	51.2233		P17931	LGALS3	15.8311		P43487-2	RANBP1	8.11381		P30566	ADSL	16.761		Q04917	YWHAH	16.1314		P30046	DDT;DDTL	13.3095		P56537	EIF6	14.4247		Q9NVS9-3	PNPO	16.5992			P50502	ST13;ST13P5;ST13P4	17.9258		P46782	RPS5	4.91062		Q13616	CUL1	16.5882
	P61221	ABCE1	1.77674		Q14151	SAFB2	9.60437		P62888	RPL30	15.8311		Q08345	DDR1	1.62276		P19623	SRM	16.761		P16930	FAH	16.1314		P26373	RPL13	9.98212		P06132	UROD	14.4247		Q9P0L0	VAPA	16.5992			Q8IWA5	SLC44A2	59.1552		Q9Y3I0	RTCB	14.7319		Q15758	SLC1A5	22.5126
	Q14166	TTLL12	10.6604		P28070	PSMB4	18.1416		Q6NZI2	PTRF	15.8311		O00469-2	PLOD2	43.8146		Q16666-6	IFI16	16.761		Q99729-3	HNRNPAB	16.1314		P43487-2	RANBP1	9.98212		P67775	PPP2CA	14.4247		O75347	TBCA	15.6228			P43246	MSH2	12.5481		P50579	METAP2	4.91062		Q6S8J3	POTEE	21.3277
	Q92734-2	TFG	1.77674		Q9P0L0	VAPA	13.873		O95861-4	BPNT1	15.8311		Q86XP3	DDX42	9.73657		Q14240	EIF4A2	16.761		Q12904	AIMP1	16.1314		Q08345	DDR1	1.66369		Q9NQR4	NIT2	14.4247		Q14683	SMC1A	15.6228			P54920	NAPA	10.7555		Q92820	GGH	42.5587		O00264	PGRMC1	7.10925
	O75153	CLUH	8.88368		P49720	PSMB3	19.2087		O14579	COPE	15.8311		P29317	EPHA2	22.7187		Q99985	SEMA3C	16.761		Q03405	PLAUR	16.1314		O00469-2	PLOD2	39.9285		P07384	CAPN1	14.4247		P16144-2	ITGB4	15.6228			Q9UHX1-6	PUF60	10.7555		P17858	PFKL	13.095		P06454-2	PTMA	17.7731
	Q15293	RCN1	10.6604		Q13409-3	DYNC1I2	11.7387		Q9UNZ2	NSFL1C	15.8311		P46782	RPS5	12.9821		Q96CW1-2	AP2M1	16.761		Q9UQE7	SMC3	16.1314		Q86XP3	DDX42	4.99106		P06576	ATP5B	14.4247		P30622-2	CLIP1	15.6228			P22061	PCMT1	10.7555		P50502	ST13;ST13P5;ST13P4	19.6425		P38159	RBMX	14.2185
	O00567	NOP56	7.10694		Q14157-4	UBAP2L	1.06715		Q13620	CUL4B	15.8311		Q9Y3I0	RTCB	4.86829		P10646	TFPI	16.761		Q9UHX1-6	PUF60	16.1314		P29317	EPHA2	26.619		Q92520	FAM3C	14.4247		P04632	CAPNS1	15.6228			Q9NQR4	NIT2	10.7555		Q8IWA5	SLC44A2	42.5587		P30046	DDT;DDTL	27.2521
	P46459	NSF	3.55347		Q7L576	CYFIP1	7.47007		Q15185-4	PTGES3	15.8311		P50579	METAP2	8.11381		Q13332-6	PTPRS	16.761		Q00796	SORD	16.1314		P46782	RPS5	9.98212		P21291	CSRP1	14.4247		Q96C86	DCPS	15.6228			O94776	MTA2	3.58516		P43246	MSH2	11.4581		P26373	RPL13	2.36975
	P46087	NOP2	12.4371		Q5VT79	ANXA8L2	4.26861		O14979-3	HNRNPDL	15.8311		Q92820	GGH	42.1918		P01137	TGFB1	16.761		P17980	PSMC3	16.1314		Q9Y3I0	RTCB	8.31844		O00151	PDLIM1	14.4247		Q16643	DBN1	15.6228			P55145	MANF	3.58516		P54920	NAPA	11.4581		P43487-2	RANBP1	9.479
	Q9BT78	COPS4	14.2139		P14550	AKR1A1	13.873		Q8NCW5	APOA1BP	15.8311		P17858	PFKL	3.24552		Q9UM22	EPDR1	16.761		Q15084-3	PDIA6	16.1314		P50579	METAP2	8.31844		Q9NTJ3	SMC4	14.4247		O00584	RNASET2	15.6228			Q15102	PAFAH1B3	17.9258		Q9UHX1-6	PUF60	13.095		P27635	RPL10	2.36975
	E9PAV3	NACA	12.4371		P29373	CRABP2	4.26861		P47755	CAPZA2	15.8311		P50502	ST13;ST13P5;ST13P4	12.9821		Q9NR30	DDX21	15.7751		Q9NTJ3	SMC4	16.1314		Q92820	GGH	43.2559		Q13332-6	PTPRS	14.4247		Q9BWD1	ACAT2	15.6228			P61106	RAB14	1.79258		P22061	PCMT1	11.4581		Q08345	DDR1	90.0505
	Q07666	KHDRBS1	5.33021		Q13616	CUL1	20.2759		Q9NQG5	RPRD1B	15.8311		P43246	MSH2	1.62276		P42166	TMPO	15.7751		P19623	SRM	16.1314		P17858	PFKL	1.66369		Q02878	RPL6	14.4247		Q99519	NEU1	15.6228			Q9HAV4	XPO5	8.96291		Q9NQR4	NIT2	11.4581		O00469-2	PLOD2	7.10925
	Q15020	SART3	19.5441		Q15758	SLC1A5	17.0744		P36551	CPOX	15.8311		P54920	NAPA	4.86829		O60763	USO1	15.7751		Q16666-6	IFI16	16.1314		P50502	ST13;ST13P5;ST13P4	13.3095		P30044-2	PRDX5	14.4247		P40227	CCT6A	15.6228			Q96P70	IPO9	16.1332		O94776	MTA2	8.18437		Q7Z2W4	ZC3HAV1	3.55462
	Q9Y224	C14orf166	5.33021		Q6S8J3	POTEE	11.7387		Q16666-6	IFI16	15.8311		Q9UHX1-6	PUF60	12.9821		Q06210-2	GFPT1	15.7751		Q13332-6	PTPRS	16.1314		Q8IWA5	SLC44A2	3.32737		Q15075	EEA1	14.4247		P01036	CST4	15.6228			P28074	PSMB5	14.3407		P55145	MANF	1.63687		Q86XP3	DDX42	8.29412
	O14744	PRMT5	23.0976		O00264	PGRMC1	1.06715		P17900	GM2A	15.8311		P22061	PCMT1	11.3593		P46781	RPS9	15.7751		P63000-2	RAC1;RAC3	16.1314		P43246	MSH2	1.66369		Q06210-2	GFPT1	14.4247		Q6P2Q9	PRPF8	15.6228			O43592	XPOT	12.5481		Q15102	PAFAH1B3	18.0056		P29317	EPHA2	1.18487
	O15355	PPM1G	7.10694		P06454-2	PTMA	7.47007		Q14CX7	NAA25	15.8311		Q9NQR4	NIT2	11.3593		P63000-2	RAC1;RAC3	15.7751		P60866	RPS20	16.1314		P54920	NAPA	6.65475		Q32P28	LEPRE1	14.4247		P49189	ALDH9A1	15.6228			Q9Y337	KLK5	114.725		Q9HAV4	XPO5	11.4581		P46782	RPS5	3.55462
	Q02388-2	COL7A1	72.8461		P38159	RBMX	8.53722		Q96EK6	GNPNAT1	15.8311		O94776	MTA2	3.24552		Q13526	PIN1	15.7751		Q13045	FLII	16.1314		Q9UHX1-6	PUF60	6.65475		P16083	NQO2	14.4247		O00151	PDLIM1	15.6228			P08621	SNRNP70	14.3407		Q96P70	IPO9	29.4637		Q9Y3I0	RTCB	14.2185
	O75976	CPD	17.7674		Q6UVK1	CSPG4	58.6934		O14879	IFIT3	15.8311		P55145	MANF	24.3414		P56537	EIF6	15.7751		Q00688	FKBP3	16.1314		P22061	PCMT1	8.31844		O00339-2	MATN2	14.4247		O43399	TPD52L2	15.6228			Q13177	PAK2	1.79258		P28074	PSMB5	34.3744		P50579	METAP2	18.958
	Q01844-6	EWSR1	8.88368		P30046	DDT;DDTL	21.343		O43488	AKR7A2	15.8311		Q15102	PAFAH1B3	9.73657		Q15631	TSN	15.7751		P58546	MTPN	16.1314		Q9NQR4	NIT2	13.3095		P12429	ANXA3	14.4247		Q9UKK9	NUDT5	15.6228			Q86X29-4	LSR	80.6662		O43592	XPOT	16.3687		Q92820	GGH	40.2857
	Q9H0D6	XRN2	10.6604		P26373	RPL13	12.8058		P35625	TIMP3	15.8311		P61106	RAB14	8.11381		Q6NZI2	PTRF	15.7751		O43399	TPD52L2	16.1314		O94776	MTA2	3.32737		Q16222-2	UAP1	14.4247		O43396	TXNL1	15.6228			Q92614-4	MYO18A	7.17033		Q9Y337	KLK5	112.944		P17858	PFKL	10.6639
	O95861-4	BPNT1	17.7674		P43487-2	RANBP1	8.53722		O75787-2	ATP6AP2	15.8311		Q9HAV4	XPO5	3.24552		P28074	PSMB5	15.7751		Q14126	DSG2	16.1314		P55145	MANF	26.619		P46782	RPS5	14.4247		Q13332-6	PTPRS	15.6228			P10599	TXN	7.17033		P08621	SNRNP70	6.5475		P50502	ST13;ST13P5;ST13P4	17.7731
	P10619-2	CTSA	60.409		Q08345	DDR1	1.06715		Q01459	CTBS	15.8311		Q96P70	IPO9	11.3593		P14678-2	SNRPB;SNRPN	15.7751		Q9UH65	SWAP70	16.1314		Q15102	PAFAH1B3	13.3095		O75116	ROCK2	14.4247		Q9NUQ9	FAM49B	15.6228			Q12931-2	TRAP1	12.5481		Q13177	PAK2	6.5475		Q8IWA5	SLC44A2	45.0252
	P35221	CTNNA1	8.88368		O00469-2	PLOD2	58.6934		P07093-2	SERPINE2	15.8311		Q6NZI2	PTRF	8.11381		P60866	RPS20	15.7751		Q9Y224	C14orf166	16.1314		P61106	RAB14	11.6458		P02545-2	LMNA	14.4247		Q15436	SEC23A	15.6228			Q13561	DCTN2	8.96291		Q86X29-4	LSR	83.4806		P43246	MSH2	4.7395
	Q9H3G5	CPVL	65.7392		Q7Z2W4	ZC3HAV1	4.26861		Q10469	MGAT2	15.8311		P28074	PSMB5	30.8325		Q15185-4	PTGES3	15.7751		P30405	PPIF	16.1314		Q9HAV4	XPO5	1.66369		P17812	CTPS1	14.4247		P52823	STC1	15.6228			P14678-2	SNRPB;SNRPN	3.58516		Q92614-4	MYO18A	8.18437		P54920	NAPA	16.5882
	P04899	GNAI2	12.4371		Q86XP3	DDX42	14.9401		Q6P4A8	PLBD1	15.8311		O43592	XPOT	21.0959		P61289	PSME3	15.7751		Q13404	UBE2V1	16.1314		Q96P70	IPO9	9.98212		P24666	ACP1	14.4247		Q99729-3	HNRNPAB	15.6228			Q13185	CBX3	21.511		Q12931-2	TRAP1	8.18437		Q9UHX1-6	PUF60	15.4034
	P09493-3	TPM1	1.77674		P29317	EPHA2	38.4175		P27824-2	CANX	14.8998		P08621	SNRNP70	8.11381		Q09028	RBBP4	15.7751		Q14247	CTTN	16.1314		Q6NZI2	PTRF	4.99106		Q15102	PAFAH1B3	14.4247		O14579	COPE	15.6228			P14735	IDE	10.7555		Q13561	DCTN2	9.82125		P22061	PCMT1	18.958
	P18754	RCC1	10.6604		P46782	RPS5	11.7387		P36578	RPL4	14.8998		Q13177	PAK2	8.11381		P62851	RPS25	15.7751		P17844	DDX5	16.1314		P28074	PSMB5	43.2559		Q07020	RPL18	14.4247		P42765	ACAA2	15.6228			P22059	OSBP	16.1332		P14678-2	SNRPB;SNRPN	8.18437		Q9NQR4	NIT2	20.1429
	O00154-4	ACOT7	10.6604		Q9Y3I0	RTCB	7.47007		P61247	RPS3A	14.8998		Q86X29-4	LSR	11.3593		O95865	DDAH2	15.7751		P27824-2	CANX	16.1314		O43592	XPOT	21.6279		Q9NX46	ADPRHL2	14.4247		P30405	PPIF	15.6228			P15144	ANPEP	41.2294		Q13185	CBX3	13.095		O94776	MTA2	4.7395
	P31942	HNRNPH3	3.55347		P50579	METAP2	27.746		P00367	GLUD1	14.8998		Q92614-4	MYO18A	1.62276		Q15819	UBE2V2	15.7751		Q9UIQ6	LNPEP	16.1314		Q9Y337	KLK5	1.66369		Q04721	NOTCH2	14.4247		O95865	DDAH2	15.6228			Q01105	SET;SETSIP	23.3036		P14735	IDE	18.0056		P55145	MANF	5.92437
	Q96KR1	ZFR	1.77674		Q92820	GGH	38.4175		Q14683	SMC1A	14.8998		P10599	TXN	12.9821		Q9NZL9	MAT2B	15.7751		P00367	GLUD1	15.2352		P08621	SNRNP70	4.99106		P62280	RPS11	14.4247		P48163	ME1	15.6228			Q13151	HNRNPA0	12.5481		P22059	OSBP	16.3687		Q15102	PAFAH1B3	15.4034
	P00966	ASS1	1.77674		P50502	ST13;ST13P5;ST13P4	13.873		P51991	HNRNPA3	14.8998		Q12931-2	TRAP1	3.24552		Q9UHD1	CHORDC1	15.7751		P09622	DLD	15.2352		Q13177	PAK2	9.98212		P15924	DSP	14.4247		Q86SF2	GALNT7	15.6228			P07108	DBI	23.3036		P15144	ANPEP	58.9275		P61106	RAB14	8.29412
	Q16401-2	PSMD5	15.9906		P43246	MSH2	2.1343		P17812	CTPS1	14.8998		Q13561	DCTN2	12.9821		O00115-2	DNASE2	15.7751		P00390-2	GSR	15.2352		Q86X29-4	LSR	11.6458		Q9UL46	PSME2	14.4247		P62191	PSMC1	15.6228			P61221	ABCE1	5.37775		Q01105	SET;SETSIP	26.19		Q9HAV4	XPO5	4.7395
	Q86V81	ALYREF	1.77674		P54920	NAPA	8.53722		Q16181	2007-09-01	14.8998		P14678-2	SNRPB;SNRPN	11.3593		P48163	ME1	15.7751		O95861-4	BPNT1	15.2352		Q92614-4	MYO18A	3.32737		E9PAV3	NACA	14.4247		P13861-2	PRKAR2A	15.6228			P61019	RAB2A	3.58516		Q13151	HNRNPA0	9.82125		Q96P70	IPO9	14.2185
	P61163	ACTR1A	14.2139		Q9UHX1-6	PUF60	12.8058		O15031	PLXNB2	14.8998		Q13185	CBX3	16.2276		Q96EK6	GNPNAT1	15.7751		O43592	XPOT	15.2352		P10599	TXN	19.9642		Q15020	SART3	14.4247		Q53H82	LACTB2	15.6228			Q14166	TTLL12	12.5481		P07108	DBI	16.3687		P28074	PSMB5	24.8824
	P61981	YWHAG	26.651		P22061	PCMT1	23.4774		P31153	MAT2A	14.8998		P14735	IDE	21.0959		Q16539	MAPK14	15.7751		P33908	MAN1A1	15.2352		Q12931-2	TRAP1	4.99106		Q9Y6E2	BZW2	14.4247		P43487-2	RANBP1	15.6228			Q92734-2	TFG	21.511		P61221	ABCE1	11.4581		O43592	XPOT	8.29412
	Q9UKV3	ACIN1	3.55347		Q9NQR4	NIT2	16.0073		Q15019	2002-09-01	14.8998		Q01105	SET;SETSIP	3.24552		Q86TI2	DPP9	15.7751		O75367	H2AFY	15.2352		Q13561	DCTN2	13.3095		Q09028	RBBP4	14.4247		Q96AG4	LRRC59	14.6464			O75153	CLUH	17.9258		P61019	RAB2A	4.91062		Q9Y337	KLK5	86.4959
	P00492	HPRT1	17.7674		O94776	MTA2	8.53722		P38606-2	ATP6V1A	14.8998		Q13151	HNRNPA0	16.2276		Q9Y376	CAB39	15.7751		Q02878	RPL6	15.2352		P14678-2	SNRPB;SNRPN	11.6458		P10321	HLA-C	14.4247		P49720	PSMB3	14.6464			Q15293	RCN1	17.9258		Q14166	TTLL12	19.6425		P08621	SNRNP70	8.29412
	Q9NR19	ACSS2	12.4371		P55145	MANF	21.343		Q15075	EEA1	14.8998		P07108	DBI	6.49105		Q9UNW1	MINPP1	15.7751		O75436	VPS26A	15.2352		Q13185	CBX3	18.3006		P31431	SDC4	14.4247		Q13347	EIF3I	14.6464			O00567	NOP56	7.17033		Q92734-2	TFG	16.3687		Q13177	PAK2	3.55462
	P16435	POR	7.10694		Q15102	PAFAH1B3	10.6715		P26583	HMGB2	14.8998		P61221	ABCE1	3.24552		O43286	B4GALT5	15.7751		Q9BQE3	TUBA1C	15.2352		P14735	IDE	18.3006		P60983	GMFB	14.4247		Q15819	UBE2V2	14.6464			P24666	ACP1	23.3036		O75153	CLUH	19.6425		Q86X29-4	LSR	65.1681
	P02794	FTH1	19.5441		P61106	RAB14	11.7387		P62316	SNRPD2	14.8998		P61019	RAB2A	4.86829		P48745	NOV	15.7751		Q9NR30	DDX21	15.2352		P22059	OSBP	1.66369		P21926	CD9	14.4247		P54577	YARS	14.6464			P09661	SNRPA1	1.79258		Q15293	RCN1	14.7319		Q92614-4	MYO18A	9.479
	Q9UDY2	TJP2	3.55347		Q9HAV4	XPO5	4.26861		P62495	ETF1	14.8998		Q14166	TTLL12	12.9821		P01036	CST4	15.7751		Q9Y376	CAB39	15.2352		Q01105	SET;SETSIP	4.99106		Q15233	NONO	14.4247		P52597	HNRNPF	14.6464			P55084-2	HADHB	1.79258		O00567	NOP56	8.18437		P10599	TXN	7.10925
	O75390	CS	14.2139		Q96P70	IPO9	9.60437		P14550	AKR1A1	14.8998		Q92734-2	TFG	8.11381		O75503	CLN5	15.7751		Q16543	CDC37	15.2352		Q13151	HNRNPA0	11.6458		O75390	CS	14.4247		Q15366-6	PCBP2	14.6464			P46459	NSF	3.58516		P24666	ACP1	22.9162		Q12931-2	TRAP1	5.92437
	O43795	MYO1B	1.77674		Q6NZI2	PTRF	10.6715		P30046	DDT;DDTL	14.8998		O75153	CLUH	11.3593		P06280	GLA	15.7751		P11388	TOP2A	15.2352		P07108	DBI	4.99106		Q9UNF0-2	PACSIN2	14.4247		P53041	PPP5C	14.6464			Q9BT78	COPS4	17.9258		P46459	NSF	4.91062		Q13561	DCTN2	16.5882
	P06703	S100A6	1.77674		P28074	PSMB5	18.1416		P50502	ST13;ST13P5;ST13P4	14.8998		Q15293	RCN1	12.9821		P07093-2	SERPINE2	15.7751		Q14CX7	NAA25	15.2352		P61221	ABCE1	1.66369		O75828	CBR3	14.4247		P17931	LGALS3	14.6464			E9PAV3	NACA	14.3407		P46087	NOP2	4.91062		P14678-2	SNRPB;SNRPN	11.8487
	O76094	SRP72	1.77674		O43592	XPOT	22.4102		P54920	NAPA	14.8998		O00567	NOP56	1.62276		P54803	GALC	14.7891		P30044-2	PRDX5	15.2352		P61019	RAB2A	9.98212		O75718	CRTAP	14.4247		P19105	MYL12A;MYL12B	14.6464			Q07666	KHDRBS1	7.17033		Q9BT78	COPS4	11.4581		Q13185	CBX3	10.6639
	P24752	ACAT1	7.10694		P08621	SNRNP70	9.60437		Q9UHX1-6	PUF60	14.8998		P24666	ACP1	6.49105		Q13822	ENPP2	14.7891		P46783	RPS10	15.2352		Q14166	TTLL12	14.9732		P04156	PRNP	14.4247		P30050	RPL12	14.6464			Q15020	SART3	7.17033		E9PAV3	NACA	14.7319		P14735	IDE	15.4034
	P39748	FEN1	12.4371		Q13177	PAK2	5.33576		P35221	CTNNA1	14.8998		P09661	SNRPA1	1.62276		Q9HAT2	SIAE	14.7891		P40429	RPL13A	15.2352		Q92734-2	TFG	6.65475		Q9NZL9	MAT2B	14.4247		P30044-2	PRDX5	14.6464			Q9Y224	C14orf166	3.58516		Q07666	KHDRBS1	8.18437		P22059	OSBP	10.6639
	Q9Y223-2	GNE	1.77674		Q86X29-4	LSR	5.33576		P61981	YWHAG	14.8998		P46459	NSF	4.86829		Q9UNN8	PROCR	14.7891		Q15075	EEA1	15.2352		O75153	CLUH	14.9732		P30622-2	CLIP1	14.4247		Q9BSJ8	ESYT1	14.6464			O14744	PRMT5	14.3407		Q15020	SART3	1.63687		P15144	ANPEP	43.8404
	P35222	CTNNB1	5.33021		Q92614-4	MYO18A	2.1343		P60866	RPS20	14.8998		P46087	NOP2	9.73657		Q01459	CTBS	14.7891		P26373	RPL13	15.2352		Q15293	RCN1	9.98212		P38159	RBMX	14.4247		Q01459	CTBS	14.6464			O15355	PPM1G	16.1332		Q9Y224	C14orf166	4.91062		Q01105	SET;SETSIP	20.1429
	P09104	ENO2	31.9812		P10599	TXN	26.6788		P26368-2	U2AF2	14.8998		Q9BT78	COPS4	12.9821		Q16769	QPCT	14.7891		P62993	GRB2	15.2352		P24666	ACP1	16.6369		Q32MZ4-3	LRRFIP1	14.4247		P00367	GLUD1	14.6464			O75976	CPD	1.79258		O14744	PRMT5	14.7319		Q13151	HNRNPA0	15.4034
	O14579	COPE	12.4371		Q12931-2	TRAP1	7.47007		O75223	GGCT	14.8998		E9PAV3	NACA	6.49105		Q92616	GCN1L1	14.7891		Q14444-2	CAPRIN1	15.2352		P09661	SNRPA1	3.32737		P08621	SNRNP70	14.4247		P35221	CTNNA1	14.6464			Q01844-6	EWSR1	16.1332		O15355	PPM1G	18.0056		P07108	DBI	21.3277
	P06756-3	ITGAV	10.6604		Q13561	DCTN2	19.2087		P42765	ACAA2	14.8998		Q07666	KHDRBS1	4.86829		Q9UHD8	2009-09-01	14.7891		Q6S8J3	POTEE	15.2352		P46459	NSF	3.32737		Q15257-3	PPP2R4	14.4247		P16930	FAH	14.6464			Q9H0D6	XRN2	5.37775		O75976	CPD	3.27375		P61221	ABCE1	5.92437
	P48739	PITPNB	8.88368		P14678-2	SNRPB;SNRPN	9.60437		O75436	VPS26A	14.8998		Q15020	SART3	9.73657		Q15459	SF3A1	14.7891		Q7KZ85	SUPT6H	15.2352		P46087	NOP2	3.32737		Q92692	PVRL2	14.4247		P07225	PROS1	14.6464			O95861-4	BPNT1	17.9258		Q01844-6	EWSR1	18.0056		P61019	RAB2A	10.6639
	Q13501	SQSTM1	3.55347		Q13185	CBX3	14.9401		O95865	DDAH2	14.8998		Q9Y224	C14orf166	3.24552		Q16543	CDC37	14.7891		P24534	EEF1B2	15.2352		Q9BT78	COPS4	13.3095		O43286	B4GALT5	14.4247		P12081-4	HARS	14.6464			P10619-2	CTSA	7.17033		Q9H0D6	XRN2	3.27375		Q14166	TTLL12	15.4034
	Q14258	TRIM25	5.33021		P14735	IDE	17.0744		P24821	TNC	14.8998		O14744	PRMT5	19.4731		Q13045	FLII	14.7891		Q13421-4	MSLN	15.2352		E9PAV3	NACA	3.32737		Q13421-4	MSLN	14.4247		O43852	CALU	14.6464			Q9H3G5	CPVL	16.1332		O95861-4	BPNT1	26.19		Q92734-2	TFG	20.1429
	P00390-2	GSR	21.3208		P22059	OSBP	5.33576		Q14126	DSG2	14.8998		O15355	PPM1G	1.62276		P62753	RPS6	14.7891		P32004-3	L1CAM	15.2352		Q07666	KHDRBS1	4.99106		P07225	PROS1	14.4247		Q96CW1-2	AP2M1	14.6464			P04899	GNAI2	12.5481		P10619-2	CTSA	6.5475		O75153	CLUH	8.29412
	P52789	HK2	3.55347		Q01105	SET;SETSIP	14.9401		P33316	DUT	14.8998		Q02388-2	COL7A1	71.4015		P11388	TOP2A	14.7891		P30040	ERP29	14.339		Q15020	SART3	8.31844		P03956	MMP1	14.4247		P55010	EIF5	14.6464			P09493-3	TPM1	46.6071		Q9H3G5	CPVL	16.3687		Q15293	RCN1	11.8487
	P61769	B2M	7.10694		Q13151	HNRNPA0	7.47007		P30405	PPIF	14.8998		O75976	CPD	12.9821		P60981	DSTN	14.7891		Q01105	SET;SETSIP	14.339		Q9Y224	C14orf166	1.66369		O75503	CLN5	14.4247		P49788	RARRES1	14.6464			P18754	RCC1	3.58516		P04899	GNAI2	9.82125		O00567	NOP56	7.10925
	Q32MZ4-3	LRRFIP1	12.4371		P07108	DBI	19.2087		O75347	TBCA	14.8998		Q01844-6	EWSR1	9.73657		P62316	SNRPD2	14.7891		Q9NUQ9	FAM49B	14.339		O14744	PRMT5	21.6279		Q8NCC3	PLA2G15	14.4247		P48739	PITPNB	14.6464			O00154-4	ACOT7	7.17033		P09493-3	TPM1	39.285		P24666	ACP1	18.958
	Q9UNZ2	NSFL1C	7.10694		P61221	ABCE1	5.33576		O95394	PGM3	14.8998		Q9H0D6	XRN2	12.9821		P25787	PSMA2	14.7891		O00232	PSMD12	14.339		Q02388-2	COL7A1	58.2291		Q99574	SERPINI1	14.4247		Q13404	UBE2V1	14.6464			P31942	HNRNPH3	8.96291		P18754	RCC1	8.18437		P09661	SNRPA1	4.7395
	O43809	NUDT21	3.55347		P61019	RAB2A	5.33576		P16930	FAH	14.8998		O95861-4	BPNT1	16.2276		Q58FF8	HSP90AB2P	14.7891		P53041	PPP5C	14.339		O75976	CPD	11.6458		P55287	CDH11	14.4247		P84090	ERH	14.6464			Q96KR1	ZFR	5.37775		O00154-4	ACOT7	8.18437		P46459	NSF	9.479
	Q13620	CUL4B	17.7674		Q14166	TTLL12	13.873		Q9UH65	SWAP70	14.8998		P10619-2	CTSA	42.1918		P62495	ETF1	14.7891		P26583	HMGB2	14.339		Q01844-6	EWSR1	4.99106		P27918	CFP	14.4247		Q15370	TCEB2	14.6464			P00966	ASS1	46.6071		P31942	HNRNPH3	8.18437		P46087	NOP2	3.55462
	P10644	PRKAR1A	5.33021		Q92734-2	TFG	9.60437		O00339-2	MATN2	14.8998		P35221	CTNNA1	9.73657		Q00688	FKBP3	14.7891		Q9BT78	COPS4	14.339		Q9H0D6	XRN2	8.31844		Q9UM22	EPDR1	14.4247		Q9BQE3	TUBA1C	14.6464			Q16401-2	PSMD5	8.96291		Q96KR1	ZFR	3.27375		Q9BT78	COPS4	21.3277
	P33991	MCM4	3.55347		O75153	CLUH	5.33576		Q9UNW1	MINPP1	14.8998		Q9H3G5	CPVL	55.1739		Q12907	LMAN2	14.7891		Q08257	CRYZ	14.339		O95861-4	BPNT1	14.9732		Q9UNN8	PROCR	14.4247		Q9Y5X9	LIPG	14.6464			Q86V81	ALYREF	5.37775		P00966	ASS1	42.5587		E9PAV3	NACA	15.4034
	Q15417	CNN3	3.55347		Q15293	RCN1	7.47007		P78504	JAG1	14.8998		P04899	GNAI2	8.11381		O15347	HMGB3	14.7891		Q15262-2	PTPRK	14.339		P10619-2	CTSA	46.5832		O60664-4	PLIN3	12.822		O43286	B4GALT5	14.6464			P61163	ACTR1A	8.96291		Q16401-2	PSMD5	9.82125		Q07666	KHDRBS1	16.5882
	Q96PK6	RBM14	1.77674		O00567	NOP56	5.33576		P40189	IL6ST	14.8998		P09493-3	TPM1	6.49105		P46782	RPS5	14.7891		Q07666	KHDRBS1	14.339		P35221	CTNNA1	11.6458		P51149	RAB7A	12.822		Q9HB63-3	NTN4	14.6464			P61981	YWHAG	16.1332		Q86V81	ALYREF	3.27375		Q15020	SART3	8.29412
	Q92688-2	ANP32B	7.10694		P24666	ACP1	12.8058		P07225	PROS1	14.8998		P18754	RCC1	12.9821		Q15102	PAFAH1B3	14.7891		O14979-3	HNRNPDL	14.339		Q9H3G5	CPVL	63.2201		P99999	CYCS	12.822		O75368	SH3BGRL	14.6464			Q9UKV3	ACIN1	1.79258		P61163	ACTR1A	11.4581		Q9Y224	C14orf166	9.479
	O60701	UGDH	10.6604		P09661	SNRPA1	3.20146		Q14764	MVP	13.9686		O00154-4	ACOT7	9.73657		P14735	IDE	14.7891		Q06210-2	GFPT1	14.339		P04899	GNAI2	11.6458		P46781	RPS9	12.822		Q15293	RCN1	14.6464			P00492	HPRT1	17.9258		P61981	YWHAG	18.0056		O14744	PRMT5	17.7731
	P61289	PSME3	1.77674		P46459	NSF	3.20146		P49788	RARRES1	13.9686		P31942	HNRNPH3	6.49105		P07108	DBI	14.7891		P61289	PSME3	14.339		P09493-3	TPM1	4.99106		Q9Y265	RUVBL1	12.822		O60493	SNX3	14.6464			Q9NR19	ACSS2	3.58516		Q9UKV3	ACIN1	4.91062		O15355	PPM1G	5.92437
	Q08257	CRYZ	15.9906		P46087	NOP2	6.40291		Q9NR30	DDX21	13.9686		Q96KR1	ZFR	1.62276		P68036	UBE2L3	14.7891		Q96EK6	GNPNAT1	14.339		P18754	RCC1	13.3095		P62333	PSMC6	12.822		P04899	GNAI2	14.6464			P16435	POR	3.58516		P00492	HPRT1	19.6425		O75976	CPD	3.55462
	P16278	GLB1	60.409		Q9BT78	COPS4	18.1416		P39023	RPL3	13.9686		P00966	ASS1	3.24552		P53004	BLVRA	14.7891		Q86TI2	DPP9	14.339		O00154-4	ACOT7	16.6369		P16144-2	ITGB4	12.822		P17405	SMPD1	14.6464			P60866	RPS20	10.7555		Q9NR19	ACSS2	11.4581		Q01844-6	EWSR1	14.2185
	Q14789-4	GOLGB1	5.33021		E9PAV3	NACA	12.8058		P18124	RPL7	13.9686		Q16401-2	PSMD5	6.49105		P26368-2	U2AF2	14.7891		Q92616	GCN1L1	14.339		P31942	HNRNPH3	4.99106		Q06323	PSME1	12.822		Q8IXL6	FAM20C	14.6464			P02794	FTH1	8.96291		P16435	POR	4.91062		Q9H0D6	XRN2	7.10925
	Q6IBS0	TWF2	5.33021		Q07666	KHDRBS1	10.6715		P84077	ARF1	13.9686		Q86V81	ALYREF	6.49105		O75223	GGCT	14.7891		Q9UHD8	2009-09-01	14.339		P00966	ASS1	6.65475		P50552	VASP	12.822		Q99436	PSMB7	14.6464			Q9UDY2	TJP2	1.79258		P60866	RPS20	9.82125		O95861-4	BPNT1	24.8824
	P53004	BLVRA	17.7674		Q15020	SART3	12.8058		P16144-2	ITGB4	13.9686		P61163	ACTR1A	11.3593		Q96A72	MAGOHB	14.7891		P07108	DBI	14.339		Q16401-2	PSMD5	13.3095		P51991	HNRNPA3	12.822		O96019	ACTL6A	14.6464			O75390	CS	10.7555		P02794	FTH1	4.91062		P10619-2	CTSA	9.479
	P35637-2	FUS	7.10694		Q9Y224	C14orf166	11.7387		P62333	PSMC6	13.9686		P61981	YWHAG	27.587		Q8NCW5	APOA1BP	14.7891		Q5T6V5	C9orf64	14.339		Q86V81	ALYREF	4.99106		P31943	HNRNPH1	12.822		Q8NBS9	TXNDC5	14.6463			O43795	MYO1B	7.17033		Q9UDY2	TJP2	1.63687		Q9H3G5	CPVL	13.0336
	P16035	TIMP2	12.4371		O14744	PRMT5	23.4774		P46783	RPS10	13.9686		Q9UKV3	ACIN1	1.62276		Q07020	RPL18	14.7891		Q86XP3	DDX42	14.339		P61163	ACTR1A	9.98212		P26006	ITGA3	12.822		P46782	RPS5	14.6463			P06703	S100A6	16.1332		O75390	CS	6.5475		P04899	GNAI2	10.6639
	Q09028	RBBP4	10.6604		O15355	PPM1G	12.8058		P54819	AK2	13.9686		P00492	HPRT1	19.4731		P08243	ASNS	14.7891		Q32P28	LEPRE1	14.339		P61981	YWHAG	26.619		Q15185-4	PTGES3	12.822		P62753	RPS6	14.6463			P84103-2	SRSF3	14.3407		O43795	MYO1B	16.3687		P09493-3	TPM1	30.8067
	P00749-2	PLAU	51.5253		Q02388-2	COL7A1	64.0291		P62191	PSMC1	13.9686		Q9NR19	ACSS2	8.11381		Q9NX46	ADPRHL2	14.7891		Q16851	UGP2	14.339		P00492	HPRT1	23.2916		P04632	CAPNS1	12.822		P61224-3	RAP1B	14.6463			P24752	ACAT1	1.79258		P06703	S100A6	8.18437		P18754	RCC1	10.6639
	P26368-2	U2AF2	7.10694		O75976	CPD	35.216		P30043	BLVRB	13.9686		P16435	POR	8.11381		P58546	MTPN	14.7891		P17096	HMGA1	14.339		Q9NR19	ACSS2	11.6458		P18754	RCC1	12.822		Q9NX46	ADPRHL2	13.6699			P39748	FEN1	7.17033		P84103-2	SRSF3	11.4581		O00154-4	ACOT7	17.7731
	O14979-3	HNRNPDL	10.6604		Q01844-6	EWSR1	11.7387		P12081-4	HARS	13.9686		P60866	RPS20	17.8504		P62942	FKBP1A	14.7891		P16083	NQO2	14.339		P16435	POR	6.65475		Q8N1G4	LRRC47	12.822		Q15020	SART3	13.6699			Q9Y223-2	GNE	10.7555		O76094	SRP72	3.27375		P31942	HNRNPH3	8.29412
	Q92896	GLG1	30.2045		Q9H0D6	XRN2	10.6715		Q9NVA2	2011-09-01	13.9686		P02794	FTH1	37.3235		Q9BXS5	AP1M1	14.7891		O43488	AKR7A2	14.339		P60866	RPS20	19.9642		P28062	PSMB8	12.822		Q9UNF0-2	PACSIN2	13.6699			P35222	CTNNB1	21.511		P39748	FEN1	4.91062		Q96KR1	ZFR	7.10925
	O95831-3	AIFM1	3.55347		O95861-4	BPNT1	17.0744		Q58FF8	HSP90AB2P	13.9686		O75390	CS	9.73657		Q14CX7	NAA25	14.7891		Q14914-2	PTGR1	14.339		P02794	FTH1	39.9285		O15031	PLXNB2	12.822		Q13409-3	DYNC1I2	13.6699			P09104	ENO2	8.96291		Q9Y223-2	GNE	21.2794		P00966	ASS1	37.916
	P26006	ITGA3	26.651		P10619-2	CTSA	40.5518		Q00688	FKBP3	13.9686		P06703	S100A6	27.587		Q5T6V5	C9orf64	14.7891		P38606-2	ATP6V1A	14.339		Q9UDY2	TJP2	3.32737		P17980	PSMC3	12.822		P27708	CAD	13.6699			P68036	UBE2L3	10.7555		P35222	CTNNB1	24.5531		Q16401-2	PSMD5	13.0336
	P21926	CD9	1.77674		P35221	CTNNA1	18.1416		P14678-2	SNRPB;SNRPN	13.9686		P84103-2	SRSF3	9.73657		Q9P2T1	GMPR2	14.7891		Q03001	DST	14.339		O75390	CS	11.6458		Q14247	CTTN	12.822		Q9Y678	COPG1	13.6699			O14579	COPE	16.1332		P09104	ENO2	3.27375		Q86V81	ALYREF	4.7395
	Q8NCW5	APOA1BP	8.88368		Q9H3G5	CPVL	62.962		P07108	DBI	13.9686		P24752	ACAT1	6.49105		Q92743	HTRA1	14.7891		Q13435	SF3B2	14.339		P06703	S100A6	23.2916		O95861-4	BPNT1	12.822		P12955	PEPD	13.6699			P20042	EIF2S2	7.17033		P68036	UBE2L3	14.7319		P61163	ACTR1A	11.8487
	Q8WWM7	ATXN2L	3.55347		P04899	GNAI2	12.8058		Q07666	KHDRBS1	13.9686		P39748	FEN1	8.11381		P50453	SERPINB9	13.8032		P62318-2	SNRPD3	14.339		P84103-2	SRSF3	9.98212		Q9Y376	CAB39	12.822		P07954-2	FH	13.6699			P06756-3	ITGAV	17.9258		O14579	COPE	14.7319		P61981	YWHAG	14.2185
	P09012	SNRPA	3.55347		P09493-3	TPM1	4.26861		P18754	RCC1	13.9686		Q9Y223-2	GNE	1.62276		Q96DG6	CMBL	13.8032		O00339-2	MATN2	14.339		P24752	ACAT1	3.32737		Q14CX7	NAA25	12.822		P53992	SEC24C	13.6699			P48739	PITPNB	17.9258		P20042	EIF2S2	4.91062		Q9UKV3	ACIN1	2.36975
	P51148	RAB5C	3.55347		P18754	RCC1	16.0073		O75390	CS	13.9686		P35222	CTNNB1	3.24552		P07225	PROS1	13.8032		P14923	JUP	14.339		P39748	FEN1	6.65475		P26373	RPL13	12.822		P31947	SFN	13.6699			P49773	HINT1	8.96291		P06756-3	ITGAV	27.8269		P00492	HPRT1	23.6975
	P10155	TROVE2	19.5441		O00154-4	ACOT7	16.0073		P48739	PITPNB	13.9686		P09104	ENO2	35.7008		P01009	SERPINA1	13.8032		P48745	NOV	14.339		Q9Y223-2	GNE	1.66369		Q9NUQ9	FAM49B	12.822		P50552	VASP	13.6699			Q13501	SQSTM1	1.79258		P48739	PITPNB	16.3687		Q9NR19	ACSS2	8.29412
	O75116	ROCK2	10.6604		P31942	HNRNPH3	4.26861		Q08257	CRYZ	13.9686		P68036	UBE2L3	14.6049		O15232	MATN3	13.8032		P07093-2	SERPINE2	14.339		P35222	CTNNB1	6.65475		Q86TI2	DPP9	12.822		O75629	CREG1	13.6699			P00390-2	GSR	25.0961		P49773	HINT1	8.18437		P16435	POR	3.55462
	P20020-6	ATP2B1	14.2139		Q96KR1	ZFR	1.06715		P21291	CSRP1	13.9686		O14579	COPE	6.49105		P26358-2	DNMT1	13.8032		Q9HAT2	SIAE	14.339		P09104	ENO2	33.2737		P38606-2	ATP6V1A	12.822		Q13526	PIN1	13.6699			P52789	HK2	7.17033		Q14258	TRIM25	3.27375		P60866	RPS20	10.6639
	Q9UBB4	ATXN10	7.10694		P00966	ASS1	2.1343		P63279	UBE2I	13.9686		P20042	EIF2S2	3.24552		Q9P2J5	LARS	13.8032		P07225	PROS1	14.339		P68036	UBE2L3	21.6279		P62318-2	SNRPD3	12.822		O60701	UGDH	13.6699			P61769	B2M	44.8146		P00390-2	GSR	24.5531		P02794	FTH1	10.6639
	P04062-4	GBA	56.8555		Q16401-2	PSMD5	21.343		Q7L1Q6	BZW1	13.9686		P06756-3	ITGAV	8.11381		P40763	STAT3	13.8032		Q9UBG0	MRC2	14.339		O14579	COPE	6.65475		P14923	JUP	12.822		P61353	RPL27	13.6699			Q32MZ4-3	LRRFIP1	12.5481		P52789	HK2	4.91062		Q9UDY2	TJP2	8.29412
	P42765	ACAA2	12.4371		Q86V81	ALYREF	8.53722		Q9NZL9	MAT2B	13.9686		P48739	PITPNB	9.73657		P30044-2	PRDX5	13.8032		Q13214-2	SEMA3B	14.339		P20042	EIF2S2	1.66369		P55010	EIF5	12.822		P78504	JAG1	13.6699			Q9UNZ2	NSFL1C	14.3407		P61769	B2M	32.7375		O75390	CS	9.479
	P46926	GNPDA1	23.0976		P61163	ACTR1A	13.873		O43684-2	BUB3	13.9686		P49773	HINT1	6.49105		O75821	EIF3G	13.8032		P12081-4	HARS	13.4428		P06756-3	ITGAV	6.65475		O15355	PPM1G	12.822		P18124	RPL7	13.6699			O43809	NUDT21	12.5481		Q32MZ4-3	LRRFIP1	16.3687		O43795	MYO1B	14.2185
	P62318-2	SNRPD3	3.55347		P61981	YWHAG	16.0073		Q15785	TOMM34	13.9686		Q13501	SQSTM1	3.24552		Q13162	PRDX4	13.8032		P30046	DDT;DDTL	13.4428		P48739	PITPNB	3.32737		P61086	UBE2K	12.822		Q58FF8	HSP90AB2P	13.6699			Q13620	CUL4B	7.17033		Q9UNZ2	NSFL1C	16.3687		P06703	S100A6	10.6639
	P21291	CSRP1	3.55347		Q9UKV3	ACIN1	2.1343		O00629	KPNA4	13.9686		Q14258	TRIM25	11.3593		P30043	BLVRB	13.8032		P12429	ANXA3	13.4428		P49773	HINT1	8.31844		P47755	CAPZA2	12.822		Q14764	MVP	13.6699			Q15185-4	PTGES3	5.37775		O43809	NUDT21	8.18437		P84103-2	SRSF3	11.8487
	P35659	DEK	1.77674		P00492	HPRT1	13.873		O43852	CALU	13.9686		P00390-2	GSR	25.9642		P62888	RPL30	13.8032		Q16222-2	UAP1	13.4428		Q13501	SQSTM1	1.66369		Q9UHD1	CHORDC1	12.822		P39023	RPL3	13.6699			P10644	PRKAR1A	14.3407		Q13620	CUL4B	18.0056		O76094	SRP72	1.18487
	Q96HE7	ERO1L	5.33021		Q9NR19	ACSS2	3.20146		P30566	ADSL	13.9686		P52789	HK2	6.49105		O43399	TPD52L2	13.8032		P15374	UCHL3	13.4428		Q14258	TRIM25	13.3095		P68036	UBE2L3	12.822		P32455	GBP1	13.6699			P33991	MCM4	7.17033		Q15185-4	PTGES3	8.18437		P24752	ACAT1	2.36975
	Q9BUF5	TUBB6	5.33021		P16435	POR	9.60437		P61086	UBE2K	13.9686		P61769	B2M	42.1918		P05026-2	ATP1B1	13.8032		P30084	ECHS1	13.4428		P00390-2	GSR	29.9464		P62701	RPS4X	12.822		Q9NR30	DDX21	13.6699			Q15417	CNN3	7.17033		P10644	PRKAR1A	18.0056		P39748	FEN1	8.29412
	P08243	ASNS	14.2139		P60866	RPS20	18.1416		O00115-2	DNASE2	13.9686		Q32MZ4-3	LRRFIP1	12.9821		Q86XP3	DDX42	13.8032		P50502	ST13;ST13P5;ST13P4	13.4428		P52789	HK2	3.32737		Q8WXX5	DNAJC9	12.822		P09914	IFIT1	13.6699			Q96PK6	RBM14	1.79258		P33991	MCM4	6.5475		Q9Y223-2	GNE	16.5882
	Q9Y5K6	CD2AP	5.33021		P02794	FTH1	36.2832		P59998	ARPC4	13.9686		Q9UNZ2	NSFL1C	9.73657		O00567	NOP56	13.8032		P42765	ACAA2	13.4428		P61769	B2M	34.9374		P54819	AK2	12.822		P30043	BLVRB	13.6699			Q92688-2	ANP32B	25.0961		Q15417	CNN3	11.4581		P35222	CTNNB1	21.3277
	Q15056	EIF4H	7.10694		Q9UDY2	TJP2	5.33576		P48163	ME1	13.9686		O43809	NUDT21	3.24552		E9PAV3	NACA	13.8032		P12277	CKB	13.4428		Q32MZ4-3	LRRFIP1	11.6458		P08243	ASNS	12.822		Q9UM22	EPDR1	13.6699			O60701	UGDH	1.79258		Q96PK6	RBM14	1.63687		P09104	ENO2	5.92437
	Q9P2B2	PTGFRN	1.77674		O75390	CS	13.873		P55010	EIF5	13.9686		Q13620	CUL4B	14.6049		Q15020	SART3	13.8032		O14579	COPE	13.4428		Q9UNZ2	NSFL1C	8.31844		Q9P2T1	GMPR2	12.822		Q01105	SET;SETSIP	13.6699			P61289	PSME3	3.58516		Q92688-2	ANP32B	22.9162		P68036	UBE2L3	14.2185
	Q06124-1	PTPN11	21.3208		O43795	MYO1B	1.06715		P13861-2	PRKAR2A	13.9686		Q15185-4	PTGES3	6.49105		Q9H0D6	XRN2	13.8032		P63279	UBE2I	13.4428		O43809	NUDT21	1.66369		Q9H0D6	XRN2	12.822		P15374	UCHL3	13.6699			Q08257	CRYZ	19.7184		O60701	UGDH	1.63687		O14579	COPE	22.5126
	P62851	RPS25	1.77674		P06703	S100A6	19.2087		P02545-2	LMNA	13.9686		P10644	PRKAR1A	4.86829		P18754	RCC1	13.8032		P14678-2	SNRPB;SNRPN	13.4428		Q13620	CUL4B	9.98212		O76003	GLRX3	12.822		O60911	CTSV	13.6699			P07099	EPHX1	3.58516		P61289	PSME3	13.095		P20042	EIF2S2	8.29412
	Q8TEQ6	GEMIN5	10.6604		P84103-2	SRSF3	7.47007		P52788	SMS	13.9686		P33991	MCM4	1.62276		O75390	CS	13.8032		P62851	RPS25	13.4428		Q15185-4	PTGES3	11.6458		Q86SF2	GALNT7	12.822		Q8NCC3	PLA2G15	13.6699			P16278	GLB1	5.37775		Q08257	CRYZ	14.7319		P06756-3	ITGAV	26.0672
	O75436	VPS26A	19.5441		O76094	SRP72	4.26861		Q00796	SORD	13.9686		Q15417	CNN3	4.86829		P39748	FEN1	13.8032		Q9UNW1	MINPP1	13.4428		P10644	PRKAR1A	3.32737		Q9BRA2	TXNDC17	12.822		P25311	AZGP1	13.6699			Q14789-4	GOLGB1	14.3407		P07099	EPHX1	4.91062		P48739	PITPNB	14.2185
	P11166	SLC2A1	12.4371		P24752	ACAT1	11.7387		P09914	IFIT1	13.9686		Q92688-2	ANP32B	11.3593		O43809	NUDT21	13.8032		P62753	RPS6	13.4428		P33991	MCM4	1.66369		P05026-2	ATP1B1	12.822		P10321	HLA-C	13.6699			Q6IBS0	TWF2	7.17033		P16278	GLB1	1.63687		P49773	HINT1	5.92437
	P47755	CAPZA2	8.88368		P39748	FEN1	11.7387		Q96CW1-2	AP2M1	13.9686		O60701	UGDH	6.49105		O75116	ROCK2	13.8032		P46782	RPS5	13.4428		Q15417	CNN3	4.99106		Q9NR45	NANS	12.822		P43251-4	BTD	13.6699			P51610-4	HCFC1	7.17033		Q14789-4	GOLGB1	13.095		Q13501	SQSTM1	2.36975
	Q08431	MFGE8	31.9812		Q9Y223-2	GNE	5.33576		Q9Y281	CFL2	13.9686		P61289	PSME3	16.2276		P21291	CSRP1	13.8032		P39748	FEN1	13.4428		Q92688-2	ANP32B	9.98212		Q01844-6	EWSR1	12.822		O43505	B4GAT1	13.6699			P53004	BLVRA	19.7184		Q6IBS0	TWF2	9.82125		Q14258	TRIM25	2.36975
	Q13907	IDI1	3.55347		P35222	CTNNB1	3.20146		Q13951-2	CBFB	13.9686		Q08257	CRYZ	11.3593		Q8N1G4	LRRC47	13.8032		O75116	ROCK2	13.4428		O60701	UGDH	6.65475		Q9Y4E8	USP15	12.822		P09341	CXCL1	13.6699			P35637-2	FUS	5.37775		P48449	LSS	4.91062		P00390-2	GSR	23.6975
	O43291	SPINT2	8.88368		P09104	ENO2	32.0146		Q16222-2	UAP1	13.9686		P16278	GLB1	43.8146		Q9NR45	NANS	13.8032		P33316	DUT	13.4428		P61289	PSME3	21.6279		Q9BZZ5-2	API5	12.822		Q9UKZ9	PCOLCE2	13.6699			P49790	NUP153	1.79258		P51610-4	HCFC1	11.4581		P52789	HK2	8.29412
	Q8N1G4	LRRC47	17.7674		P68036	UBE2L3	16.0073		Q9BQA1	WDR77	13.9686		Q14789-4	GOLGB1	8.11381		Q32P28	LEPRE1	13.8032		P55010	EIF5	13.4428		Q08257	CRYZ	14.9732		O14737	PDCD5	12.822		P49593	PPM1F	13.6699			P16035	TIMP2	14.3407		P53004	BLVRA	19.6425		P61769	B2M	28.437
	Q9BPX3	NCAPG	12.4371		O14579	COPE	11.7387		Q86SF2	GALNT7	13.9686		Q6IBS0	TWF2	14.6049		Q14126	DSG2	13.8032		P02545-2	LMNA	13.4428		P16278	GLB1	51.5743		P43487-2	RANBP1	12.822		Q14247	CTTN	13.6699			Q09028	RBBP4	17.9258		P35637-2	FUS	8.18437		Q32MZ4-3	LRRFIP1	13.0336
	O95865	DDAH2	5.33021		P20042	EIF2S2	8.53722		P32455	GBP1	13.9686		P51610-4	HCFC1	3.24552		P33316	DUT	13.8032		P62917	RPL8	13.4428		Q14789-4	GOLGB1	3.32737		Q9BS26	ERP44	12.822		P18031	PTPN1	13.6699			P00749-2	PLAU	7.17033		P16035	TIMP2	26.19		Q9UNZ2	NSFL1C	22.5126
	Q9UHB6	LIMA1	1.77674		P06756-3	ITGAV	9.60437		P23470-2	PTPRG	13.9686		P53004	BLVRA	11.3593		P51665	PSMD7	13.8032		P59998	ARPC4	13.4428		Q6IBS0	TWF2	13.3095		P49419-2	ALDH7A1	12.822		P15291-2	B4GALT1	13.6699			P26368-2	U2AF2	7.17033		Q09028	RBBP4	11.4581		O43809	NUDT21	21.3277
	Q9UIA9	XPO7	14.2139		P48739	PITPNB	10.6715		Q99650	OSMR	13.9686		P35637-2	FUS	11.3593		Q9UNF0-2	PACSIN2	13.8032		Q9Y3C6	PPIL1	13.4428		P51610-4	HCFC1	3.32737		Q13409-3	DYNC1I2	12.822		P81605	DCD	13.6699			O14979-3	HNRNPDL	12.5481		P00749-2	PLAU	8.18437		Q13620	CUL4B	8.29412
	Q9BTY2	FUCA2	74.6229		P49773	HINT1	16.0073		Q9HAT2	SIAE	13.9686		P16035	TIMP2	55.1739		P55010	EIF5	13.8032		Q9BYT8	NLN	13.4428		P53004	BLVRA	13.3095		Q13177	PAK2	12.822		O43172-2	PRPF4	13.6699			O75223	GGCT	30.4739		P26368-2	U2AF2	6.5475		Q15185-4	PTGES3	8.29412
	Q29RF7	PDS5A	1.77674		Q13501	SQSTM1	17.0744		P22304	IDS	13.9686		Q09028	RBBP4	4.86829		O75828	CBR3	13.8032		P17812	CTPS1	13.4428		P35637-2	FUS	8.31844		Q9UIA9	XPO7	12.822		P14314-2	PRKCSH	12.6935			Q92896	GLG1	7.17033		O14979-3	HNRNPDL	11.4581		P10644	PRKAR1A	21.3277
	P26196	DDX6	8.88368		Q14258	TRIM25	10.6715		P06280	GLA	13.9686		P00749-2	PLAU	43.8146		Q9H5V8	CDCP1	13.8032		Q15293	RCN1	13.4428		P16035	TIMP2	56.5654		P00568	AK1	12.822		P09622	DLD	12.6935			O95831-3	AIFM1	16.1332		O75223	GGCT	19.6425		P33991	MCM4	4.7395
	Q96C19	EFHD2	7.10694		P00390-2	GSR	17.0744		Q9UM22	EPDR1	13.9686		P26368-2	U2AF2	4.86829		P02545-2	LMNA	13.8032		P24666	ACP1	13.4428		Q09028	RBBP4	9.98212		O95834	EML2	12.822		Q13561	DCTN2	12.6935			P26006	ITGA3	1.79258		Q92896	GLG1	9.82125		Q15417	CNN3	10.6639
	Q7L1Q6	BZW1	19.5441		P52789	HK2	4.26861		P55287	CDH11	13.9686		O14979-3	HNRNPDL	12.9821		Q9HAV7	GRPEL1	13.8032		Q9ULC4	MCTS1	13.4428		P00749-2	PLAU	51.5743		Q99880	HIST1H2BL;HIST1H2BM;HIST1H2BN;HIST1H2BH;HIST2H2BF;HIST1H2BC;HIST1H2BD;H2BFS;HIST1H2BK	12.822		P48745	NOV	12.6935			P62829	RPL23	1.79258		O95831-3	AIFM1	19.6425		Q96PK6	RBM14	1.18487
	P48723	HSPA13	60.409		P61769	B2M	41.6189		Q8NBZ7-2	UXS1	13.9686		O75223	GGCT	14.6049		Q9UN86	G3BP2	13.8032		Q9GZT8	NIF3L1	13.4428		P26368-2	U2AF2	4.99106		P62328	TMSB4X	12.822		O43405	COCH	12.6935			Q96A72	MAGOHB	17.9258		P26006	ITGA3	1.63687		P55265	ADAR	4.7395
	Q9NQG5	RPRD1B	7.10694		Q32MZ4-3	LRRFIP1	9.60437		Q96S86	HAPLN3	13.9686		Q92896	GLG1	35.7008		P61081	UBE2M	13.8032		P49915	GMPS	13.4428		O14979-3	HNRNPDL	13.3095		P54803	GALC	12.822		Q9BR76	CORO1B	12.6935			P21926	CD9	25.0961		P62829	RPL23	4.91062		Q92688-2	ANP32B	24.8824
	Q99829	CPNE1	5.33021		Q9UNZ2	NSFL1C	13.873		Q06828	FMOD	13.9686		O95831-3	AIFM1	3.24552		P09914	IFIT1	13.8032		O15355	PPM1G	13.4428		O75223	GGCT	26.619		P50281	MMP14	12.822		P30040	ERP29	12.6935			Q8NCW5	APOA1BP	16.1332		Q96A72	MAGOHB	9.82125		O60701	UGDH	2.36975
	Q9NX46	ADPRHL2	19.5441		O43809	NUDT21	6.40291		P17844	DDX5	13.0373		P26006	ITGA3	8.11381		Q9UH65	SWAP70	13.8032		Q15370	TCEB2	13.4428		Q92896	GLG1	24.9553		O43405	COCH	12.822		Q9UQE7	SMC3	12.6935			Q8WWM7	ATXN2L	1.79258		P21926	CD9	27.8269		P61289	PSME3	20.1429
	O00151	PDLIM1	1.77674		Q13620	CUL4B	9.60437		Q04917	YWHAH	13.0373		Q96A72	MAGOHB	14.6049		P10321	HLA-C	13.8032		P61224-3	RAP1B	13.4428		O95831-3	AIFM1	3.32737		P43251-4	BTD	12.822		P36578	RPL4	12.6935			P09012	SNRPA	19.7184		Q8NCW5	APOA1BP	11.4581		Q08257	CRYZ	14.2185
	Q9NZL9	MAT2B	15.9906		Q15185-4	PTGES3	17.0744		Q02878	RPL6	13.0373		P21926	CD9	12.9821		Q5R3I4	TTC38	13.8032		Q01970	PLCB3	13.4428		P26006	ITGA3	21.6279		O43505	B4GAT1	12.822		P61247	RPS3A	12.6935			P48735	IDH2	1.79258		Q8WWM7	ATXN2L	1.63687		P07099	EPHX1	10.6639
	P28482	MAPK1	12.4371		P10644	PRKAR1A	8.53722		P17980	PSMC3	13.0373		Q8NCW5	APOA1BP	9.73657		P62701	RPS4X	12.8173		P61086	UBE2K	13.4428		P62829	RPL23	1.66369		Q8IV08	PLD3	12.822		P31153	MAT2A	12.6935			P51148	RAB5C	7.17033		P09012	SNRPA	11.4581		P16278	GLB1	4.7395
	P29966	MARCKS	3.55347		P33991	MCM4	2.1343		P61586	RHOA	13.0373		Q8WWM7	ATXN2L	6.49105		Q96AE4	FUBP1	12.8173		O15145	ARPC3	13.4428		Q96A72	MAGOHB	18.3006		Q9UKU9	ANGPTL2	12.822		P14550	AKR1A1	12.6935			P61224-3	RAP1B	5.37775		P48735	IDH2	1.63687		Q14789-4	GOLGB1	7.10925
	Q9BXJ9	NAA15	8.88368		Q15417	CNN3	4.26861		Q16851	UGP2	13.0373		P09012	SNRPA	14.6049		P46783	RPS10	12.8173		O15511	ARPC5	13.4428		P21926	CD9	11.6458		P35442	THBS2	12.822		P38606-2	ATP6V1A	12.6935			P10155	TROVE2	14.3407		P51148	RAB5C	4.91062		Q6IBS0	TWF2	14.2185
	P55036	PSMD4	5.33021		Q96PK6	RBM14	1.06715		Q9BQE3	TUBA1C	13.0373		P51148	RAB5C	3.24552		P04632	CAPNS1	12.8173		P78347-2	GTF2I	13.4428		Q8NCW5	APOA1BP	9.98212		Q92484	SMPDL3A	12.822		P27824-2	CANX	12.6935			Q07020	RPL18	14.3407		P61224-3	RAP1B	11.4581		P48449	LSS	2.36975
	Q10471	GALNT2	33.758		P55265	ADAR	5.33576		Q01105	SET;SETSIP	13.0373		P61224-3	RAP1B	8.11381		P61586	RHOA	12.8173		Q16769	QPCT	13.4428		Q8WWM7	ATXN2L	3.32737		P40189	IL6ST	12.822		O00115-2	DNASE2	12.6935			O75116	ROCK2	10.7555		P10155	TROVE2	13.095		P51610-4	HCFC1	8.29412
	O75326	SEMA7A	63.9625		Q92688-2	ANP32B	23.4774		Q9BT78	COPS4	13.0373		P10155	TROVE2	14.6049		P62873	GNB1	12.8173		P23470-2	PTPRG	13.4428		P09012	SNRPA	13.3095		O75581	LRP6	12.822		Q7L1Q6	BZW1	12.6935			Q9UBB4	ATXN10	8.96291		Q07020	RPL18	14.7319		P53004	BLVRA	15.4034
	Q9NR45	NANS	12.4371		O60701	UGDH	13.873		Q9Y224	C14orf166	13.0373		Q07020	RPL18	9.73657		P40429	RPL13A	12.8173		P47755	CAPZA2	12.5467		P51148	RAB5C	1.66369		P50452	SERPINB8	12.822		P63279	UBE2I	12.6935			P04062-4	GBA	10.7555		O75116	ROCK2	16.3687		P35637-2	FUS	8.29412
	Q9NUQ9	FAM49B	17.7674		P61289	PSME3	18.1416		P39748	FEN1	13.0373		O75116	ROCK2	9.73657		Q15366-6	PCBP2	12.8173		P29218-3	IMPA1	12.5467		P61224-3	RAP1B	13.3095		Q9BZM5	ULBP2;RAET1G;RAET1L	12.822		O43684-2	BUB3	12.6935			P42765	ACAA2	10.7555		P20020-6	ATP2B1	4.91062		P49790	NUP153	1.18487
	Q9Y3A5	SBDS	12.4371		Q08257	CRYZ	16.0073		P61289	PSME3	13.0373		P20020-6	ATP2B1	6.49105		Q15075	EEA1	12.8173		P08582	MFI2	12.5467		P10155	TROVE2	14.9732		Q02413	DSG1	12.822		O00629	KPNA4	12.6935			P46926	GNPDA1	10.7555		Q9UBB4	ATXN10	6.5475		P16035	TIMP2	20.1429
	Q9Y4W6	AFG3L2	1.77674		P07099	EPHX1	2.1343		P26006	ITGA3	13.0373		Q9UBB4	ATXN10	6.49105		Q16851	UGP2	12.8173		P34897-3	SHMT2	12.5467		Q07020	RPL18	9.98212		Q9NPR2-2	SEMA4B	11.2192		Q8NBZ7-2	UXS1	12.6935			P62318-2	SNRPD3	17.9258		P04062-4	GBA	8.18437		Q09028	RBBP4	15.4034
	P13987-2	CD59	1.77674		P16278	GLB1	34.1489		Q9UBB4	ATXN10	13.0373		P04062-4	GBA	42.1918		P15170-2	GSPT1	12.8173		P05387	RPLP2	12.5467		O75116	ROCK2	13.3095		Q7Z304	MAMDC2	11.2192		Q04917	YWHAH	12.6935			P21291	CSRP1	12.5481		P42765	ACAA2	8.18437		P00749-2	PLAU	13.0336
	P49756	RBM25	5.33021		Q14789-4	GOLGB1	5.33576		P62318-2	SNRPD3	13.0373		P42765	ACAA2	11.3593		P62917	RPL8	12.8173		P48739	PITPNB	12.5467		P20020-6	ATP2B1	8.31844		P07093-2	SERPINE2	11.2192		Q16851	UGP2	12.6935			P35659	DEK	3.58516		P46926	GNPDA1	14.7319		P26368-2	U2AF2	11.8487
	Q12792	TWF1	1.77674		Q6IBS0	TWF2	22.4102		Q13907	IDI1	13.0373		P46926	GNPDA1	21.0959		P60903	S100A10	12.8173		O43684-2	BUB3	12.5467		Q9UBB4	ATXN10	6.65475		P54687-4	BCAT1	11.2192		P17980	PSMC3	12.6935			Q96HE7	ERO1L	3.58516		P62318-2	SNRPD3	16.3687		O14979-3	HNRNPDL	9.479
	Q9H6S3	EPS8L2	3.55347		P51610-4	HCFC1	3.20146		P15374	UCHL3	13.0373		P62318-2	SNRPD3	9.73657		P26373	RPL13	12.8173		Q14232	EIF2B1	12.5467		P04062-4	GBA	49.9106		O15232	MATN3	11.2192		Q9Y376	CAB39	12.6935			Q9BUF5	TUBB6	1.79258		P21291	CSRP1	11.4581		O75223	GGCT	29.6219
	P24821	TNC	37.3114		P53004	BLVRA	13.873		Q15370	TCEB2	13.0373		P21291	CSRP1	21.0959		P43487-2	RANBP1	12.8173		P43686	PSMC4	12.5467		P42765	ACAA2	13.3095		Q7Z7M9	GALNT5	11.2192		Q9Y224	C14orf166	12.6935			P08243	ASNS	12.5481		P35659	DEK	1.63687		Q92896	GLG1	10.6639
	Q03001	DST	8.88368		P35637-2	FUS	7.47007		P35573	AGL	13.0373		Q96HE7	ERO1L	4.86829		Q92734-2	TFG	12.8173		Q9UNZ2	NSFL1C	12.5467		P46926	GNPDA1	19.9642		P17405	SMPD1	11.2192		Q9NPF2-2	CHST11	12.6935			Q9Y5K6	CD2AP	3.58516		Q96HE7	ERO1L	3.27375		O95831-3	AIFM1	15.4034
	Q01130-2	SRSF2	1.77674		P16035	TIMP2	52.2905		P84090	ERH	13.0373		Q9BUF5	TUBB6	1.62276		Q9Y224	C14orf166	12.8173		Q96CW1-2	AP2M1	12.5467		P62318-2	SNRPD3	14.9732		Q6EMK4	VASN	11.2192		Q9BRA2	TXNDC17	12.6935			P00450	CP	89.6291		Q9BUF5	TUBB6	8.18437		P26006	ITGA3	2.36975
	P55263-3	ADK	10.6604		Q09028	RBBP4	12.8058		Q9UIQ6	LNPEP	13.0373		P08243	ASNS	9.73657		Q01844-6	EWSR1	12.8173		O95865	DDAH2	12.5467		P21291	CSRP1	18.3006		O75509	TNFRSF21	11.2192		Q13443	ADAM9	12.6935			P22307	SCP2	1.79258		P08243	ASNS	14.7319		P62829	RPL23	5.92437
	Q99439	CNN2	1.77674		P00749-2	PLAU	58.6934		Q13404	UBE2V1	13.0373		Q9Y5K6	CD2AP	3.24552		Q13501	SQSTM1	12.8173		Q9UHD1	CHORDC1	12.5467		P35659	DEK	1.66369		Q96AP7	ESAM	11.2192		P61970	NUTF2	12.6935			P53999	SUB1	10.7555		Q9Y5K6	CD2AP	4.91062		Q96A72	MAGOHB	11.8487
	Q32P28	LEPRE1	21.3208		P26368-2	U2AF2	18.1416		Q9H2U2	PPA2	13.0373		P00450	CP	1.62276		O60701	UGDH	12.8173		Q16539	MAPK14	12.5467		Q96HE7	ERO1L	4.99106		Q9BRK3-3	MXRA8	11.2192		O15347	HMGB3	12.6935			Q15056	EIF4H	10.7555		P00450	CP	134.224		P21926	CD9	28.437
	Q86XX4-2	FRAS1	71.0694		O14979-3	HNRNPDL	17.0744		O15511	ARPC5	13.0373		P22307	SCP2	3.24552		Q96HE7	ERO1L	12.8173		P62495	ETF1	12.5467		Q9BUF5	TUBB6	1.66369		Q8N6Y1	PCDH20	11.2192		O00429-4	DNM1L	12.6935			Q9P2B2	PTGFRN	78.8736		P22307	SCP2	4.91062		Q8NCW5	APOA1BP	20.1429
	Q9NQW7-3	XPNPEP1	15.9906		O75223	GGCT	13.873		O95757	HSPA4L	13.0373		P53999	SUB1	3.24552		P11166	SLC2A1	12.8173		O15347	HMGB3	12.5467		P08243	ASNS	6.65475		P81605	DCD	11.2192		P54687-4	BCAT1	12.6935			P63279	UBE2I	12.5481		P53999	SUB1	9.82125		Q8WWM7	ATXN2L	1.18487
	P24534	EEF1B2	3.55347		Q92896	GLG1	22.4102		Q9Y376	CAB39	13.0373		Q15056	EIF4H	12.9821		P28062	PSMB8	12.8173		Q15102	PAFAH1B3	12.5467		Q9Y5K6	CD2AP	9.98212		P02649	APOE	11.2192		Q12765-2	SCRN1	12.6935			P62851	RPS25	7.17033		Q15056	EIF4H	8.18437		P09012	SNRPA	10.6639
	Q6DD88	ATL3	1.77674		O95831-3	AIFM1	5.33576		Q04721	NOTCH2	13.0373		P63279	UBE2I	16.2276		Q7L1Q6	BZW1	12.8173		P68036	UBE2L3	12.5467		P00450	CP	1.66369		Q08554-2	DSC1	11.2192		Q9UBQ0	VPS29	12.6935			Q8TEQ6	GEMIN5	12.5481		Q9P2B2	PTGFRN	99.8494		P48735	IDH2	1.18487
	P06132	UROD	12.4371		P26006	ITGA3	13.873		Q14914-2	PTGR1	13.0373		Q06124-1	PTPN11	24.3414		Q12792	TWF1	12.8173		Q07020	RPL18	12.5467		P22307	SCP2	6.65475		Q9Y678	COPG1	11.2192		O15145	ARPC3	12.6935			O75436	VPS26A	14.3407		P63279	UBE2I	22.9162		P51148	RAB5C	8.29412
	A5YKK6	CNOT1	3.55347		P62829	RPL23	5.33576		O75882-3	ATRN	13.0373		P62851	RPS25	19.4731		P30622-2	CLIP1	12.8173		Q9NX46	ADPRHL2	12.5467		Q15056	EIF4H	8.31844		P00492	HPRT1	11.2192		Q9NR12	PDLIM7	12.6935			P11166	SLC2A1	7.17033		Q06124-1	PTPN11	4.91062		P61224-3	RAP1B	15.4034
	O43684-2	BUB3	12.4371		Q96A72	MAGOHB	14.9401		O60911	CTSV	13.0373		Q8TEQ6	GEMIN5	8.11381		P62993	GRB2	12.8173		P40763	STAT3	12.5467		Q9P2B2	PTGFRN	1.66369		P50579	METAP2	11.2192		Q9H773	DCTPP1	12.6935			P21964-2	COMT	3.58516		P62851	RPS25	6.5475		P10155	TROVE2	20.1429
	P30622-2	CLIP1	8.88368		P21926	CD9	11.7387		O75503	CLN5	13.0373		O75436	VPS26A	14.6049		Q9Y263	PLAA	12.8173		Q9H5V8	CDCP1	12.5467		P63279	UBE2I	18.3006		Q5T4S7-3	UBR4	11.2192		O94973	AP2A2	12.6935			P47755	CAPZA2	8.96291		Q8TEQ6	GEMIN5	11.4581		Q07020	RPL18	10.6639
	Q92888-3	ARHGEF1	3.55347		Q8NCW5	APOA1BP	9.60437		Q9Y5X9	LIPG	13.0373		P11166	SLC2A1	12.9821		P62244	RPS15A	12.8173		P62701	RPS4X	12.5467		Q06124-1	PTPN11	11.6458		P49720	PSMB3	11.2192		O60313-2	OPA1	12.6935			Q08431	MFGE8	34.0591		O75436	VPS26A	14.7319		O75116	ROCK2	13.0336
	Q9NSD9	FARSB	10.6604		Q8WWM7	ATXN2L	4.26861		P80303-2	NUCB2	13.0373		P47755	CAPZA2	6.49105		P59998	ARPC4	12.8173		P61586	RHOA	12.5467		P62851	RPS25	18.3006		Q13616	CUL1	11.2192		P12110	COL6A2	12.6935			Q13907	IDI1	5.37775		P11166	SLC2A1	11.4581		P20020-6	ATP2B1	7.10925
	P50552	VASP	7.10694		P09012	SNRPA	8.53722		Q9NPF2-2	CHST11	13.0373		Q08431	MFGE8	14.6049		Q9Y3C6	PPIL1	12.8173		P15170-2	GSPT1	12.5467		Q8TEQ6	GEMIN5	8.31844		Q9NQG5	RPRD1B	11.2192		Q9Y646	CPQ	12.6935			O43291	SPINT2	14.3407		P21964-2	COMT	3.27375		Q9UBB4	ATXN10	7.10925
	Q9BRK5	SDF4	33.758		P48735	IDH2	5.33576		Q9HB63-3	NTN4	12.1061		Q13907	IDI1	4.86829		P17096	HMGA1	12.8173		P60903	S100A10	12.5467		O75436	VPS26A	21.6279		Q96A72	MAGOHB	11.2192		P60983	GMFB	12.6935			Q8N1G4	LRRC47	8.96291		P49755	TMED10	1.63687		P04062-4	GBA	10.6639
	P13497	BMP1	39.0882		P51148	RAB5C	6.40291		P50453	SERPINB9	12.1061		O43291	SPINT2	19.4731		Q9NR12	PDLIM7	12.8173		Q92734-2	TFG	12.5467		P11166	SLC2A1	13.3095		P52597	HNRNPF	11.2192		P49736	MCM2	12.6935			Q9BPX3	NCAPG	3.58516		P47755	CAPZA2	9.82125		P42765	ACAA2	7.10925
	P15374	UCHL3	10.6604		P61224-3	RAP1B	12.8058		O43286	B4GALT5	12.1061		Q8N1G4	LRRC47	9.73657		Q8WXX5	DNAJC9	12.8173		P11166	SLC2A1	12.5467		P49755	TMED10	3.32737		P62191	PSMC1	11.2192		Q8TEX9	IPO4	12.6935			O95865	DDAH2	8.96291		Q08431	MFGE8	29.4637		P46926	GNPDA1	18.958
	P62993	GRB2	10.6604		P10155	TROVE2	19.2087		O94907	DKK1	12.1061		P28062	PSMB8	19.4731		P16083	NQO2	12.8173		P62244	RPS15A	12.5467		P47755	CAPZA2	6.65475		P24821	TNC	11.2192		P42704	LRPPRC	12.6935			Q9UHB6	LIMA1	1.79258		Q13907	IDI1	4.91062		P62318-2	SNRPD3	14.2185
	Q01970	PLCB3	10.6604		Q07020	RPL18	7.47007		Q8NCC3	PLA2G15	12.1061		Q9BPX3	NCAPG	4.86829		Q9BS26	ERP44	12.8173		Q8WXX5	DNAJC9	12.5467		Q08431	MFGE8	24.9553		P61163	ACTR1A	11.2192		P04156	PRNP	12.6935			Q9UIA9	XPO7	16.1332		O43291	SPINT2	14.7319		P21291	CSRP1	10.6639
	O00629	KPNA4	7.10694		O75116	ROCK2	6.40291		O75368	SH3BGRL	12.1061		O95865	DDAH2	3.24552		P05161	ISG15	12.8173		P49773	HINT1	12.5467		Q13907	IDI1	3.32737		P30405	PPIF	11.2192		Q7L5N1	COPS6	12.6935			P08708	RPS17	5.37775		Q8N1G4	LRRC47	4.91062		P35659	DEK	5.92437
	P05121	SERPINE1	65.7392		P20020-6	ATP2B1	9.60437		Q9HB40	SCPEP1	12.1061		Q9UHB6	LIMA1	3.24552		Q9BYT8	NLN	12.8173		Q9Y3C8	UFC1	12.5467		O43291	SPINT2	14.9732		Q13404	UBE2V1	11.2192		Q9H488	POFUT1	12.6935			Q9BTY2	FUCA2	17.9258		P28062	PSMB8	26.19		Q96HE7	ERO1L	4.7395
	Q14126	DSG2	23.0976		Q9UBB4	ATXN10	12.8058		P20933	AGA	12.1061		Q9UIA9	XPO7	9.73657		Q9NYL9	TMOD3	12.8173		P21741	MDK	12.5467		Q8N1G4	LRRC47	14.9732		P27824-2	CANX	11.2192		P26196	DDX6	12.6935			Q15819	UBE2V2	23.3036		Q9BPX3	NCAPG	8.18437		Q9BUF5	TUBB6	2.36975
	O43852	CALU	7.10694		P04062-4	GBA	50.1562		Q9NY97-2	B3GNT2	12.1061		P08708	RPS17	8.11381		Q13509	TUBB3	12.8173		P52788	SMS	12.5467		P28062	PSMB8	39.9285		P62993	GRB2	11.2192		Q13151	HNRNPA0	12.6935			Q29RF7	PDS5A	3.58516		O95865	DDAH2	11.4581		P08243	ASNS	15.4034
	Q10567-2	AP1B1	12.4371		P42765	ACAA2	19.2087		Q09328	MGAT5	12.1061		Q9BTY2	FUCA2	45.4373		O14879	IFIT3	12.8173		Q13151	HNRNPA0	12.5467		Q9BPX3	NCAPG	6.65475		P15374	UCHL3	11.2192		Q9UJU6	DBNL	12.6935			P26196	DDX6	8.96291		Q9UIA9	XPO7	14.7319		Q9Y5K6	CD2AP	4.7395
	Q8WWI1-3	LMO7	1.77674		P46926	GNPDA1	24.5445		P03950	ANG	12.1061		Q15819	UBE2V2	25.9642		O43488	AKR7A2	12.8173		P17900	GM2A	12.5467		O95865	DDAH2	8.31844		P14678-2	SNRPB;SNRPN	11.2192		Q07960	ARHGAP1	12.6935			P46776	RPL27A	5.37775		P08708	RPS17	1.63687		P00450	CP	80.5715
	Q04828	AKR1C1	5.33021		P62318-2	SNRPD3	16.0073		P49767	VEGFC	12.1061		Q29RF7	PDS5A	4.86829		Q9Y281	CFL2	12.8173		Q9BQA1	WDR77	12.5467		Q9UHB6	LIMA1	4.99106		Q15293	RCN1	11.2192		P98179	RBM3	12.6935			Q7L1Q6	BZW1	10.7555		Q9BTY2	FUCA2	18.0056		P22307	SCP2	5.92437
	Q8NBJ4-2	GOLM1	42.6416		P21291	CSRP1	19.2087		Q8NCH0	CHST14	12.1061		P26196	DDX6	3.24552		P61201	COPS2	12.8173		Q04721	NOTCH2	12.5467		Q9UIA9	XPO7	11.6458		P34897-3	SHMT2	11.2192		P09661	SNRPA1	12.6935			P48723	HSPA13	16.1332		Q15819	UBE2V2	16.3687		P53999	SUB1	11.8487
	Q9UHB9	SRP68	7.10694		P35659	DEK	7.47007		P06576	ATP5B	12.1061		P46776	RPL27A	3.24552		Q76M96-2	CCDC80	12.8173		P62280	RPS11	12.5467		P08708	RPS17	8.31844		O43684-2	BUB3	11.2192		Q01085	TIAL1	12.6935			Q9NQG5	RPRD1B	3.58516		Q29RF7	PDS5A	3.27375		Q15056	EIF4H	7.10925
	O60271-4	SPAG9	8.88368		Q96HE7	ERO1L	10.6715		P25311	AZGP1	12.1061		Q96C19	EFHD2	17.8504		Q14914-2	PTGR1	12.8173		P20042	EIF2S2	12.5467		Q9BTY2	FUCA2	48.2469		Q14232	EIF2B1	11.2192		O00303	EIF3F	12.6935			Q99829	CPNE1	5.37775		P26196	DDX6	4.91062		Q9P2B2	PTGFRN	65.1681
	P05362	ICAM1	14.2139		Q9BUF5	TUBB6	5.33576		P04040	CAT	12.1061		Q7L1Q6	BZW1	11.3593		Q9H0W9-2	C11orf54	12.8173		Q07866-3	KLC1	12.5467		Q15819	UBE2V2	18.3006		Q9UNZ2	NSFL1C	11.2192		P51991	HNRNPA3	12.6935			Q9NX46	ADPRHL2	25.0961		P46776	RPL27A	3.27375		P63279	UBE2I	21.3277
	Q14232	EIF2B1	10.6604		P08243	ASNS	6.40291		Q9UHD8	2009-09-01	12.1061		P48723	HSPA13	29.2097		P43121	MCAM	12.8173		P63220	RPS21	12.5467		Q29RF7	PDS5A	3.32737		P60903	S100A10	11.2192		O75390	CS	12.6935			O00151	PDLIM1	7.17033		Q96C19	EFHD2	1.63687		Q06124-1	PTPN11	5.92437
	Q9Y2A7	NCKAP1	15.9906		Q9Y5K6	CD2AP	7.47007		P40763	STAT3	12.1061		Q9NQG5	RPRD1B	11.3593		Q92696	RABGGTA	12.8173		P35241	RDX	12.5467		P26196	DDX6	6.65475		P11166	SLC2A1	11.2192		O75608-2	LYPLA1	12.6935			Q9NZL9	MAT2B	16.1332		Q7L1Q6	BZW1	16.3687		P22087	FBL	1.18487
	Q5SSJ5	HP1BP3	1.77674		P00450	CP	4.26861		P49915	GMPS	12.1061		Q99829	CPNE1	1.62276		Q03154	ACY1	12.8173		P52306-5	RAP1GDS1	12.5467		P46776	RPL27A	6.65475		Q9Y3C8	UFC1	11.2192		Q96C19	EFHD2	11.7171			P28482	MAPK1	10.7555		P48723	HSPA13	16.3687		P62851	RPS25	7.10925
	O60313-2	OPA1	3.55347		P22307	SCP2	7.47007		Q13045	FLII	12.1061		Q9NX46	ADPRHL2	19.4731		O75787-2	ATP6AP2	12.8172		O95394	PGM3	12.5467		Q96C19	EFHD2	13.3095		P52788	SMS	11.2192		P62993	GRB2	11.7171			P29966	MARCKS	16.1332		Q9NQG5	RPRD1B	8.18437		Q8TEQ6	GEMIN5	10.6639
	Q9UHD1	CHORDC1	8.88368		P53999	SUB1	8.53722		O00429-4	DNM1L	12.1061		O00151	PDLIM1	14.6049		P22304	IDS	12.8172		P61970	NUTF2	12.5467		Q7L1Q6	BZW1	14.9732		Q07866-3	KLC1	11.2192		P53004	BLVRA	11.7171			Q9BXJ9	NAA15	8.96291		Q99829	CPNE1	4.91062		O75436	VPS26A	21.3277
	P31689	DNAJA1	3.55347		Q15056	EIF4H	11.7387		P43686	PSMC4	12.1061		Q9NZL9	MAT2B	14.6049		Q9HB40	SCPEP1	12.8172		P54727	RAD23B	12.5467		P48723	HSPA13	21.6279		P52306-5	RAP1GDS1	11.2192		Q14203-3	DCTN1	11.7171			P55036	PSMD4	7.17033		Q9NX46	ADPRHL2	19.6425		P11166	SLC2A1	17.7731
	O14776	TCERG1	5.33021		Q9P2B2	PTGFRN	1.06715		P60903	S100A10	12.1061		P28482	MAPK1	12.9821		P54687-4	BCAT1	12.8172		P20020-6	ATP2B1	12.5467		Q9NQG5	RPRD1B	9.98212		O95394	PGM3	11.2192		P03956	MMP1	11.7171			Q05682-5	CALD1	8.96291		O00151	PDLIM1	1.63687		P21964-2	COMT	8.29412
	P02792	FTL	23.0976		P63279	UBE2I	14.9401		O15347	HMGB3	12.1061		P29966	MARCKS	4.86829		Q92484	SMPDL3A	12.8172		O95757	HSPA4L	12.5467		Q99829	CPNE1	6.65475		P24752	ACAT1	11.2192		O14879	IFIT3	11.7171			Q10471	GALNT2	3.58516		Q9NZL9	MAT2B	14.7319		P49755	TMED10	1.18487
	P09525	ANXA4	1.77674		Q06124-1	PTPN11	29.8803		Q86XP3	DDX42	12.1061		Q9BXJ9	NAA15	8.11381		P25311	AZGP1	11.8313		P37235	HPCAL1	12.5467		Q9NX46	ADPRHL2	19.9642		Q9NSD9	FARSB	11.2192		P25398	RPS12	11.7171			Q99880	HIST1H2BL;HIST1H2BM;HIST1H2BN;HIST1H2BH;HIST2H2BF;HIST1H2BC;HIST1H2BD;H2BFS;HIST1H2BK	21.511		P28482	MAPK1	9.82125		P47755	CAPZA2	17.7731
	P01037	CST1	5.33021		P62851	RPS25	14.9401		P46782	RPS5	12.1061		P55036	PSMD4	9.73657		P04040	CAT	11.8313		Q96RS6	NUDCD1	12.5467		O00151	PDLIM1	8.31844		P84090	ERH	11.2192		P17900	GM2A	11.7171			O75326	SEMA7A	23.3036		P29966	MARCKS	19.6425		Q08431	MFGE8	43.8404
	P00736	C1R	44.4184		Q8TEQ6	GEMIN5	2.1343		Q15102	PAFAH1B3	12.1061		Q05682-5	CALD1	3.24552		P50570-3	NA	11.8313		P15924	DSP	12.5467		Q9NZL9	MAT2B	13.3095		P62277	RPS13	11.2192		Q16181	2007-09-01	11.7171			P07741	APRT	8.96291		Q9BXJ9	NAA15	9.82125		Q13907	IDI1	11.8487
	P30566	ADSL	14.2139		O75436	VPS26A	11.7387		Q13185	CBX3	12.1061		Q10471	GALNT2	25.9642		P51991	HNRNPA3	11.8313		P20340-2	RAB6A	12.5467		P28482	MAPK1	11.6458		Q14240	EIF4A2	11.2192		P50502	ST13;ST13P5;ST13P4	11.7171			Q9Y2J8	PADI2	16.1332		P55036	PSMD4	11.4581		O43291	SPINT2	16.5882
	P36551	CPOX	8.88368		P11166	SLC2A1	12.8058		Q92734-2	TFG	12.1061		Q99880	HIST1H2BL;HIST1H2BM;HIST1H2BN;HIST1H2BH;HIST2H2BF;HIST1H2BC;HIST1H2BD;H2BFS;HIST1H2BK	6.49105		Q9BR76	CORO1B	11.8313		O60493	SNX3	12.5467		P29966	MARCKS	8.31844		O95347	SMC2	11.2192		Q15019	2002-09-01	11.7171			Q9NR45	NANS	3.58516		Q05682-5	CALD1	11.4581		Q8N1G4	LRRC47	15.4034
	P10768	ESD	19.5441		P21964-2	COMT	1.06715		Q15293	RCN1	12.1061		O75326	SEMA7A	64.9105		P16144-2	ITGB4	11.8313		P52272-2	HNRNPM	12.5467		Q9BXJ9	NAA15	3.32737		O43747	AP1G1	11.2192		P62495	ETF1	11.7171			Q9NUQ9	FAM49B	10.7555		Q10471	GALNT2	14.7319		P28062	PSMB8	22.5126
	P35613	BSG	12.4371		P49755	TMED10	5.33576		P24666	ACP1	12.1061		P07741	APRT	8.11381		P62081	RPS7	11.8313		Q01459	CTBS	12.5466		P55036	PSMD4	8.31844		P09012	SNRPA	11.2192		P26368-2	U2AF2	11.7171			Q9Y3A5	SBDS	5.37775		Q99880	HIST1H2BL;HIST1H2BM;HIST1H2BN;HIST1H2BH;HIST2H2BF;HIST1H2BC;HIST1H2BD;H2BFS;HIST1H2BK	13.095		Q9BPX3	NCAPG	2.36975
	Q9Y2Z0-2	SUGT1	7.10694		P47755	CAPZA2	16.0073		E9PAV3	NACA	12.1061		Q9NR45	NANS	16.2276		P17812	CTPS1	11.8313		P50453	SERPINB9	12.5466		Q05682-5	CALD1	8.31844		P04040	CAT	11.2192		Q9NVA2	2011-09-01	11.7171			P13987-2	CD59	23.3036		O75326	SEMA7A	29.4637		O95865	DDAH2	18.958
	Q8NHP8	PLBD2	44.4184		Q08431	MFGE8	36.2832		Q9H0D6	XRN2	12.1061		Q9NUQ9	FAM49B	12.9821		Q14444-2	CAPRIN1	11.8313		O75787-2	ATP6AP2	12.5466		Q10471	GALNT2	26.619		Q7L5N1	COPS6	11.2192		Q00688	FKBP3	11.7171			P49756	RBM25	3.58516		P07741	APRT	16.3687		Q15738	NSDHL	5.92437
	Q9Y6G9	DYNC1LI1	7.10694		Q13907	IDI1	9.60437		P04899	GNAI2	12.1061		Q9Y3A5	SBDS	12.9821		O60610	DIAPH1	11.8313		P54687-4	BCAT1	12.5466		Q99880	HIST1H2BL;HIST1H2BM;HIST1H2BN;HIST1H2BH;HIST2H2BF;HIST1H2BC;HIST1H2BD;H2BFS;HIST1H2BK	9.98212		Q9HB07	C12orf10	11.2192		P21291	CSRP1	11.7171			P58546	MTPN	10.7555		Q9Y2J8	PADI2	31.1006		Q9UIA9	XPO7	16.5882
	O94760	DDAH1	15.9906		O43291	SPINT2	14.9401		Q14258	TRIM25	12.1061		P13987-2	CD59	9.73657		P38606-2	ATP6V1A	11.8313		O94907	DKK1	12.5466		O75326	SEMA7A	48.2469		Q9NVS9-3	PNPO	11.2192		P46783	RPS10	11.7171			Q12792	TWF1	7.17033		Q9NR45	NANS	6.5475		P08708	RPS17	2.36975
	P28072	PSMB6	3.55347		Q8N1G4	LRRC47	17.0744		O43809	NUDT21	12.1061		Q9NZB2-6	FAM120A	1.62276		P38919	EIF4A3	11.8313		P20933	AGA	12.5466		P07741	APRT	11.6458		O14964	HGS	11.2192		Q9HAT2	SIAE	11.7171			Q9H6S3	EPS8L2	1.79258		Q9NUQ9	FAM49B	11.4581		Q9BTY2	FUCA2	13.0336
	Q7KZ85	SUPT6H	10.6604		P28062	PSMB8	17.0744		Q09028	RBBP4	12.1061		P49756	RBM25	3.24552		P49321	NASP	11.8313		Q9UL46	PSME2	11.6505		Q9NR45	NANS	13.3095		Q96EK5	KIAA1279	11.2192		Q96S86	HAPLN3	11.7171			P24821	TNC	78.8736		Q9Y3A5	SBDS	8.18437		Q15819	UBE2V2	15.4034
	Q9NS15	LTBP3	28.4278		Q9BPX3	NCAPG	5.33576		P08243	ASNS	12.1061		P58546	MTPN	9.73657		Q9P0L0	VAPA	11.8313		P54819	AK2	11.6505		Q9NUQ9	FAM49B	16.6369		P13987-2	CD59	11.2192		Q14914-2	PTGR1	11.7171			Q9BXP5-4	SRRT	3.58516		P13987-2	CD59	27.8269		Q29RF7	PDS5A	2.36975
	P07711	CTSL	55.0788		O95865	DDAH2	14.9401		P62851	RPS25	12.1061		Q12792	TWF1	9.73657		Q15758	SLC1A5	11.8313		Q12907	LMAN2	11.6505		Q9Y3A5	SBDS	19.9642		Q13443	ADAM9	11.2192		Q9UIQ6	LNPEP	11.7171			Q01130-2	SRSF2	19.7184		P33992	MCM5	3.27375		P26196	DDX6	11.8487
	P48556	PSMD8	8.88368		Q9UHB6	LIMA1	6.40291		Q9NX46	ADPRHL2	12.1061		P24821	TNC	40.5691		Q6S8J3	POTEE	11.8313		P08243	ASNS	11.6505		P13987-2	CD59	11.6458		P09668	CTSH	11.2192		O15511	ARPC5	11.7171			P20073-2	ANXA7	5.37775		P49756	RBM25	4.91062		P46776	RPL27A	7.10925
	O00303	EIF3F	12.4371		Q9UIA9	XPO7	7.47007		Q9Y3A5	SBDS	12.1061		Q03001	DST	9.73657		Q9Y3I0	RTCB	11.8313		Q9BXS5	AP1M1	11.6505		P49756	RBM25	3.32737		O60869-2	EDF1	11.2192		P61289	PSME3	11.7171			P12830	CDH1	44.8146		P58546	MTPN	6.5475		Q96C19	EFHD2	3.55462
	P84098	RPL19	5.33021		P08708	RPS17	8.53722		P55263-3	ADK	12.1061		Q01130-2	SRSF2	1.62276		O94776	MTA2	11.8313		Q9P2T1	GMPR2	11.6505		P58546	MTPN	6.65475		P09913	IFIT2	11.2192		Q13907	IDI1	11.7171			P55263-3	ADK	8.96291		Q12792	TWF1	6.5475		Q7L1Q6	BZW1	15.4034
	Q9BQT9	CLSTN3	47.9718		Q9BTY2	FUCA2	43.7532		O60493	SNX3	12.1061		P12830	CDH1	1.62276		P08621	SNRNP70	11.8313		E9PAV3	NACA	11.6505		Q12792	TWF1	16.6369		Q8IZ83	ALDH16A1	11.2192		O94907	DKK1	11.7171			Q99439	CNN2	5.37775		Q9H6S3	EPS8L2	1.63687		P48723	HSPA13	17.7731
	P05091	ALDH2	3.55347		Q15819	UBE2V2	19.2087		Q9UHD1	CHORDC1	12.1061		P55263-3	ADK	11.3593		Q13185	CBX3	11.8313		Q15020	SART3	11.6505		Q9H6S3	EPS8L2	1.66369		Q92696	RABGGTA	11.2192		P49767	VEGFC	11.7171			Q32P28	LEPRE1	5.37775		P24821	TNC	58.9275		Q9NQG5	RPRD1B	9.479
	Q99426	TBCB	1.77674		Q29RF7	PDS5A	6.40291		O75396	SEC22B	12.1061		Q99439	CNN2	6.49105		Q15293	RCN1	11.8313		Q9H0D6	XRN2	11.6505		P24821	TNC	21.6279		Q03154	ACY1	11.2192		Q9ULA0-2	DNPEP	11.7171			Q86XX4-2	FRAS1	5.37775		Q9BXP5-4	SRRT	1.63687		Q99829	CPNE1	7.10925
	Q8WUJ3	CEMIP	17.7674		P26196	DDX6	7.47007		Q9BXS5	AP1M1	12.1061		Q32P28	LEPRE1	21.0959		P24666	ACP1	11.8313		O43809	NUDT21	11.6505		Q03001	DST	3.32737		Q14151	SAFB2	11.2192		Q09028	RBBP4	11.7171			Q9NQW7-3	XPNPEP1	7.17033		Q01130-2	SRSF2	24.5531		Q9NX46	ADPRHL2	17.7731
	P50897	PPT1	21.3208		P46776	RPL27A	8.53722		P55735	SEC13	12.1061		Q86XX4-2	FRAS1	66.5333		P24752	ACAT1	11.8313		P51665	PSMD7	11.6505		Q01130-2	SRSF2	1.66369		P46087	NOP2	11.2192		P08243	ASNS	11.7171			P24534	EEF1B2	10.7555		P20073-2	ANXA7	4.91062		O00151	PDLIM1	2.36975
	Q92878-2	RAD50	5.33021		Q96C19	EFHD2	16.0073		Q9Y3C8	UFC1	12.1061		Q9NQW7-3	XPNPEP1	16.2276		P49773	HINT1	11.8313		Q9UN86	G3BP2	11.6505		P12830	CDH1	3.32737		O96019	ACTL6A	11.2192		Q9Y3C8	UFC1	11.7171			Q6DD88	ATL3	1.79258		P12830	CDH1	47.4694		Q9NZL9	MAT2B	17.7731
	Q9UGI8	TES	8.88368		Q7L1Q6	BZW1	11.7387		Q9BV57	ADI1	12.1061		P24534	EEF1B2	11.3593		Q14258	TRIM25	11.8313		P61081	UBE2M	11.6505		P55263-3	ADK	11.6458		P17066	HSPA6	11.2192		P04040	CAT	11.7171			P06132	UROD	12.5481		P55263-3	ADK	13.095		P28482	MAPK1	15.4034
	O00203-3	AP3B1	1.77674		P48723	HSPA13	50.1562		P16083	NQO2	12.1061		P06132	UROD	11.3593		Q13620	CUL4B	11.8313		P09914	IFIT1	11.6505		Q99439	CNN2	6.65475		O94979-4	SEC31A	11.2192		Q96RS6	NUDCD1	11.7171			A5YKK6	CNOT1	8.96291		Q99439	CNN2	3.27375		P29966	MARCKS	15.4034
	O15042	U2SURP	1.77674		Q9NQG5	RPRD1B	18.1416		Q14240	EIF4A2	12.1061		O43684-2	BUB3	6.49105		P35637-2	FUS	11.8313		P62873	GNB1	11.6505		Q32P28	LEPRE1	13.3095		P62312	LSM6	11.2192		O75396	SEC22B	11.7171			O43684-2	BUB3	8.96291		Q32P28	LEPRE1	4.91062		Q9BXJ9	NAA15	7.10925
	O60488-2	ACSL4	1.77674		Q99829	CPNE1	5.33576		Q9ULA0-2	DNPEP	12.1061		P30622-2	CLIP1	11.3593		Q15056	EIF4H	11.8313		Q9NR12	PDLIM7	11.6505		Q86XX4-2	FRAS1	51.5743		Q15424-2	SAFB	11.2192		P40763	STAT3	11.7171			P30622-2	CLIP1	14.3407		Q9NQW7-3	XPNPEP1	14.7319		P55036	PSMD4	13.0336
	P35573	AGL	8.88368		Q9NX46	ADPRHL2	11.7387		P61970	NUTF2	12.1061		Q9NSD9	FARSB	12.9821		Q03001	DST	11.8313		Q9Y281	CFL2	11.6505		Q9NQW7-3	XPNPEP1	14.9732		P09496-2	CLTA	11.2192		Q92734-2	TFG	11.7171			Q9NSD9	FARSB	5.37775		P24534	EEF1B2	8.18437		Q05682-5	CALD1	5.92437
	Q9Y263	PLAA	14.2139		O00151	PDLIM1	13.873		Q9BRA2	TXNDC17	12.1061		P50552	VASP	9.73657		Q9UHB9	SRP68	11.8313		Q9BR76	CORO1B	11.6505		P24534	EEF1B2	6.65475		P07741	APRT	11.2192		Q9BUD6	SPON2	11.7171			P50552	VASP	7.17033		P06132	UROD	11.4581		Q10471	GALNT2	13.0336
	O43747	AP1G1	10.6604		Q9NZL9	MAT2B	7.47007		Q86TI2	DPP9	12.1061		Q9BRK5	SDF4	32.4552		O60271-4	SPAG9	11.8313		Q9P0L0	VAPA	11.6505		P06132	UROD	14.9732		P01036	CST4	9.61649		O94766-2	B3GAT3	11.7171			Q9BRK5	SDF4	16.1332		A5YKK6	CNOT1	9.82125		Q99880	HIST1H2BL;HIST1H2BM;HIST1H2BN;HIST1H2BH;HIST2H2BF;HIST1H2BC;HIST1H2BD;H2BFS;HIST1H2BK	14.2185
	P51665	PSMD7	7.10694		P28482	MAPK1	17.0744		P10321	HLA-C	12.1061		P13497	BMP1	27.587		Q7KZ85	SUPT6H	11.8313		P24752	ACAT1	11.6505		A5YKK6	CNOT1	1.66369		Q9UBG0	MRC2	9.61649		P49773	HINT1	11.7171			P13497	BMP1	30.4739		O43684-2	BUB3	11.4581		O75326	SEMA7A	15.4034
	Q86TX2	ACOT1;ACOT2	7.10694		P29966	MARCKS	5.33576		Q9Y4E8	USP15	12.1061		P15374	UCHL3	12.9821		O00303	EIF3F	11.8313		Q99426	TBCB	11.6505		O43684-2	BUB3	9.98212		P23470-2	PTPRG	9.61649		Q9UHY7	ENOPH1	11.7171			P15374	UCHL3	5.37775		P30622-2	CLIP1	11.4581		P07741	APRT	9.479
	P61086	UBE2K	3.55347		Q9BXJ9	NAA15	7.47007		P31431	SDC4	12.1061		P62993	GRB2	8.11381		Q99426	TBCB	11.8313		P55735	SEC13	11.6505		P30622-2	CLIP1	13.3095		Q01459	CTBS	9.61649		O75197	LRP5	11.7171			P62993	GRB2	10.7555		Q9NSD9	FARSB	8.18437		Q9Y2J8	PADI2	21.3277
	Q14192	FHL2	3.55347		P55036	PSMD4	6.40291		Q96RS6	NUDCD1	12.1061		Q01970	PLCB3	16.2276		P55769	NHP2L1	11.8313		Q12765-2	SCRN1	11.6505		Q92888-3	ARHGEF1	1.66369		P20933	AGA	9.61649		P63167	DYNLL1	11.7171			Q01970	PLCB3	12.5481		P50552	VASP	13.095		Q9NR45	NANS	13.0336
	Q15436	SEC23A	26.651		Q05682-5	CALD1	2.1343		Q13443	ADAM9	12.1061		Q14512	FGFBP1	3.24552		P31949	S100A11	11.8313		P18621-3	RPL17	11.6505		Q9NSD9	FARSB	13.3095		Q6P4A8	PLBD1	9.61649		Q14444-2	CAPRIN1	11.7171			P00352	ALDH1A1	30.4739		Q9BRK5	SDF4	22.9162		Q9NUQ9	FAM49B	17.7731
	Q9BVK6	TMED9	3.55347		Q10471	GALNT2	49.089		Q6EMK4	VASN	11.1749		Q15785	TOMM34	1.62276		Q9Y5S9-2	RBM8A	11.8313		Q9NSD9	FARSB	11.6505		P50552	VASP	9.98212		Q96PD2	DCBLD2	9.61649		P15151-3	PVR	11.7171			Q14512	FGFBP1	69.9107		P13497	BMP1	36.0112		Q9Y3A5	SBDS	5.92437
	Q13618	CUL3	5.33021		Q99880	HIST1H2BL;HIST1H2BM;HIST1H2BN;HIST1H2BH;HIST2H2BF;HIST1H2BC;HIST1H2BD;H2BFS;HIST1H2BK	7.47007		P43251-4	BTD	11.1749		O00629	KPNA4	3.24552		P30405	PPIF	11.8313		O00629	KPNA4	11.6505		Q9BRK5	SDF4	28.2827		Q10469	MGAT2	9.61649		Q9H3K6	BOLA2	11.7171			O00629	KPNA4	8.96291		P15374	UCHL3	6.5475		P13987-2	CD59	22.5126
	P12236	SLC25A6	3.55347		O75326	SEMA7A	37.3503		O43505	B4GAT1	11.1749		P05121	SERPINE1	55.1739		O75347	TBCA	11.8313		P84090	ERH	11.6505		P13497	BMP1	29.9464		Q09328	MGAT5	9.61649		P84098	RPL19	11.7171			Q14126	DSG2	21.511		P62993	GRB2	9.82125		P33992	MCM5	1.18487
	P51114	FXR1	7.10694		P07741	APRT	6.40291		O75509	TNFRSF21	11.1749		Q14126	DSG2	21.0959		P55735	SEC13	11.8313		P13861-2	PRKAR2A	11.6505		P15374	UCHL3	14.9732		O75197	LRP5	9.61649		P35659	DEK	11.7171			Q10567-2	AP1B1	10.7555		Q01970	PLCB3	18.0056		P49756	RBM25	2.36975
	Q9UKY7	CDV3	5.33021		Q9NR45	NANS	16.0073		O94766-2	B3GAT3	11.1749		O43852	CALU	6.49105		Q9Y3C8	UFC1	11.8313		Q9H2U2	PPA2	11.6505		P62993	GRB2	13.3095		P06280	GLA	9.61649		P61019	RAB2A	11.7171			Q04828	AKR1C1	17.9258		P00352	ALDH1A1	32.7375		P58546	MTPN	11.8487
	O95084	PRSS23	19.5441		Q9NUQ9	FAM49B	17.0744		P54687-4	BCAT1	11.1749		Q10567-2	AP1B1	8.11381		Q9UKD2	MRTO4	11.8313		Q9UHY7	ENOPH1	11.6505		Q01970	PLCB3	11.6458		P80303-2	NUCB2	9.61649		P62304	SNRPE	11.7171			Q8NBJ4-2	GOLM1	17.9258		Q14512	FGFBP1	75.2962		Q12792	TWF1	13.0336
	O00115-2	DNASE2	23.0976		Q9Y3A5	SBDS	11.7387		P17405	SMPD1	11.1749		Q8WWI1-3	LMO7	3.24552		O94973	AP2A2	11.8313		P62277	RPS13	11.6505		Q14512	FGFBP1	8.31844		Q99650	OSMR	9.61649		P02462	COL4A1	11.7171			O60271-4	SPAG9	3.58516		O00629	KPNA4	8.18437		Q9H6S3	EPS8L2	2.36975
	P39060-2	COL18A1	44.4184		Q9Y4W6	AFG3L2	1.06715		Q9H1E3	NUCKS1	11.1749		Q04828	AKR1C1	3.24552		P21741	MDK	11.8313		Q00341	HDLBP	11.6505		Q15785	TOMM34	1.66369		O00214-2	LGALS8	9.61649		Q96N03	VSTM2L	11.7171			P05362	ICAM1	17.9258		Q14126	DSG2	19.6425		P24821	TNC	62.7984
	P42285	SKIV2L2	10.6604		P13987-2	CD59	8.53722		P10145	CXCL8	11.1749		Q8NBJ4-2	GOLM1	43.8146		Q13404	UBE2V1	11.8313		P78330	PSPH	11.6505		O00629	KPNA4	1.66369		Q9UKZ9	PCOLCE2	9.61649		Q9BX68	HINT2	11.7171			Q14232	EIF2B1	5.37775		O43852	CALU	1.63687		Q9BXP5-4	SRRT	1.18487
	Q07866-3	KLC1	5.33021		P33992	MCM5	1.06715		P35475	IDUA	11.1749		Q9UHB9	SRP68	1.62276		P52788	SMS	11.8313		P35573	AGL	11.6505		P05121	SERPINE1	54.9017		P01889	HLA-B	9.61649		Q12882	DPYD	11.7171			Q9Y2A7	NCKAP1	14.3407		Q10567-2	AP1B1	14.7319		Q01130-2	SRSF2	18.958
	Q9UNF0-2	PACSIN2	8.88368		P49756	RBM25	5.33576		Q9BUD6	SPON2	11.1749		O60271-4	SPAG9	9.73657		Q7L5N1	COPS6	11.8313		O76003	GLRX3	11.6505		Q14126	DSG2	18.3006		Q9ULF5	SLC39A10	9.61649		Q8IYB7	DIS3L2	11.7171			Q9UHD1	CHORDC1	14.3407		Q04828	AKR1C1	14.7319		P20073-2	ANXA7	8.29412
	Q9Y383	LUC7L2	10.6604		P58546	MTPN	17.0744		P09341	CXCL1	11.1749		O60493	SNX3	4.86829		Q9ULC4	MCTS1	11.8313		Q9H3K6	BOLA2	11.6505		O43852	CALU	11.6458		P19883-2	FST	9.61649		Q08209-2	PPP3CA	11.7171			P31689	DNAJA1	1.79258		Q8NBJ4-2	GOLM1	14.7319		P12830	CDH1	34.3614
	O96019	ACTL6A	7.10694		Q12792	TWF1	16.0073		Q03167-2	TGFBR3	11.1749		P05362	ICAM1	4.86829		Q12765-2	SCRN1	11.8313		Q8WZA9	IRGQ	11.6505		Q10567-2	AP1B1	3.32737		O95633-2	FSTL3	9.61649		O95487-2	SEC24B	11.7171			O14776	TCERG1	5.37775		O60493	SNX3	4.91062		P55263-3	ADK	15.4034
	Q9HC35	EML4	7.10694		Q9H6S3	EPS8L2	6.40291		P20062	TCN2	11.1749		Q14232	EIF2B1	9.73657		Q9H773	DCTPP1	11.8313		Q9NWV4	C1orf123	11.6505		Q04828	AKR1C1	6.65475		O43813	LANCL1	9.61649		O75436	VPS26A	11.7171			P09525	ANXA4	1.79258		P05362	ICAM1	22.9162		Q99439	CNN2	4.7395
	P38117	ETFB	1.77674		P24821	TNC	24.5445		Q13219	PAPPA	11.1749		Q9Y2A7	NCKAP1	11.3593		Q9HB07	C12orf10	11.8313		Q86SF2	GALNT7	11.6505		Q8NBJ4-2	GOLM1	53.238		P09529	INHBB	9.61649		O15031	PLXNB2	11.7171			P01037	CST1	1.79258		Q14232	EIF2B1	4.91062		Q32P28	LEPRE1	3.55462
	P48163	ME1	17.7674		Q03001	DST	12.8058		Q8N6G6	ADAMTSL1	11.1749		O60313-2	OPA1	4.86829		Q53H82	LACTB2	11.8313		Q9BSJ8	ESYT1	11.6505		Q9UHB9	SRP68	1.66369		P07478	PRSS2	9.61649		O75718	CRTAP	11.7171			P00736	C1R	8.96291		Q9Y2A7	NCKAP1	18.0056		Q86XX4-2	FRAS1	5.92437
	P62879	GNB2	3.55347		Q9BXP5-4	SRRT	2.1343		Q15459	SF3A1	11.1749		Q9UHD1	CHORDC1	6.49105		Q9Y4E8	USP15	11.8313		O75822	EIF3J	11.6505		O60271-4	SPAG9	9.98212		P15531	NME1	9.61649		P11166	SLC2A1	11.7171			P30566	ADSL	12.5481		O60313-2	OPA1	1.63687		Q9NQW7-3	XPNPEP1	5.92437
	Q9H3U1-2	UNC45A	12.4371		Q01130-2	SRSF2	6.40291		P12429	ANXA3	11.1749		P31689	DNAJA1	6.49105		P31431	SDC4	11.8313		Q9H3P7	ACBD3	11.6505		O60493	SNX3	9.98212		P31946-2	YWHAB	9.61649		Q8NC51	SERBP1	11.7171			P36551	CPOX	12.5481		Q9UHD1	CHORDC1	16.3687		P24534	EEF1B2	10.6639
	Q9Y3C6	PPIL1	1.77674		P20073-2	ANXA7	1.06715		Q06210-2	GFPT1	11.1749		O14776	TCERG1	6.49105		P46109	CRKL	11.8313		Q1KMD3	HNRNPUL2	11.6505		P05362	ICAM1	8.31844		Q01973	ROR1	9.61649		Q6L8Q7-2	PDE12	11.7171			P61026	RAB10	3.58516		P31689	DNAJA1	3.27375		Q6DD88	ATL3	1.18487
	P12277	CKB	7.10694		P12830	CDH1	7.47007		P62277	RPS13	11.1749		P02792	FTL	30.8325		P80723	BASP1	11.8313		P49736	MCM2	11.6505		Q14232	EIF2B1	8.31844		P35221	CTNNA1	9.61649		Q9BY32	ITPA	11.7171			P10768	ESD	8.96291		O14776	TCERG1	4.91062		P06132	UROD	14.2185
	Q24JP5	TMEM132A	17.7674		P55263-3	ADK	16.0073		P04632	CAPNS1	11.1749		P01037	CST1	42.1918		Q9NVS9-3	PNPO	11.8313		P61106	RAB14	11.6505		Q9Y2A7	NCKAP1	4.99106		P25787	PSMA2	9.61649		Q9BXJ9	NAA15	11.7171			P35613	BSG	3.58516		P09525	ANXA4	3.27375		A5YKK6	CNOT1	8.29412
	P55010	EIF5	3.55347		Q99439	CNN2	7.47007		P62753	RPS6	11.1749		P00736	C1R	32.4552		P60983	GMFB	11.8313		Q96FJ2	DYNLL2	11.6505		Q9UHD1	CHORDC1	9.98212		Q6NZI2	PTRF	9.61649		Q53GS9	USP39	11.7171			Q9Y2Z0-2	SUGT1	3.58516		P00736	C1R	9.82125		O43684-2	BUB3	13.0336
	Q02880-2	TOP2B	5.33021		Q32P28	LEPRE1	17.0744		P20340-2	RAB6A	11.1749		P30566	ADSL	12.9821		Q9GZT8	NIF3L1	11.8313		P55283	CDH4	11.6505		P31689	DNAJA1	4.99106		P32455	GBP1	9.61649		Q86V81	ALYREF	11.7171			Q8NHP8	PLBD2	7.17033		P30566	ADSL	9.82125		P30622-2	CLIP1	9.479
	P11908	PRPS2	7.10694		Q86XX4-2	FRAS1	51.2233		P30084	ECHS1	11.1749		P36551	CPOX	14.6049		O75629	CREG1	11.8313		O15232	MATN3	11.6505		O14776	TCERG1	3.32737		P14735	IDE	9.61649		P17812	CTPS1	10.7407			Q9Y6G9	DYNC1LI1	1.79258		P36551	CPOX	8.18437		Q9NSD9	FARSB	10.6639
	Q9UBE0	SAE1	5.33021		Q9NQW7-3	XPNPEP1	22.4102		Q9UL46	PSME2	11.1749		P61026	RAB10	1.62276		O75718	CRTAP	11.8313		P22304	IDS	11.6505		P02792	FTL	36.6011		Q15366-6	PCBP2	9.61649		P24666	ACP1	10.7407			O94760	DDAH1	8.96291		P61026	RAB10	4.91062		P50552	VASP	11.8487
	Q9UIQ6	LNPEP	8.88368		P24534	EEF1B2	12.8058		Q9Y6E2	BZW2	11.1749		P10768	ESD	12.9821		P09668	CTSH	11.8313		P50281	MMP14	11.6505		P01037	CST1	44.9196		Q14258	TRIM25	9.61649		P21926	CD9	10.7407			P28072	PSMB6	3.58516		P10768	ESD	4.91062		Q9BRK5	SDF4	14.2185
	O75828	CBR3	8.88368		Q6DD88	ATL3	4.26861		Q13409-3	DYNC1I2	11.1749		P35613	BSG	12.9821		P50281	MMP14	11.8313		O43405	COCH	11.6505		P00736	C1R	44.9196		P29323-2	EPHB2	9.61649		P24752	ACAT1	10.7407			Q7KZ85	SUPT6H	1.79258		P52948-5	NUP98	1.63687		P13497	BMP1	35.5462
	Q13247	SRSF6	1.77674		P06132	UROD	18.1416		Q6S8J3	POTEE	11.1749		Q9Y2Z0-2	SUGT1	6.49105		P40189	IL6ST	11.8313		Q6P4A8	PLBD1	11.6505		P30566	ADSL	13.3095		P84077	ARF1	9.61649		Q9NWV4	C1orf123	10.7407			Q9NS15	LTBP3	37.6442		P35613	BSG	8.18437		P15374	UCHL3	5.92437
	P19623	SRM	17.7674		A5YKK6	CNOT1	1.06715		Q96P70	IPO9	11.1749		Q8NHP8	PLBD2	43.8146		O94907	DKK1	11.8313		Q8NBZ7-2	UXS1	11.6505		P36551	CPOX	9.98212		Q9UQE7	SMC3	9.61649		P51665	PSMD7	10.7407			P07711	CTSL	3.58516		Q9Y2Z0-2	SUGT1	9.82125		P62993	GRB2	17.7731
	Q13011	ECH1	3.55347		O43684-2	BUB3	13.873		Q15020	SART3	11.1749		Q9Y6G9	DYNC1LI1	1.62276		Q8NCC3	PLA2G15	11.8313		P52823	STC1	11.6505		P61026	RAB10	4.99106		Q16666-6	IFI16	9.61649		P84103-2	SRSF3	10.7407			P48556	PSMD8	7.17033		Q8NHP8	PLBD2	8.18437		Q01970	PLCB3	9.479
	Q15424-2	SAFB	3.55347		P30622-2	CLIP1	16.0073		P24752	ACAT1	11.1749		O94760	DDAH1	14.6049		O43405	COCH	11.8313		O00462	MANBA	11.6505		P10768	ESD	16.6369		P58546	MTPN	9.61649		P35442	THBS2	10.7407			Q04837	SSBP1	12.5481		Q9Y6G9	DYNC1LI1	4.91062		P00352	ALDH1A1	30.8067
	P21266	GSTM3	5.33021		Q92888-3	ARHGEF1	3.20146		P68036	UBE2L3	11.1749		P28072	PSMB6	21.0959		P32004-3	L1CAM	11.8313		Q13444-10	ADAM15	11.6505		P35613	BSG	16.6369		O43399	TPD52L2	9.61649		Q9H3U1-2	UNC45A	10.7407			O00303	EIF3F	8.96291		O94760	DDAH1	8.18437		Q14512	FGFBP1	56.874
	Q8IZ83	ALDH16A1	10.6604		Q9NSD9	FARSB	13.873		P49773	HINT1	11.1749		Q7KZ85	SUPT6H	8.11381		Q7Z304	MAMDC2	11.8313		O94813-3	SLIT2	11.6505		Q9Y2Z0-2	SUGT1	4.99106		Q9UH65	SWAP70	9.61649		Q6WCQ1-2	MPRIP	10.7407			P50402	EMD	5.37775		P28072	PSMB6	18.0056		O00629	KPNA4	14.2185
	Q9Y2X3	NOP58	3.55347		P50552	VASP	14.9401		P21926	CD9	11.1749		Q9NS15	LTBP3	12.9821		P42330	AKR1C3	11.8313		Q03167-2	TGFBR3	11.6505		Q8NHP8	PLBD2	38.2648		P17844	DDX5	9.61649		Q9NPQ8-4	RIC8A	10.7407			O43324	EEF1E1	8.96291		Q7KZ85	SUPT6H	4.91062		P05121	SERPINE1	1.18487
	O43240	KLK10	1.77674		Q9BRK5	SDF4	23.4774		P11166	SLC2A1	11.1749		P07711	CTSL	40.5691		P20933	AGA	11.8313		Q9H1E3	NUCKS1	11.6505		Q9Y6G9	DYNC1LI1	3.32737		O75367	H2AFY	9.61649		Q8N1Q1	CA13	10.7407			P84098	RPL19	3.58516		Q9NS15	LTBP3	39.285		Q14126	DSG2	17.7731
	O76003	GLRX3	10.6604		P13497	BMP1	26.6788		Q9NR45	NANS	11.1749		P48556	PSMD8	4.86829		O75581	LRP6	11.8313		Q96PD2	DCBLD2	11.6505		O94760	DDAH1	8.31844		Q9NR30	DDX21	9.61649		P49789	FHIT	10.7407			Q15370	TCEB2	14.3407		P07711	CTSL	4.91062		O43852	CALU	3.55462
	Q96CT7	CCDC124	3.55347		P15374	UCHL3	14.9401		P24534	EEF1B2	11.1749		Q04837	SSBP1	8.11381		P34059	GALNS	11.8313		Q7Z7M9	GALNT5	11.6505		P28072	PSMB6	28.2827		P11388	TOP2A	9.61649		O43583	DENR	10.7407			Q6PKG0	LARP1	3.58516		P48556	PSMD8	6.5475		Q10567-2	AP1B1	13.0336
	Q12874	SF3A3	10.6604		P62993	GRB2	8.53722		P30622-2	CLIP1	11.1749		O00303	EIF3F	9.73657		O14657	TOR1B	11.8313		Q8IXL6	FAM20C	11.6505		Q7KZ85	SUPT6H	3.32737		P24534	EEF1B2	9.61649		P05387	RPLP2	10.7407			Q9BQT9	CLSTN3	35.8516		Q04837	SSBP1	13.095		Q04828	AKR1C1	17.7731
	P30876	POLR2B	3.55347		Q01970	PLCB3	10.6715		O60313-2	OPA1	11.1749		O43324	EEF1E1	9.73657		Q6P4A8	PLBD1	11.8313		Q9Y6E2	BZW2	10.7543		Q9NS15	LTBP3	14.9732		P53041	PPP5C	9.61649		P55283	CDH4	10.7407			O15020	SPTBN2	17.9258		O00303	EIF3F	9.82125		Q8NBJ4-2	GOLM1	9.479
	Q9BXS5	AP1M1	10.6604		Q15785	TOMM34	10.6715		Q9UGI8	TES	11.1749		P84098	RPL19	3.24552		Q8NBZ7-2	UXS1	11.8313		P30566	ADSL	10.7543		P07711	CTSL	41.5922		Q92616	GCN1L1	9.61649		Q15185-4	PTGES3	10.7407			P42677	RPS27	7.17033		O43324	EEF1E1	8.18437		Q9UHB9	SRP68	1.18487
	P55735	SEC13	5.33021		O00629	KPNA4	14.9401		Q9UNF0-2	PACSIN2	11.1749		Q15370	TCEB2	11.3593		P27918	CFP	11.8313		Q14240	EIF4A2	10.7543		P48556	PSMD8	8.31844		Q9UHD8	2009-09-01	9.61649		P24821	TNC	10.7407			Q99426	TBCB	5.37775		P84098	RPL19	4.91062		O60271-4	SPAG9	1.18487
	O43865	AHCYL1;AHCYL2	3.55347		P05121	SERPINE1	55.4919		Q9Y3C6	PPIL1	11.1749		Q6PKG0	LARP1	1.62276		Q99574	SERPINI1	11.8313		Q09028	RBBP4	10.7543		Q04837	SSBP1	4.99106		P07108	DBI	9.61649		P40189	IL6ST	10.7407			P05109	S100A8	48.3997		Q15370	TCEB2	8.18437		O60493	SNX3	4.7395
	P55327-2	TPD52	1.77674		Q14126	DSG2	17.0744		O76003	GLRX3	11.1749		Q9BQT9	CLSTN3	35.7008		Q9BRF8	CPPED1	11.8313		O00115-2	DNASE2	10.7543		O00303	EIF3F	8.31844		Q86XP3	DDX42	9.61649		P59998	ARPC4	10.7407			P55769	NHP2L1	10.7555		Q6PKG0	LARP1	1.63687		P05362	ICAM1	21.3277
	O43681	ASNA1	5.33021		O43852	CALU	17.0744		P17096	HMGA1	11.1749		P05091	ALDH2	1.62276		Q6P179	ERAP2	11.8313		O75223	GGCT	10.7543		O43324	EEF1E1	13.3095		Q14914-2	PTGR1	9.61649		Q13951-2	CBFB	10.7407			Q9Y5Y6	ST14	75.2884		Q9BQT9	CLSTN3	29.4637		Q14232	EIF2B1	8.29412
	Q8TEX9	IPO4	8.88368		Q10567-2	AP1B1	9.60437		Q9NR12	PDLIM7	11.1749		P42677	RPS27	4.86829		P52823	STC1	10.8454		P10321	HLA-C	10.7543		P84098	RPL19	4.99106		P30084	ECHS1	9.61649		P55287	CDH11	10.7407			O43491	EPB41L2	12.5481		O15020	SPTBN2	24.5531		Q9Y2A7	NCKAP1	13.0336
	P13796	LCP1	31.9812		Q04828	AKR1C1	5.33576		Q9UBQ7	GRHPR	11.1749		Q99426	TBCB	11.3593		Q8IV08	PLD3	10.8454		Q96AE4	FUBP1	10.7543		Q15370	TCEB2	11.6458		P12277	CKB	9.61649		Q99650	OSMR	10.7407			P16401	HIST1H1B	16.1332		P42677	RPS27	3.27375		Q5SSJ5	HP1BP3	1.18487
	Q5JPE7-2	NOMO2;NOMO3;NOMO1	3.55347		Q8NBJ4-2	GOLM1	30.9474		Q13098-5	GPS1	11.1749		P55769	NHP2L1	8.11381		P43251-4	BTD	10.8454		Q96HE7	ERO1L	10.7543		Q9BQT9	CLSTN3	36.6011		Q9UNW1	MINPP1	9.61649		Q02878	RPL6	10.7407			P50897	PPT1	12.5481		Q99426	TBCB	6.5475		Q9UNF1	MAGED2	1.18487
	Q9UBQ7	GRHPR	5.33021		Q9UHB9	SRP68	9.60437		Q8WXX5	DNAJC9	11.1749		Q8WUJ3	CEMIP	11.3593		O43505	B4GAT1	10.8454		Q7L1Q6	BZW1	10.7543		O15020	SPTBN2	1.66369		P39748	FEN1	9.61649		P17844	DDX5	10.7407			Q92878-2	RAD50	12.5481		P05109	S100A8	39.285		Q9UHD1	CHORDC1	16.5882
	Q9Y570	PPME1	1.77674		O60271-4	SPAG9	7.47007		O94973	AP2A2	11.1749		P50897	PPT1	12.9821		Q13685	AAMP	10.8454		Q9NYL9	TMOD3	10.7543		P42677	RPS27	6.65475		P33316	DUT	9.61649		O95757	HSPA4L	10.7407			Q9UGI8	TES	1.79258		P55769	NHP2L1	8.18437		P31689	DNAJA1	5.92437
	Q13098-5	GPS1	8.88368		O60493	SNX3	11.7387		Q9BS26	ERP44	11.1749		Q92878-2	RAD50	6.49105		Q13435	SF3B2	10.8454		Q13509	TUBB3	10.7543		Q99426	TBCB	6.65475		P59998	ARPC4	9.61649		O75503	CLN5	10.7407			O00203-3	AP3B1	1.79258		Q9Y5Y6	ST14	86.7544		O14776	TCERG1	4.7395
	Q92621	NUP205	1.77674		P05362	ICAM1	20.2759		Q9UBQ0	VPS29	11.1749		Q9UGI8	TES	11.3593		Q14247	CTTN	10.8454		P25311	AZGP1	10.7543		P05109	S100A8	9.98212		Q9BYT8	NLN	9.61649		P50453	SERPINB9	10.7407			O15042	U2SURP	1.79258		O43491	EPB41L2	9.82125		P09525	ANXA4	11.8487
	Q9NYF8	BCLAF1	1.77674		Q14232	EIF2B1	13.873		O15145	ARPC3	11.1749		O00203-3	AP3B1	1.62276		P17844	DDX5	10.8454		P62081	RPS7	10.7543		P55769	NHP2L1	6.65475		P49915	GMPS	9.61649		Q9HB40	SCPEP1	10.7407			P31949	S100A11	16.1332		P16401	HIST1H1B	16.3687		P01037	CST1	1.18487
	Q9UI42-2	CPA4	12.4371		Q9Y2A7	NCKAP1	8.53722		Q12765-2	SCRN1	11.1749		P31949	S100A11	4.86829		P49915	GMPS	10.8454		Q15758	SLC1A5	10.7543		Q8WUJ3	CEMIP	19.9642		Q15370	TCEB2	9.61649		P55263-3	ADK	10.7407			O15231	ZNF185	5.37775		P50897	PPT1	14.7319		P00736	C1R	7.10925
	O60832	DKC1	5.33021		Q5SSJ5	HP1BP3	1.06715		Q9H773	DCTPP1	11.1749		P35573	AGL	8.11381		O15031	PLXNB2	10.8454		O60271-4	SPAG9	10.7543		Q9Y5Y6	ST14	3.32737		P05387	RPLP2	9.61649		P06576	ATP5B	10.7407			P35573	AGL	23.3036		Q92878-2	RAD50	11.4581		P30566	ADSL	17.7731
	Q15637-6	SF1	3.55347		O60313-2	OPA1	9.60437		Q9UHY7	ENOPH1	11.1749		Q9Y263	PLAA	8.11381		P18621-3	RPL17	10.8454		Q9Y5S9-2	RBM8A	10.7543		O43491	EPB41L2	1.66369		P43686	PSMC4	9.61649		Q9H0D6	XRN2	10.7407			Q9Y263	PLAA	7.17033		Q9UGI8	TES	6.5475		P36551	CPOX	8.29412
	Q16666-6	IFI16	5.33021		Q9UHD1	CHORDC1	12.8058		Q9NWV4	C1orf123	11.1749		P84090	ERH	14.6049		Q9NYU2-2	UGGT1	10.8454		O75347	TBCA	10.7543		P16401	HIST1H1B	1.66369		P17900	GM2A	9.61649		P49915	GMPS	10.7407			P84090	ERH	23.3036		O00203-3	AP3B1	3.27375		P61026	RAB10	9.479
	Q8WXX5	DNAJC9	10.6604		P31689	DNAJA1	11.7387		P17936	IGFBP3	11.1749		O00267-2	SUPT5H	1.62276		Q15437	SEC23B	10.8454		P31431	SDC4	10.7543		P50897	PPT1	13.3095		P63220	RPS21	9.61649		Q9BXS5	AP1M1	10.7407			O00267-2	SUPT5H	5.37775		O15042	U2SURP	1.63687		Q14498	RBM39	3.55462
	P08174-2	CD55	33.758		O14776	TCERG1	3.20146		Q5T6V5	C9orf64	11.1749		O43747	AP1G1	9.73657		Q9BZZ5-2	API5	10.8454		P60983	GMFB	10.7543		Q92878-2	RAD50	4.99106		P54727	RAD23B	9.61649		Q13045	FLII	10.7407			O43747	AP1G1	7.17033		P31949	S100A11	8.18437		P10768	ESD	9.479
	O95793-2	STAU1	1.77674		P02792	FTL	33.0817		O75884	RBBP9	11.1749		P33316	DUT	11.3593		Q13151	HNRNPA0	10.8454		O75629	CREG1	10.7543		Q9UGI8	TES	9.98212		O95757	HSPA4L	9.61649		Q9BV57	ADI1	10.7407			P33316	DUT	1.79258		O15231	ZNF185	13.095		P58107	EPPK1	3.55462
	P35241	RDX	8.88368		P09525	ANXA4	3.20146		O75718	CRTAP	11.1749		P51665	PSMD7	4.86829		O15355	PPM1G	10.8454		Q9NYU2-2	UGGT1	10.7543		O00203-3	AP3B1	1.66369		Q96RS6	NUDCD1	9.61649		O75509	TNFRSF21	10.7407			P51665	PSMD7	5.37775		P35573	AGL	21.2794		P35613	BSG	9.479
	Q9UJU6	DBNL	3.55347		P01037	CST1	62.962		O95490-2	LPHN2	11.1749		P62244	RPS15A	8.11381		P62318-2	SNRPD3	10.8454		Q15437	SEC23B	10.7543		P31949	S100A11	8.31844		P20340-2	RAB6A	9.61649		P35475	IDUA	10.7407			P62244	RPS15A	5.37775		Q9Y263	PLAA	6.5475		Q9Y2Z0-2	SUGT1	7.10925
	P54802	NAGLU	42.6416		P00736	C1R	54.4248		Q8IV08	PLD3	10.2436		Q86TX2	ACOT1;ACOT2	4.86829		O00151	PDLIM1	10.8454		Q9ULA0-2	DNPEP	10.7543		P35573	AGL	4.99106		Q9BXS5	AP1M1	9.61649		Q13219	PAPPA	10.7407			Q86TX2	ACOT1;ACOT2	5.37775		P84090	ERH	11.4581		Q8NHP8	PLBD2	4.7395
	Q99733	NAP1L4	8.88368		P30566	ADSL	20.2759		Q96PD2	DCBLD2	10.2436		P61086	UBE2K	9.73657		Q9H6S3	EPS8L2	10.8454		Q9UBQ5	EIF3K	10.7543		Q9Y263	PLAA	8.31844		P09914	IFIT1	9.61649		Q9Y3C6	PPIL1	10.7407			P61086	UBE2K	7.17033		O00267-2	SUPT5H	9.82125		Q9Y6G9	DYNC1LI1	3.55462
	P33908	MAN1A1	15.9906		P36551	CPOX	14.9401		Q9UNN8	PROCR	10.2436		Q14192	FHL2	3.24552		P24534	EEF1B2	10.8454		P68402	PAFAH1B2	10.7543		P84090	ERH	16.6369		Q9Y281	CFL2	9.61649		Q15459	SF3A1	10.7407			Q14192	FHL2	5.37775		O43747	AP1G1	6.5475		O94760	DDAH1	13.0336
	P42785	PRCP	40.8649		P61026	RAB10	1.06715		P42330	AKR1C3	10.2436		Q15436	SEC23A	27.587		Q9NSD9	FARSB	10.8454		Q15642	TRIP10	10.7543		O00267-2	SUPT5H	3.32737		P78330	PSPH	9.61649		Q96P70	IPO9	10.7407			Q15436	SEC23A	3.58516		P33316	DUT	8.18437		P28072	PSMB6	16.5882
	P53041	PPP5C	12.4371		Q14498	RBM39	4.26861		O75581	LRP6	10.2436		Q9BVK6	TMED9	1.62276		O00629	KPNA4	10.8454		P49792	RANBP2	10.7543		O43747	AP1G1	8.31844		Q9H3K6	BOLA2	9.61649		Q06210-2	GFPT1	10.7407			Q9BVK6	TMED9	3.58516		P51665	PSMD7	4.91062		Q7KZ85	SUPT6H	1.18487
	P35052	GPC1	37.3114		P10768	ESD	19.2087		P27918	CFP	10.2436		Q13618	CUL3	4.86829		P05362	ICAM1	10.8454		Q9NQC3	RTN4	10.7543		P33316	DUT	8.31844		Q9BSJ8	ESYT1	9.61649		Q9UNN8	PROCR	10.7407			Q13618	CUL3	5.37775		P62244	RPS15A	3.27375		Q9NS15	LTBP3	30.8067
	Q12996	CSTF3	8.88368		P52948-5	NUP98	1.06715		Q99574	SERPINI1	10.2436		P12236	SLC25A6	3.24552		P31689	DNAJA1	10.8454		O00429-4	DNM1L	10.7543		P51665	PSMD7	3.32737		Q1KMD3	HNRNPUL2	9.61649		O95633-2	FSTL3	10.7407			P51114	FXR1	1.79258		Q86TX2	ACOT1;ACOT2	8.18437		P07711	CTSL	8.29412
	O60341	KDM1A	5.33021		P58107	EPPK1	1.06715		O15232	MATN3	10.2436		P32969	RPL9	1.62276		Q9Y2Z0-2	SUGT1	10.8454		Q7L576	CYFIP1	10.7543		P62244	RPS15A	13.3095		P30566	ADSL	9.61649		P09871	C1S	10.7407			Q14573	ITPR3	1.79258		P61086	UBE2K	9.82125		P48556	PSMD8	7.10925
	Q9H5V8	CDCP1	21.3208		P35613	BSG	14.9401		P19883-2	FST	10.2436		P51114	FXR1	1.62276		Q9Y6G9	DYNC1LI1	10.8454		P04899	GNAI2	10.7543		Q86TX2	ACOT1;ACOT2	6.65475		P62081	RPS7	9.61649		P01019	AGT	10.7407			Q9UKY7	CDV3	12.5481		Q14192	FHL2	8.18437		Q04837	SSBP1	10.6639
	O00170	AIP	1.77674		Q9Y2Z0-2	SUGT1	9.60437		Q14563	SEMA3A	10.2436		Q9UKY7	CDV3	6.49105		Q15370	TCEB2	10.8454		P54920	NAPA	10.7543		P61086	UBE2K	8.31844		Q9HAV7	GRPEL1	9.61649		P62195	PSMC5	10.7407			O75396	SEC22B	1.79258		Q15436	SEC23A	3.27375		O00303	EIF3F	9.479
	P52306-5	RAP1GDS1	12.4371		Q8NHP8	PLBD2	40.5518		Q7Z7M9	GALNT5	10.2436		O75396	SEC22B	1.62276		P84090	ERH	10.8454		Q9BUF5	TUBB6	10.7543		Q14192	FHL2	1.66369		P31949	S100A11	9.61649		P49411	TUFM	10.7407			O95084	PRSS23	5.37775		Q13618	CUL3	8.18437		P50402	EMD	1.18487
	P54709	ATP1B3	1.77674		Q9Y6G9	DYNC1LI1	2.1343		O75197	LRP5	10.2436		O95084	PRSS23	25.9642		Q9UI42-2	CPA4	10.8454		Q9Y5L0	TNPO3	10.7543		Q15436	SEC23A	21.6279		Q9H6S3	EPS8L2	9.61649		Q9Y3B8-3	REXO2	10.7407			P30626-3	SRI	1.79258		P32969	RPL9	1.63687		O43324	EEF1E1	13.0336
	Q5JRX3-2	PITRM1	5.33021		O94760	DDAH1	24.5445		P12110	COL6A2	10.2436		P30626-3	SRI	11.3593		Q99436	PSMB7	10.8454		Q9BRA2	TXNDC17	10.7543		Q9BVK6	TMED9	1.66369		Q9H488	POFUT1	9.61649		P37235	HPCAL1	10.7407			Q16513	PKN2	3.58516		Q9UKY7	CDV3	9.82125		P84098	RPL19	4.7395
	Q93009-3	USP7	10.6604		P28072	PSMB6	10.6715		P02649	APOE	10.2436		O00115-2	DNASE2	24.3414		P13861-2	PRKAR2A	10.8454		Q01085	TIAL1	10.7543		Q13618	CUL3	4.99106		Q9UGI8	TES	9.61649		P80723	BASP1	10.7407			O00115-2	DNASE2	32.2665		O75396	SEC22B	1.63687		Q15370	TCEB2	7.10925
	Q96KG9-2	SCYL1	1.77674		Q7KZ85	SUPT6H	12.8058		Q9UKZ9	PCOLCE2	10.2436		P39060-2	COL18A1	32.4552		P17900	GM2A	10.8454		Q8NC51	SERBP1	10.7543		P12236	SLC25A6	1.66369		Q05048	CSTF1	9.61649		Q03154	ACY1	10.7407			P39060-2	COL18A1	28.6813		O95084	PRSS23	3.27375		Q6PKG0	LARP1	4.7395
	O60684	KPNA6;KPNA5	1.77674		Q9NS15	LTBP3	27.746		Q9Y646	CPQ	10.2436		P59998	ARPC4	8.11381		P62633-2	CNBP	10.8454		P21926	CD9	10.7543		P32969	RPL9	1.66369		Q13951-2	CBFB	9.61649		Q9HAV7	GRPEL1	10.7407			P59998	ARPC4	10.7555		P30626-3	SRI	9.82125		Q9BQT9	CLSTN3	23.6975
	O95394	PGM3	8.88368		P07711	CTSL	40.5518		Q8IXL6	FAM20C	10.2436		P42285	SKIV2L2	8.11381		Q9ULA0-2	DNPEP	10.8454		P15151-3	PVR	10.7543		P51114	FXR1	3.32737		Q96IU4	ABHD14B	9.61649		Q14566	MCM6	10.7407			P42285	SKIV2L2	8.96291		Q16513	PKN2	1.63687		O15020	SPTBN2	20.1429
	Q15942	ZYX	5.33021		P48556	PSMD8	5.33576		O95633-2	FSTL3	10.2436		Q07866-3	KLC1	6.49105		Q9H2U2	PPA2	10.8454		P27635	RPL10	10.7543		Q9UKY7	CDV3	6.65475		A0AVT1	UBA6	9.61649		Q9UBS4	DNAJB11	10.7407			Q9UNF0-2	PACSIN2	7.17033		O00115-2	DNASE2	29.4637		P42677	RPS27	4.7395
	Q92769	HDAC2	8.88368		Q04837	SSBP1	5.33576		P09871	C1S	10.2436		Q9UNF0-2	PACSIN2	6.49105		Q9UBQ5	EIF3K	10.8454		Q15785	TOMM34	10.7543		O75396	SEC22B	6.65475		Q12996	CSTF3	9.61649		Q92616	GCN1L1	10.7407			Q9Y383	LUC7L2	7.17033		P39060-2	COL18A1	13.095		Q99426	TBCB	10.6639
	Q16822	PCK2	7.10694		O00303	EIF3F	8.53722		Q16787-3	LAMA3	10.2436		Q9Y383	LUC7L2	8.11381		Q13617	CUL2	10.8454		Q9GZZ1	NAA50	10.7543		O95084	PRSS23	26.619		Q8NBJ5	COLGALT1	9.61649		Q1KMD3	HNRNPUL2	10.7407			P63220	RPS21	10.7555		P59998	ARPC4	8.18437		P05109	S100A8	28.437
	P30530-2	AXL	44.4184		O43324	EEF1E1	9.60437		Q9GZP0	PDGFD	10.2436		P63220	RPS21	4.86829		Q9UBQ0	VPS29	10.8454		Q9Y3B8-3	REXO2	10.7543		P30626-3	SRI	14.9732		Q99584	S100A13	9.61649		P40429	RPL13A	10.7407			O96019	ACTL6A	10.7555		P42285	SKIV2L2	13.095		P55769	NHP2L1	10.6639
	Q92859-3	NEO1	47.9718		P84098	RPL19	5.33576		P01019	AGT	10.2436		O96019	ACTL6A	11.3593		P49257	LMAN1	10.8454		O75884	RBBP9	10.7543		O00115-2	DNASE2	21.6279		P61201	COPS2	9.61649		Q9Y5S9-2	RBM8A	10.7407			Q9HC35	EML4	10.7555		Q07866-3	KLC1	3.27375		Q9Y5Y6	ST14	90.0505
	Q9H3S7	PTPN23	10.6604		Q15370	TCEB2	13.873		P42704	LRPPRC	10.2436		Q9HC35	EML4	9.73657		Q9UHY7	ENOPH1	10.8454		Q8N163	CCAR2	10.7543		P39060-2	COL18A1	33.2737		Q15056	EIF4H	9.61649		Q9NYU2-2	UGGT1	10.7407			P48163	ME1	8.96291		Q9UNF0-2	PACSIN2	11.4581		O43491	EPB41L2	5.92437
	Q9UKD2	MRTO4	8.88368		Q6PKG0	LARP1	1.06715		Q13435	SF3B2	10.2436		P48163	ME1	24.3414		P68402	PAFAH1B2	10.8454		Q8TEX9	IPO4	10.7543		P59998	ARPC4	8.31844		P49257	LMAN1	9.61649		Q16836	HADH	10.7407			P62879	GNB2	12.5481		Q9Y383	LUC7L2	8.18437		P16401	HIST1H1B	21.3277
	O94973	AP2A2	12.4371		Q9BQT9	CLSTN3	33.0817		P62701	RPS4X	10.2436		Q9H3U1-2	UNC45A	8.11381		O00339-2	MATN2	10.8454		P03956	MMP1	10.7543		P42285	SKIV2L2	4.99106		Q14566	MCM6	9.61649		Q96DB5	RMDN1	10.7407			Q9H3U1-2	UNC45A	7.17033		P63220	RPS21	9.82125		P50897	PPT1	15.4034
	Q07960	ARHGAP1	1.77674		P05091	ALDH2	10.6715		P50570-3	NA	10.2436		Q9Y3C6	PPIL1	24.3414		Q15257-3	PPP2R4	10.8454		O75503	CLN5	10.7543		Q07866-3	KLC1	9.98212		P55036	PSMD4	9.61649		O14657	TOR1B	10.7407			Q9Y3C6	PPIL1	7.17033		O96019	ACTL6A	11.4581		Q92878-2	RAD50	5.92437
	Q8NBJ5	COLGALT1	7.10694		P42677	RPS27	5.33576		Q96AE4	FUBP1	10.2436		P12277	CKB	6.49105		Q15642	TRIP10	10.8454		Q8NCC3	PLA2G15	10.7543		Q9UNF0-2	PACSIN2	11.6458		O43324	EEF1E1	9.61649		Q9BZZ5-2	API5	10.7407			P12277	CKB	5.37775		Q9HC35	EML4	14.7319		Q9UGI8	TES	8.29412
	Q9UJ70	NAGK	7.10694		Q7L2E3-3	DHX30	2.1343		Q15233	NONO	10.2436		Q24JP5	TMEM132A	25.9642		Q92692	PVRL2	10.8454		Q99574	SERPINI1	10.7543		Q9Y383	LUC7L2	4.99106		O14745	SLC9A3R1	9.61649		O14745	SLC9A3R1	10.7407			Q24JP5	TMEM132A	44.8146		P48163	ME1	18.0056		O00203-3	AP3B1	5.92437
	P04066	FUCA1	21.3208		Q99426	TBCB	10.6715		Q9NTJ3	SMC4	10.2436		P55010	EIF5	3.24552		Q14738	PPP2R5D	10.8454		Q10469	MGAT2	10.7543		P63220	RPS21	4.99106		P08708	RPS17	9.61649		P08708	RPS17	10.7407			P55010	EIF5	7.17033		P62879	GNB2	9.82125		O15042	U2SURP	5.92437
	Q8TAQ2	SMARCC2	7.10694		P05109	S100A8	2.1343		P49411	TUFM	10.2436		Q02880-2	TOP2B	1.62276		Q13630	TSTA3	10.8454		P55287	CDH11	10.7543		O96019	ACTL6A	8.31844		O15400-2	STX7	9.61649		Q9H6S3	EPS8L2	10.7407			P11908	PRPS2	7.17033		Q8IX12-2	CCAR1	3.27375		P31949	S100A11	9.479
	P37108	SRP14	1.77674		Q68CZ2	TNS3	2.1343		P49736	MCM2	10.2436		Q9Y5S9-2	RBM8A	12.9821		Q9BQA1	WDR77	10.8454		Q09328	MGAT5	10.7543		P48163	ME1	24.9553		Q92747	ARPC1A	9.61649		P18077	RPL35A	10.7407			Q9NRN5	OLFML3	87.8365		Q9H3U1-2	UNC45A	6.5475		O15231	ZNF185	8.29412
	Q12841	FSTL1	53.3021		P55769	NHP2L1	12.8058		P62195	PSMC5	10.2436		P30405	PPIF	21.0959		Q9H488	POFUT1	10.8454		P35475	IDUA	10.7543		P62879	GNB2	3.32737		Q53H82	LACTB2	9.61649		Q9UHV9	PFDN2	10.7407			Q9Y5S9-2	RBM8A	5.37775		Q9Y3C6	PPIL1	9.82125		P35573	AGL	18.958
	P21741	MDK	1.77674		Q8WUJ3	CEMIP	52.2905		Q13162	PRDX4	10.2436		Q13242	SRSF9	1.62276		P04156	PRNP	10.8454		P09341	CXCL1	10.7543		Q9H3U1-2	UNC45A	8.31844		Q9Y2Z0-2	SUGT1	9.61649		Q04837	SSBP1	10.7407			Q13242	SRSF9	1.79258		P12277	CKB	6.5475		Q9Y263	PLAA	3.55462
	Q99436	PSMB7	14.2139		P50897	PPT1	25.6117		P15170-2	GSPT1	10.2436		Q92876	KLK6	3.24552		Q04721	NOTCH2	10.8454		Q9NY97-2	B3GNT2	10.7543		Q9Y3C6	PPIL1	24.9553		O60684	KPNA6;KPNA5	9.61649		P68366-2	TUBA4A	10.7407			Q92876	KLK6	80.6662		Q24JP5	TMEM132A	44.1956		P84090	ERH	14.2185
	O75822	EIF3J	5.33021		Q92878-2	RAD50	3.20146		P78330	PSPH	10.2436		Q9UBE0	SAE1	3.24552		Q9P287	BCCIP	10.8454		P10145	CXCL8	10.7543		P12277	CKB	6.65475		Q9GZL7	WDR12	9.61649		O15498	YKT6	10.7407			Q9UBE0	SAE1	7.17033		P55010	EIF5	4.91062		O00267-2	SUPT5H	4.7395
	O95163	IKBKAP	12.4371		Q9UGI8	TES	9.60437		Q9P0L0	VAPA	10.2436		O75347	TBCA	25.9642		Q53GS9	USP39	10.8454		O75197	LRP5	10.7543		Q24JP5	TMEM132A	21.6279		P06454-2	PTMA	9.61649		Q6P179	ERAP2	10.7407			O75347	TBCA	19.7184		Q02880-2	TOP2B	3.27375		O43747	AP1G1	8.29412
	P13861-2	PRKAR2A	10.6604		O00203-3	AP3B1	7.47007		Q15758	SLC1A5	10.2436		Q9UIQ6	LNPEP	16.2276		P49792	RANBP2	9.85943		P06280	GLA	9.85808		P55010	EIF5	6.65475		P50914	RPL14	9.61649		P62877	RBX1	10.7407			Q9UIQ6	LNPEP	16.1332		P11908	PRPS2	3.27375		P11177	PDHB	1.18487
	P16083	NQO2	3.55347		P31949	S100A11	11.7387		P06454-2	PTMA	10.2436		O75828	CBR3	11.3593		P78344	EIF4G2	9.85943		P42330	AKR1C3	9.85808		Q9Y5S9-2	RBM8A	16.6369		Q12913	PTPRJ	9.61649		Q9NZL9	MAT2B	9.76423			Q9Y4K1	AIM1	1.79258		Q9NRN5	OLFML3	86.7544		P33316	DUT	10.6639
	P02545-2	LMNA	3.55347		O15231	ZNF185	2.1343		P26373	RPL13	10.2436		Q13247	SRSF6	1.62276		P04259	KRT6B	9.85943		P27918	CFP	9.85808		P30405	PPIF	14.9732		P42677	RPS27	9.61649		P18754	RCC1	9.76423			O75828	CBR3	7.17033		Q9Y5S9-2	RBM8A	6.5475		P51665	PSMD7	9.479
	P50416-2	CPT1A	1.77674		O60488-2	ACSL4	1.06715		P06756-3	ITGAV	10.2436		P19623	SRM	17.8504		P62277	RPS13	9.85943		Q6P179	ERAP2	9.85808		Q13242	SRSF9	1.66369		A6NDG6	PGP	9.61649		Q15102	PAFAH1B3	9.76423			Q13247	SRSF6	26.8887		Q92876	KLK6	55.6537		P62244	RPS15A	4.7395
	Q9BS26	ERP44	8.88368		P35573	AGL	12.8058		P28062	PSMB8	10.2436		P23919	DTYMK	8.11381		P84077	ARF1	9.85943		P43251-4	BTD	9.85808		Q92876	KLK6	4.99106		P68431	HIST1H3A;HIST2H3A;H3F3A;HIST3H3;H3F3C	9.61649		P68036	UBE2L3	9.76423			P19623	SRM	7.17033		Q9UBE0	SAE1	9.82125		Q86TX2	ACOT1;ACOT2	8.29412
	Q9BTT0-3	ANP32E	7.10694		Q9Y263	PLAA	11.7387		P28072	PSMB6	10.2436		Q13011	ECH1	3.24552		P49411	TUFM	9.85943		O43505	B4GAT1	9.85808		Q9UBE0	SAE1	3.32737		Q96FQ6	S100A16	9.61649		O76003	GLRX3	9.76423			Q13011	ECH1	8.96291		O75347	TBCA	9.82125		P61086	UBE2K	8.29412
	Q8WX77	IGFBPL1	44.4184		P84090	ERH	14.9401		P31949	S100A11	10.2436		Q15424-2	SAFB	4.86829		Q9NQC3	RTN4	9.85943		P80303-2	NUCB2	9.85808		O75347	TBCA	14.9732		O75663	TIPRL	9.61649		P62277	RPS13	9.76423			Q15424-2	SAFB	12.5481		Q9UIQ6	LNPEP	26.19		Q14192	FHL2	13.0336
	Q9Y2E5	MAN2B2	53.3021		O00267-2	SUPT5H	2.1343		P63220	RPS21	10.2436		P21266	GSTM3	1.62276		Q14203-3	DCTN1	9.85943		Q96S86	HAPLN3	9.85808		Q9UIQ6	LNPEP	11.6458		Q9Y2L1	DIS3	9.61649		Q86TX2	ACOT1;ACOT2	9.76423			P21266	GSTM3	5.37775		Q9Y4K1	AIM1	1.63687		Q15436	SEC23A	1.18487
	P0DPI2	NA	1.77674		O43747	AP1G1	7.47007		P00568	AK1	10.2436		P62942	FKBP1A	12.9821		P62280	RPS11	9.85943		Q99650	OSMR	9.85808		O75828	CBR3	8.31844		Q14651	PLS1	9.61649		Q09161	NCBP1	9.76423			P62942	FKBP1A	8.96291		O75828	CBR3	14.7319		Q9BVK6	TMED9	2.36975
	P23142-4	FBLN1	1.77674		P33316	DUT	13.873		Q8TEX9	IPO4	10.2436		Q8IZ83	ALDH16A1	8.11381		Q00341	HDLBP	9.85943		O94766-2	B3GAT3	9.85808		Q13247	SRSF6	1.66369		P50895	BCAM	9.61649		Q9Y570	PPME1	9.76423			Q8IZ83	ALDH16A1	16.1332		Q13247	SRSF6	21.2794		Q13618	CUL3	4.7395
	Q93063	EXT2	37.3114		P51665	PSMD7	12.8058		Q99733	NAP1L4	10.2436		Q9Y2X3	NOP58	4.86829		O95347	SMC2	9.85943		O75882-3	ATRN	9.85808		P19623	SRM	11.6458		Q16831	UPP1	9.61649		Q9BUL8	PDCD10	9.76423			Q9Y2X3	NOP58	7.17033		P19623	SRM	4.91062		P32969	RPL9	2.36975
	Q9BTW9	TBCD	12.4371		P62244	RPS15A	10.6715		P52306-5	RAP1GDS1	10.2436		O43240	KLK10	1.62276		O00429-4	DNM1L	9.85943		O60911	CTSV	9.85808		P23919	DTYMK	11.6458		P42126-2	ECI1	9.61649		Q6UXN9	WDR82	9.76423			O43240	KLK10	59.1552		Q13011	ECH1	4.91062		P51114	FXR1	3.55462
	P05161	ISG15	12.4371		Q86TX2	ACOT1;ACOT2	10.6715		Q92769	HDAC2	10.2436		O76003	GLRX3	12.9821		P78330	PSPH	9.85943		Q9Y5X9	LIPG	9.85808		Q15424-2	SAFB	8.31844		Q13310	PABPC4	9.61649		Q9P016	THYN1	9.76423			O76003	GLRX3	17.9258		Q15424-2	SAFB	9.82125		Q9UKY7	CDV3	13.0336
	Q13510-2	ASAH1	24.8743		P61086	UBE2K	9.60437		Q99436	PSMB7	10.2436		Q96CT7	CCDC124	9.73657		Q14151	SAFB2	9.85943		O75368	SH3BGRL	9.85808		P21266	GSTM3	3.32737		P49788	RARRES1	9.61649		Q96EP5-2	DAZAP1	9.76423			Q96CT7	CCDC124	8.96291		P21266	GSTM3	4.91062		O75396	SEC22B	5.92437
	Q13867	BLMH	26.651		Q14192	FHL2	4.26861		Q9BTW9	TBCD	10.2436		Q9BWF3	RBM4	1.62276		Q7L576	CYFIP1	9.85943		P12110	COL6A2	9.85808		P62942	FKBP1A	14.9732		P11279	LAMP1	9.61649		Q86X29-4	LSR	9.76423			Q9BWF3	RBM4	3.58516		P62942	FKBP1A	9.82125		O95084	PRSS23	7.10925
	Q9NZL4	HSPBP1	3.55347		Q15436	SEC23A	18.1416		Q9BYT8	NLN	10.2436		P00568	AK1	14.6049		Q96P70	IPO9	9.85943		P32321	DCTD	9.85808		Q8IZ83	ALDH16A1	9.98212		P01009	SERPINA1	8.01374		Q8TAT2	FGFBP3	9.76423			P00568	AK1	8.96291		Q8IZ83	ALDH16A1	16.3687		P30626-3	SRI	13.0336
	Q16658	FSCN1	14.2139		Q9BVK6	TMED9	2.1343		Q13509	TUBB3	10.2436		Q9BXS5	AP1M1	6.49105		Q13177	PAK2	9.85943		P17405	SMPD1	9.85808		O43240	KLK10	3.32737		Q13214-2	SEMA3B	8.01374		Q9UHA4	LAMTOR3	9.76423			Q12874	SF3A3	8.96291		Q9Y2X3	NOP58	3.27375		Q16513	PKN2	1.18487
	P17900	GM2A	8.88368		Q13618	CUL3	4.26861		P63167	DYNLL1	10.2436		A0FGR8-6	ESYT2	1.62276		Q14166	TTLL12	9.85943		Q9HB63-3	NTN4	9.85808		O76003	GLRX3	9.98212		Q16769	QPCT	8.01374		P27694	RPA1	9.76423			Q9BXS5	AP1M1	3.58516		O43240	KLK10	57.2906		O00115-2	DNASE2	20.1429
	P36507	MAP2K2	1.77674		P32969	RPL9	3.20146		Q16539	MAPK14	10.2436		P55735	SEC13	9.73657		P46087	NOP2	9.85943		Q15233	NONO	9.85808		Q96CT7	CCDC124	11.6458		Q8NBZ7-2	UXS1	8.01374		P62136-2	PPP1CA	9.76423			A0FGR8-6	ESYT2	1.79258		O76003	GLRX3	11.4581		P39060-2	COL18A1	23.6975
	Q15404	RSU1	5.33021		P51114	FXR1	8.53722		Q9BZK7	TBL1XR1	10.2436		O14737	PDCD5	8.11381		P04899	GNAI2	9.85943		P48163	ME1	9.85808		P00568	AK1	13.3095		O94813-3	SLIT2	8.01374		O75533	SF3B1	9.76423			P55735	SEC13	1.79258		Q14676	MDC1	1.63687		P59998	ARPC4	5.92437
	P61313	RPL15	3.55347		Q9UKY7	CDV3	8.53722		Q53H82	LACTB2	10.2436		O75340	PDCD6	6.49105		P20042	EIF2S2	9.85943		P05026-2	ATP1B1	9.85808		Q12874	SF3A3	3.32737		P10145	CXCL8	8.01374		P28482	MAPK1	9.76423			O14737	PDCD5	10.7555		Q96CT7	CCDC124	9.82125		P42285	SKIV2L2	11.8487
	Q13228	SELENBP1	1.77674		O75396	SEC22B	11.7387		Q9Y3B8-3	REXO2	10.2436		P17096	HMGA1	16.2276		P61224-3	RAP1B	9.85943		O00567	NOP56	9.85808		Q9H583	HEATR1	1.66369		Q9HB40	SCPEP1	8.01374		Q9UKU9	ANGPTL2	9.76423			P17096	HMGA1	8.96291		Q9BWF3	RBM4	3.27375		Q9UNF0-2	PACSIN2	9.479
	Q14240	EIF4A2	19.5441		O95084	PRSS23	35.216		P37235	HPCAL1	10.2436		P55327-2	TPD52	1.62276		Q9UIA9	XPO7	9.85943		O75390	CS	9.85808		Q9BXS5	AP1M1	6.65475		Q9UJW0	DCTN4	8.01374		P61981	YWHAG	9.76423			O43865	AHCYL1;AHCYL2	5.37775		P00568	AK1	8.18437		Q9Y383	LUC7L2	7.10925
	P52788	SMS	5.33021		P30626-3	SRI	10.6715		O95816	BAG2	10.2436		O43681	ASNA1	1.62276		Q9Y3A5	SBDS	9.85943		Q9NR45	NANS	9.85808		A0FGR8-6	ESYT2	1.66369		P02462	COL4A1	8.01374		Q9UH65	SWAP70	9.76423			P55327-2	TPD52	5.37775		Q12874	SF3A3	8.18437		P63220	RPS21	5.92437
	Q9ULA0-2	DNPEP	12.4371		O00115-2	DNASE2	13.873		Q9NVS9-3	PNPO	10.2436		P46939	UTRN	1.62276		Q01970	PLCB3	9.85943		Q9UNF0-2	PACSIN2	9.85808		P55735	SEC13	4.99106		Q5SRE7-2	PHYHD1	8.01374		Q16222-2	UAP1	9.76423			Q9UPU5	USP24	5.37775		P30876	POLR2B	1.63687		O96019	ACTL6A	8.29412
	P68400	CSNK2A1;CSNK2A3	1.77674		P39060-2	COL18A1	26.6788		P60983	GMFB	10.2436		Q8TEX9	IPO4	8.11381		Q10567-2	AP1B1	9.85943		O75828	CBR3	9.85808		O14737	PDCD5	9.98212		Q13685	AAMP	8.01374		Q9Y281	CFL2	9.76423			O43681	ASNA1	5.37775		Q9BXS5	AP1M1	3.27375		Q9HC35	EML4	5.92437
	P08754	GNAI3	3.55347		P59998	ARPC4	11.7387		P09668	CTSH	10.2436		Q9Y3C8	UFC1	9.73657		P35573	AGL	9.85943		Q9HAV7	GRPEL1	9.85808		O75340	PDCD6	23.2916		Q8N0V5	GCNT2	8.01374		P22304	IDS	9.76423			P46939	UTRN	1.79258		P55735	SEC13	6.5475		P48163	ME1	10.6639
	Q86SR1	GALNT10	35.5347		P42285	SKIV2L2	6.40291		Q12913	PTPRJ	10.2436		P13796	LCP1	32.4552		O43747	AP1G1	9.85943		Q01844-6	EWSR1	9.85808		P17096	HMGA1	11.6458		Q9UKM7	MAN1B1	8.01374		P06280	GLA	9.76423			Q8TEX9	IPO4	3.58516		O14737	PDCD5	9.82125		P62879	GNB2	14.2185
	Q99985	SEMA3C	39.0882		Q07866-3	KLC1	7.47007		O43175	PHGDH	9.31239		P46778	RPL21	3.24552		Q86TX2	ACOT1;ACOT2	9.85943		P43121	MCAM	9.85808		O43865	AHCYL1;AHCYL2	1.66369		P28827	PTPRM	8.01374		P39748	FEN1	9.76423			P46778	RPL21	3.58516		O75340	PDCD6	11.4581		Q8IX12-2	CCAR1	5.92437
	P50914	RPL14	1.77674		Q9UNF0-2	PACSIN2	6.40291		Q14444-2	CAPRIN1	9.31239		Q9BY32	ITPA	3.24552		P61086	UBE2K	9.85943		P38919	EIF4A3	9.85808		Q9UPU5	USP24	3.32737		P0DJI9	SAA2	8.01374		P61586	RHOA	9.76423			Q5JPE7-2	NOMO2;NOMO3;NOMO1	3.58516		P17096	HMGA1	4.91062		Q9H3U1-2	UNC45A	3.55462
	Q13155	AIMP2	3.55347		Q9Y383	LUC7L2	6.40291		O60610	DIAPH1	9.31239		Q9NR12	PDLIM7	6.49105		Q07866-3	KLC1	9.85943		Q9Y3I0	RTCB	9.85808		O43681	ASNA1	3.32737		Q969H8	MYDGF	8.01374		Q8NCH0	CHST14	9.76423			Q9BY32	ITPA	1.79258		O43865	AHCYL1;AHCYL2	3.27375		Q9Y3C6	PPIL1	13.0336
	Q16363-2	LAMA4	1.77674		P63220	RPS21	9.60437		Q9NQC3	RTN4	9.31239		Q13098-5	GPS1	3.24552		P63220	RPS21	9.85943		Q13185	CBX3	9.85808		P46939	UTRN	1.66369		P35754	GLRX	8.01374		Q14240	EIF4A2	9.76423			Q9NR12	PDLIM7	5.37775		P55327-2	TPD52	3.27375		P12277	CKB	16.5882
	Q9BYT8	NLN	14.2139		O96019	ACTL6A	7.47007		P62280	RPS11	9.31239		Q9UI42-2	CPA4	11.3593		O96019	ACTL6A	9.85943		O00303	EIF3F	9.85808		Q8TEX9	IPO4	4.99106		P34096	RNASE4	8.01374		Q14258	TRIM25	9.76423			Q9UBQ7	GRHPR	3.58516		Q96A65	EXOC4	1.63687		Q24JP5	TMEM132A	43.8404
	Q9NYL9	TMOD3	1.77674		Q9HC35	EML4	6.40291		Q00341	HDLBP	9.31239		O60832	DKC1	4.86829		O76003	GLRX3	9.85943		P55769	NHP2L1	9.85808		Q9Y3C8	UFC1	14.9732		Q16775	HAGH	8.01374		P43686	PSMC4	9.76423			Q9Y570	PPME1	8.96291		Q9UPU5	USP24	4.91062		P55010	EIF5	9.479
	P13804	ETFA	1.77674		P38117	ETFB	2.1343		P11388	TOP2A	9.31239		Q15637-6	SF1	4.86829		Q12874	SF3A3	9.85943		P31949	S100A11	9.85808		P13796	LCP1	31.6101		O43818	RRP9	8.01374		Q13185	CBX3	9.76423			Q13098-5	GPS1	5.37775		O43681	ASNA1	4.91062		Q02880-2	TOP2B	3.55462
	P29218-3	IMPA1	15.9906		P48163	ME1	18.1416		Q9Y2W1	THRAP3	9.31239		Q16666-6	IFI16	4.86829		O14737	PDCD5	9.85943		O94973	AP2A2	9.85808		P46778	RPL21	3.32737		O60245	PCDH7	8.01374		P55735	SEC13	9.76423			Q9NYF8	BCLAF1	1.79258		P46939	UTRN	1.63687		P11908	PRPS2	9.479
	Q9H2U2	PPA2	3.55347		P62879	GNB2	6.40291		Q14566	MCM6	9.31239		Q8WXX5	DNAJC9	8.11381		Q9UBQ7	GRHPR	9.85943		Q9H773	DCTPP1	9.85808		Q5JPE7-2	NOMO2;NOMO3;NOMO1	1.66369		P13473-2	LAMP2	8.01374		Q9H1E3	NUCKS1	9.76423			Q9UI42-2	CPA4	69.9107		Q8TEX9	IPO4	9.82125		Q9NRN5	OLFML3	88.8656
	Q16629-3	SRSF7	1.77674		Q8IX12-2	CCAR1	2.1343		P62873	GNB1	9.31239		P08174-2	CD55	25.9642		Q9Y570	PPME1	9.85943		Q9Y4E8	USP15	9.85808		Q9BY32	ITPA	1.66369		Q9BWS9-3	CHID1	8.01374		P20062	TCN2	9.76423			O60832	DKC1	1.79258		Q9Y3C8	UFC1	11.4581		Q9Y5S9-2	RBM8A	10.6639
	Q8NBJ7	SUMF2	5.33021		Q9H3U1-2	UNC45A	7.47007		Q8NC51	SERBP1	9.31239		P61254	RPL26	4.86829		P35241	RDX	9.85943		O75718	CRTAP	9.85808		Q9NR12	PDLIM7	4.99106		Q9H1B5	XYLT2	8.01374		Q5T6V5	C9orf64	9.76423			Q15637-6	SF1	1.79258		P46778	RPL21	1.63687		P30405	PPIF	8.29412
	P23921	RRM1	5.33021		Q9Y3C6	PPIL1	16.0073		Q7L576	CYFIP1	9.31239		Q9BV57	ADI1	1.62276		Q99733	NAP1L4	9.85943		Q9BZZ5-2	API5	9.85808		Q9UBQ7	GRHPR	3.32737		Q9UHI8	ADAMTS1	8.01374		P17096	HMGA1	9.76423			Q8WXX5	DNAJC9	3.58516		Q5JPE7-2	NOMO2;NOMO3;NOMO1	9.82125		Q13242	SRSF9	3.55462
	Q13509	TUBB3	1.77674		P10515	DLAT	2.1343		P38159	RBMX	9.31239		O95793-2	STAU1	3.24552		P52306-5	RAP1GDS1	9.85943		Q9H6S3	EPS8L2	9.85808		Q9Y570	PPME1	1.66369		Q86X76-2	NIT1	8.01374		Q9UBQ7	GRHPR	9.76423			P08174-2	CD55	3.58516		Q9BY32	ITPA	1.63687		Q92876	KLK6	71.0925
	O75146	HIP1R	5.33021		P12277	CKB	13.873		Q7Z2W4	ZC3HAV1	9.31239		P35241	RDX	14.6049		O95394	PGM3	9.85943		P05362	ICAM1	9.85808		Q13098-5	GPS1	4.99106		P17050	NAGA	8.01374		Q8IV08	PLD3	9.76423			P12532	CKMT1A	26.8887		Q9UBQ7	GRHPR	4.91062		Q9UBE0	SAE1	10.6639
	Q14CX7	NAA25	24.8743		Q24JP5	TMEM132A	22.4102		Q9Y3I0	RTCB	9.31239		Q9UJU6	DBNL	1.62276		Q07960	ARHGAP1	9.85943		Q99436	PSMB7	9.85808		Q9UI42-2	CPA4	13.3095		Q8NFH4	NUP37	8.01374		Q14563	SEMA3A	9.76423			P61254	RPL26	1.79258		Q9Y570	PPME1	9.82125		O75347	TBCA	10.6639
	Q07954	LRP1	28.4278		P55010	EIF5	14.9401		P46459	NSF	9.31239		P54802	NAGLU	35.7008		Q9UJ70	NAGK	9.85943		Q13617	CUL2	9.85808		O60832	DKC1	1.66369		P49354	FNTA	8.01374		Q9GZP0	PDGFD	9.76423			Q9BV57	ADI1	1.79258		Q13098-5	GPS1	6.5475		Q9UIQ6	LNPEP	17.7731
	Q13751	LAMB3	56.8555		Q02880-2	TOP2B	4.26861		O15355	PPM1G	9.31239		Q99733	NAP1L4	1.62276		Q9BTT0-3	ANP32E	9.85943		Q9H488	POFUT1	9.85808		Q15637-6	SF1	4.99106		Q53HC9	TSSC1	8.01374		Q96AE4	FUBP1	9.76423			O95793-2	STAU1	3.58516		Q92621	NUP205	3.27375		Q9Y4K1	AIM1	1.18487
	Q3ZCM7	TUBB8	5.33021		P11908	PRPS2	3.20146		P84103-2	SRSF3	9.31239		P33908	MAN1A1	11.3593		Q13228	SELENBP1	9.85943		P04156	PRNP	9.85808		Q16666-6	IFI16	4.99106		O14523	C2CD2L	8.01374		P62701	RPS4X	9.76423			P35241	RDX	14.3407		Q9NYF8	BCLAF1	3.27375		O75828	CBR3	5.92437
	O15372	EIF3H	10.6604		Q9NRN5	OLFML3	4.26861		Q32MZ4-3	LRRFIP1	9.31239		P42785	PRCP	38.9463		Q9H3K6	BOLA2	9.85943		P49411	TUFM	9.85808		Q8WXX5	DNAJC9	8.31844		O60462-4	NRP2	8.01374		P52306-5	RAP1GDS1	9.76423			Q9UJU6	DBNL	7.17033		Q9UI42-2	CPA4	62.2012		Q13247	SRSF6	17.7731
	P0C0L5	C4B	1.77674		Q9Y5S9-2	RBM8A	6.40291		P61224-3	RAP1B	9.31239		P53041	PPP5C	14.6049		P61970	NUTF2	9.85943		O95347	SMC2	9.85808		P08174-2	CD55	28.2827		O15382	BCAT2	8.01374		P06756-3	ITGAV	9.76423			P54802	NAGLU	17.9258		O60832	DKC1	1.63687		P19623	SRM	3.55462
	Q9Y5L0	TNPO3	10.6604		P30405	PPIF	13.873		Q9BXJ9	NAA15	9.31239		P35052	GPC1	25.9642		O15372	EIF3H	9.85943		Q9Y3A5	SBDS	9.85808		P61254	RPL26	8.31844		Q96QR8	PURB	8.01374		Q9BZK7	TBL1XR1	9.76423			Q99733	NAP1L4	1.79258		Q8WXX5	DNAJC9	4.91062		P23919	DTYMK	3.55462
	O00764	PDXK	5.33021		Q13242	SRSF9	2.1343		P13987-2	CD59	9.31239		P62857	RPS28	12.9821		Q16836	HADH	9.85943		O43747	AP1G1	9.85808		Q9BV57	ADI1	16.6369		A6NFE2	SMCO2	8.01374		O75828	CBR3	9.76423			P33908	MAN1A1	25.0961		P08174-2	CD55	4.91062		Q13011	ECH1	9.479
	Q00796	SORD	10.6604		P48047	ATP5O	1.06715		P49756	RBM25	9.31239		Q12996	CSTF3	8.11381		O15145	ARPC3	9.85943		O14737	PDCD5	9.85808		O95793-2	STAU1	1.66369		Q8NFL0	B3GNT7	8.01374		Q32MZ4-3	LRRFIP1	9.76423			P42785	PRCP	8.96291		P12532	CKMT1A	24.5531		Q15424-2	SAFB	8.29412
	Q9HAV7	GRPEL1	7.10694		Q9UBE0	SAE1	5.33576		Q9NSD9	FARSB	9.31239		O60341	KDM1A	1.62276		Q8WXF1	PSPC1	9.85943		Q9UBQ7	GRHPR	9.85808		P35241	RDX	18.3006		Q14203-3	DCTN1	8.01374		Q14232	EIF2B1	9.76423			P53041	PPP5C	12.5481		P61254	RPL26	1.63687		P21266	GSTM3	9.479
	Q13617	CUL2	10.6604		O75347	TBCA	14.9401		O60271-4	SPAG9	9.31239		Q02543	RPL18A	4.86829		Q96C86	DCPS	9.85943		Q99733	NAP1L4	9.85808		Q9UJU6	DBNL	4.99106		Q96AG4	LRRC59	8.01374		O43747	AP1G1	9.76423			P35052	GPC1	37.6442		Q9BV57	ADI1	1.63687		P62942	FKBP1A	8.29412
	Q14165	MLEC	5.33021		Q9UIQ6	LNPEP	12.8058		P05362	ICAM1	9.31239		Q9H5V8	CDCP1	16.2276		P31937	HIBADH	9.85943		Q93008	USP9X	9.85808		P54802	NAGLU	43.2559		P55145	MANF	8.01374		Q8NBJ5	COLGALT1	9.76423			P62857	RPS28	12.5481		P35241	RDX	19.6425		Q8IZ83	ALDH16A1	13.0336
	Q6ZRP7	QSOX2	46.1951		O75828	CBR3	11.7387		Q14232	EIF2B1	9.31239		O00170	AIP	6.49105		Q9Y6E0-2	STK24	9.85943		P09012	SNRPA	9.85808		Q99733	NAP1L4	1.66369		Q12792	TWF1	8.01374		P62244	RPS15A	9.76423			Q12996	CSTF3	5.37775		Q9UJU6	DBNL	6.5475		Q9Y2X3	NOP58	5.92437
	Q8N2S1-2	LTBP4	39.0882		Q13247	SRSF6	6.40291		Q9Y2Z0-2	SUGT1	9.31239		O15498	YKT6	3.24552		P54727	RAD23B	9.85943		P28072	PSMB6	9.85808		P33908	MAN1A1	13.3095		P50570-3	NA	8.01374		O95347	SMC2	9.76423			Q02543	RPL18A	1.79258		P54802	NAGLU	16.3687		O43240	KLK10	61.6135
	Q8TBC4	UBA3	5.33021		P19623	SRM	16.0073		Q7KZ85	SUPT6H	9.31239		P52306-5	RAP1GDS1	8.11381		P30419-2	NMT1	9.85943		P84098	RPL19	9.85808		P42785	PRCP	38.2648		O60610	DIAPH1	8.01374		P09913	IFIT2	9.76423			Q9H5V8	CDCP1	8.96291		Q99733	NAP1L4	4.91062		O76003	GLRX3	7.10925
	P36957	DLST	3.55347		P23919	DTYMK	2.1343		P55769	NHP2L1	9.31239		P54709	ATP1B3	1.62276		O14964	HGS	9.85943		Q9UGI8	TES	9.85808		P53041	PPP5C	13.3095		Q13620	CUL4B	8.01374		Q9GZL7	WDR12	9.76423			O00170	AIP	10.7555		P33908	MAN1A1	44.1956		Q14676	MDC1	1.18487
	Q7L5N1	COPS6	10.6604		Q13011	ECH1	2.1343		O43747	AP1G1	9.31239		Q5JRX3-2	PITRM1	3.24552		Q8WZA9	IRGQ	9.85943		Q9BY32	ITPA	9.85808		P35052	GPC1	33.2737		P06493	CDK1	8.01374		P51452	DUSP3	9.76423			O15498	YKT6	5.37775		P42785	PRCP	14.7319		Q96CT7	CCDC124	8.29412
	Q8WVQ1	CANT1	21.3208		Q15424-2	SAFB	6.40291		P51665	PSMD7	9.31239		Q93009-3	USP7	9.73657		Q9NWV4	C1orf123	9.85943		Q13098-5	GPS1	9.85808		P62857	RPS28	13.3095		Q9UHX1-6	PUF60	8.01374		P09417	QDPR	9.76423			P52306-5	RAP1GDS1	1.79258		P53041	PPP5C	14.7319		Q9BWF3	RBM4	2.36975
	O60547-2	GMDS	1.77674		P21266	GSTM3	3.20146		P62244	RPS15A	9.31239		O60684	KPNA6;KPNA5	3.24552		Q9UNS2	COPS3	9.85943		Q9UJU6	DBNL	9.85808		Q12996	CSTF3	6.65475		Q13045	FLII	8.01374		Q9Y315	DERA	9.76423			P54709	ATP1B3	5.37775		P35052	GPC1	31.1006		P00568	AK1	11.8487
	O75400	PRPF40A	1.77674		P62942	FKBP1A	22.4102		Q86TX2	ACOT1;ACOT2	9.31239		O95394	PGM3	14.6049		Q6L8Q7-2	PDE12	9.85943		P62857	RPS28	9.85808		O60341	KDM1A	1.66369		Q9UIQ6	LNPEP	8.01374		Q99426	TBCB	9.76423			Q5JRX3-2	PITRM1	5.37775		P62857	RPS28	6.5475		Q12874	SF3A3	11.8487
	Q16836	HADH	5.33021		Q8IZ83	ALDH16A1	6.40291		P30626-3	SRI	9.31239		Q15942	ZYX	9.73657		Q86SF2	GALNT7	9.85943		P37108	SRP14	9.85808		Q02543	RPL18A	8.31844		P46783	RPS10	8.01374		Q15437	SEC23B	9.76423			Q93009-3	USP7	1.79258		Q12996	CSTF3	4.91062		P30876	POLR2B	3.55462
	Q96T76	MMS19	5.33021		Q8NI27	THOC2	2.1343		O96019	ACTL6A	9.31239		Q92769	HDAC2	4.86829		P32455	GBP1	9.85943		Q16630-3	CPSF6	9.85808		Q9H5V8	CDCP1	21.6279		P40429	RPL13A	8.01374		Q9Y5P6	GMPPB	9.76423			O60684	KPNA6;KPNA5	5.37775		O60341	KDM1A	4.91062		Q9BXS5	AP1M1	11.8487
	Q9GZP4	PITHD1	1.77674		Q9Y2X3	NOP58	2.1343		P11908	PRPS2	9.31239		O43290	SART1	1.62276		P62328	TMSB4X	9.85943		P51452	DUSP3	9.85808		O00170	AIP	3.32737		Q14444-2	CAPRIN1	8.01374		P78347-2	GTF2I	9.76423			O95394	PGM3	7.17033		Q02543	RPL18A	3.27375		A0FGR8-6	ESYT2	2.36975
	Q12765-2	SCRN1	14.2139		O76003	GLRX3	9.60437		O75828	CBR3	9.31239		P83731	RPL24	1.62276		Q9P2R3	ANKFY1	9.85943		O95816	BAG2	9.85808		O15498	YKT6	8.31844		Q07666	KHDRBS1	8.01374		Q8N0V5	GCNT2	9.76423			Q92769	HDAC2	12.5481		Q9H5V8	CDCP1	18.0056		P55735	SEC13	8.29412
	P48506	GCLC	12.4371		Q96CT7	CCDC124	3.20146		P21266	GSTM3	9.31239		Q9GZZ1	NAA50	4.86829		P09417	QDPR	9.85943		P78504	JAG1	9.85808		P52306-5	RAP1GDS1	6.65475		P62753	RPS6	8.01374		Q9UKM7	MAN1B1	9.76423			O43290	SART1	3.58516		O00170	AIP	8.18437		O14737	PDCD5	10.6639
	Q9UN86	G3BP2	5.33021		P00568	AK1	9.60437		O14737	PDCD5	9.31239		Q16822	PCK2	12.9821		P24941	CDK2	9.85942		Q9Y2W1	THRAP3	9.85808		P54709	ATP1B3	1.66369		Q01970	PLCB3	8.01374		Q92747	ARPC1A	9.76423			P83731	RPL24	5.37775		O15498	YKT6	6.5475		O75340	PDCD6	20.1429
	Q8WXF1	PSPC1	10.6604		Q12874	SF3A3	4.26861		Q9BY32	ITPA	9.31239		O15027	SEC16A	1.62276		P23470-2	PTPRG	9.85942		P61221	ABCE1	9.85808		Q5JRX3-2	PITRM1	3.32737		O15511	ARPC5	8.01374		P20020-6	ATP2B1	9.76423			Q9GZZ1	NAA50	1.79258		P54709	ATP1B3	11.4581		P17096	HMGA1	4.7395
	O95757	HSPA4L	12.4371		P30876	POLR2B	3.20146		P62857	RPS28	9.31239		P30530-2	AXL	40.5691		P40261	NNMT	9.85942		P42285	SKIV2L2	9.85808		Q93009-3	USP7	4.99106		P48739	PITPNB	8.01374		Q96FJ2	DYNLL2	9.76423			P30530-2	AXL	3.58516		Q5JRX3-2	PITRM1	3.27375		O43865	AHCYL1;AHCYL2	10.6639
	P21281	ATP6V1B2	5.33021		Q9H583	HEATR1	2.1343		Q8NBJ5	COLGALT1	9.31239		Q92859-3	NEO1	50.3056		O00462	MANBA	9.85942		Q05048	CSTF1	9.85808		O60684	KPNA6;KPNA5	6.65475		Q9H5V8	CDCP1	8.01374		P48507	GCLM	9.76423			Q92859-3	NEO1	16.1332		Q93009-3	USP7	9.82125		P55327-2	TPD52	5.92437
	P53602	MVD	1.77674		Q9BXS5	AP1M1	9.60437		P62633-2	CNBP	9.31239		Q92974-3	ARHGEF2	1.62276		P35813-3	PPM1A	9.85942		Q13951-2	CBFB	9.85808		O95394	PGM3	9.98212		P61586	RHOA	8.01374		Q9BUQ8	DDX23	9.76423			Q9UKD2	MRTO4	3.58516		O60684	KPNA6;KPNA5	4.91062		Q96A65	EXOC4	1.18487
	Q9H2M9	RAB3GAP2	1.77674		A0FGR8-6	ESYT2	1.06715		Q9HAV7	GRPEL1	9.31239		Q9H3S7	PTPN23	3.24552		Q13444-10	ADAM15	9.85942		Q96IU4	ABHD14B	9.85808		Q15942	ZYX	6.65475		P62244	RPS15A	8.01374		P20809	IL11	9.76423			O94973	AP2A2	1.79258		O95394	PGM3	11.4581		Q9UPU5	USP24	5.92437
	P50895	BCAM	10.6604		P55735	SEC13	11.7387		Q8TBC4	UBA3	9.31239		O94973	AP2A2	6.49105		O00214-2	LGALS8	9.85942		A0AVT1	UBA6	9.85808		Q92769	HDAC2	4.99106		P20020-6	ATP2B1	8.01374		P68431	HIST1H3A;HIST2H3A;H3F3A;HIST3H3;H3F3C	9.76423			Q07960	ARHGAP1	7.17033		Q15942	ZYX	4.91062		O43681	ASNA1	7.10925
	O14879	IFIT3	15.9906		O14737	PDCD5	12.8058		Q7L5N1	COPS6	9.31239		Q07960	ARHGAP1	3.24552		O15382	BCAT2	9.85942		Q9HAV4	XPO5	9.85808		P83731	RPL24	1.66369		O60493	SNX3	8.01374		P46109	CRKL	9.76423			Q9UJ70	NAGK	8.96291		Q92769	HDAC2	9.82125		P46939	UTRN	1.18487
	O95292	VAPB	1.77674		O75340	PDCD6	7.47007		Q9UN86	G3BP2	9.31239		Q8NBJ5	COLGALT1	11.3593		P80303-2	NUCB2	9.85942		P06756-3	ITGAV	9.85808		Q9GZZ1	NAA50	4.99106		P62873	GNB1	8.01374		Q9UBE0	SAE1	9.76423			P04066	FUCA1	5.37775		O43290	SART1	1.63687		Q8TEX9	IPO4	7.10925
	Q99523	SORT1	8.88368		P17096	HMGA1	16.0073		P49257	LMAN1	9.31239		Q9UJ70	NAGK	6.49105		Q00534	CDK6	9.85942		Q12996	CSTF3	9.85808		Q16822	PCK2	4.99106		Q9P0L0	VAPA	8.01374		Q9UDY2	TJP2	9.76423			Q8TAQ2	SMARCC2	10.7555		P83731	RPL24	4.91062		Q9Y3C8	UFC1	15.4034
	P27701	CD82	5.33021		O43865	AHCYL1;AHCYL2	2.1343		Q8NFW8	CMAS	9.31239		P04066	FUCA1	21.0959		Q9UKU9	ANGPTL2	9.85942		Q02543	RPL18A	9.85808		P30530-2	AXL	36.6011		P18621-3	RPL17	8.01374		Q03001	DST	9.76423			P18583-5	SON	1.79258		Q9GZZ1	NAA50	6.5475		P46778	RPL21	2.36975
	P51572	BCAP31	1.77674		P55327-2	TPD52	3.20146		Q9HB07	C12orf10	9.31239		Q8TAQ2	SMARCC2	6.49105		Q10469	MGAT2	9.85942		Q8NBJ5	COLGALT1	9.85808		Q92859-3	NEO1	51.5743		P13861-2	PRKAR2A	8.01374		Q8NBF2	NHLRC2	9.76423			P37108	SRP14	1.79258		Q16822	PCK2	1.63687		Q5JPE7-2	NOMO2;NOMO3;NOMO1	4.7395
	Q71U36	TUBA1A;TUBA3E	3.55347		Q9UPU5	USP24	1.06715		Q96C86	DCPS	9.31239		P37108	SRP14	6.49105		Q9UBG0	MRC2	9.85942		Q6WCQ1-2	MPRIP	9.85808		O94973	AP2A2	6.65475		Q8WZA9	IRGQ	8.01374		P32320	CDA	9.76423			O60218	AKR1B10	35.8516		P30530-2	AXL	1.63687		Q9NR12	PDLIM7	4.7395
	Q9NS69	TOMM22	1.77674		O43681	ASNA1	4.26861		P68402	PAFAH1B2	9.31239		Q12841	FSTL1	53.5512		Q96S86	HAPLN3	9.85942		P63208	SKP1	9.85808		Q07960	ARHGAP1	1.66369		Q9NWV4	C1orf123	8.01374		Q9GZN8	C20orf27	9.76423			P21741	MDK	44.8146		Q92859-3	NEO1	13.095		Q9UBQ7	GRHPR	11.8487
	O95834	EML2	19.5441		P46939	UTRN	4.26861		O43447	PPIH	9.31239		P21741	MDK	11.3593		P19883-2	FST	9.85942		Q9NPQ8-4	RIC8A	9.85808		Q8NBJ5	COLGALT1	8.31844		O75822	EIF3J	8.01374		Q05639	EEF1A2	9.76423			Q99436	PSMB7	17.9258		Q92974-3	ARHGEF2	1.63687		Q9Y570	PPME1	7.10925
	P45973	CBX5	1.77674		Q8TEX9	IPO4	11.7387		Q99584	S100A13	9.31239		Q99436	PSMB7	21.0959		Q6PCB0	VWA1	9.85942		Q99584	S100A13	9.85808		Q9UJ70	NAGK	6.65475		Q9H3P7	ACBD3	8.01374		Q96CT7	CCDC124	9.76423			O75822	EIF3J	7.17033		Q9UKD2	MRTO4	4.91062		Q13098-5	GPS1	9.479
	P49257	LMAN1	8.88368		Q9Y3C8	UFC1	12.8058		P54727	RAD23B	9.31239		O75822	EIF3J	11.3593		P49767	VEGFC	9.85942		P62263	RPS14	9.85808		P04066	FUCA1	13.3095		P49736	MCM2	8.01374		O00592-2	PODXL	9.76423			O95163	IKBKAP	1.79258		O94973	AP2A2	1.63687		Q9NYF8	BCLAF1	3.55462
	P16422	EPCAM	3.55347		P13796	LCP1	25.6117		Q8WZA9	IRGQ	9.31239		O95163	IKBKAP	6.49105		Q96NY7-2	CLIC6	9.85942		O60832	DKC1	9.85808		Q8TAQ2	SMARCC2	6.65475		Q96FJ2	DYNLL2	8.01374		Q5JPE7-2	NOMO2;NOMO3;NOMO1	9.76423			P13861-2	PRKAR2A	8.96291		Q07960	ARHGAP1	8.18437		Q9UI42-2	CPA4	56.874
	O75663	TIPRL	7.10694		P46778	RPL21	4.26861		Q96IU4	ABHD14B	9.31239		P13861-2	PRKAR2A	11.3593		Q53FA7	TP53I3	9.85942		Q9H3S7	PTPN23	9.85808		P37108	SRP14	8.31844		Q96HE7	ERO1L	8.01374		P47755	CAPZA2	8.78781			P16083	NQO2	5.37775		Q9UJ70	NAGK	8.18437		O60832	DKC1	4.7395
	P19021-3	PAM	37.3114		Q5JPE7-2	NOMO2;NOMO3;NOMO1	5.33576		Q15257-3	PPP2R4	9.31239		P16083	NQO2	4.86829		P01889	HLA-B	8.87348		O43252	PAPSS1	9.85808		Q12841	FSTL1	48.2469		Q15758	SLC1A5	8.01374		P60866	RPS20	8.78781			P62913	RPL11	3.58516		P04066	FUCA1	4.91062		Q15637-6	SF1	4.7395
	P63208	SKP1	1.77674		Q9BY32	ITPA	11.7387		Q9NRV9	HEBP1	9.31239		P62913	RPL11	3.24552		Q9UJW0	DCTN4	8.87348		Q15369	TCEB1	9.85808		P21741	MDK	14.9732		Q9Y5S9-2	RBM8A	8.01374		P54819	AK2	8.78781			P02545-2	LMNA	8.96291		Q8TAQ2	SMARCC2	11.4581		Q8WXX5	DNAJC9	8.29412
	Q07157	TJP1	1.77674		Q9NR12	PDLIM7	8.53722		P15151-3	PVR	9.31239		O14974	PPP1R12A	3.24552		Q15833-2	STXBP2	8.87348		P42704	LRPPRC	9.85808		Q99436	PSMB7	19.9642		Q9NYU2-2	UGGT1	8.01374		P84077	ARF1	8.78781			Q9BS26	ERP44	8.96291		P18583-5	SON	1.63687		P08174-2	CD55	3.55462
	Q12797-10	ASPH	5.33021		Q9UBQ7	GRHPR	12.8058		Q96EK5	KIAA1279	9.31239		P02545-2	LMNA	9.73657		Q9NPR2-2	SEMA4B	8.87348		O95793-2	STAU1	9.85808		O75822	EIF3J	11.6458		P04899	GNAI2	8.01374		Q9UBB4	ATXN10	8.78781			Q9BTT0-3	ANP32E	5.37775		P37108	SRP14	1.63687		P12532	CKMT1A	29.6219
	O43252	PAPSS1	1.77674		Q9Y570	PPME1	6.40291		Q15642	TRIP10	9.31239		P50416-2	CPT1A	1.62276		Q16775	HAGH	8.87348		Q9UKV8	AGO2	9.85808		O95163	IKBKAP	8.31844		P54920	NAPA	8.01374		O75882-3	ATRN	8.78781			Q86UE4	MTDH	1.79258		O60218	AKR1B10	27.8269		P61254	RPL26	3.55462
	P11279	LAMP1	10.6604		Q13098-5	GPS1	11.7387		P80723	BASP1	9.31239		Q9BS26	ERP44	8.11381		Q99650	OSMR	8.87348		Q01130-2	SRSF2	9.85808		P13861-2	PRKAR2A	8.31844		Q01085	TIAL1	8.01374		Q9Y3A5	SBDS	8.78781			Q8WX77	IGFBPL1	16.1332		P21741	MDK	36.0112		Q9BV57	ADI1	13.0336
	Q16630-3	CPSF6	5.33021		Q9NYF8	BCLAF1	2.1343		Q6L8Q7-2	PDE12	9.31239		Q86UE4	MTDH	1.62276		Q9NPD3	EXOSC4	8.87348		P62195	PSMC5	8.96189		P16083	NQO2	4.99106		P15151-3	PVR	8.01374		Q86TI2	DPP9	8.78781			P0DPI2	NA	8.96291		Q99436	PSMB7	16.3687		O95793-2	STAU1	4.7395
	P51688	SGSH	37.3114		Q9UI42-2	CPA4	7.47007		Q5VW32	BROX	9.31239		Q8WX77	IGFBPL1	27.587		Q92882	OSTF1	8.87348		Q9NZL9	MAT2B	8.96189		P62913	RPL11	9.98212		Q9GZZ1	NAA50	8.01374		Q9Y4E8	USP15	8.78781			P23142-4	FBLN1	51.9849		O75822	EIF3J	6.5475		P35241	RDX	18.958
	Q14393	GAS6	40.8649		O60832	DKC1	6.40291		P04156	PRNP	9.31239		Q9Y2E5	MAN2B2	55.1739		O94766-2	B3GAT3	8.87348		Q5R3I4	TTC38	8.96189		O14974	PPP1R12A	4.99106		O75884	RBBP9	8.01374		P60903	S100A10	8.78781			Q13404	UBE2V1	12.5481		O95163	IKBKAP	3.27375		Q9UJU6	DBNL	14.2185
	Q8WVM8	SCFD1	1.77674		Q15637-6	SF1	2.1343		Q9GZT8	NIF3L1	9.31239		P0DPI2	NA	1.62276		O94813-3	SLIT2	8.87348		P43487-2	RANBP1	8.96189		P02545-2	LMNA	11.6458		P43121	MCAM	8.01374		Q9UHD8	2009-09-01	8.78781			Q93063	EXT2	10.7555		P13861-2	PRKAR2A	4.91062		P54802	NAGLU	13.0336
	Q99519	NEU1	30.2045		Q16666-6	IFI16	11.7387		Q9UNP9	PPIE	9.31239		Q13404	UBE2V1	14.6049		Q15904	ATP6AP1	8.87348		P30622-2	CLIP1	8.96189		Q9BS26	ERP44	9.98212		P38919	EIF4A3	8.01374		Q8N6G6	ADAMTSL1	8.78781			Q9BTW9	TBCD	7.17033		P16083	NQO2	3.27375		Q99733	NAP1L4	5.92437
	Q9NQ29	LUC7L	14.2139		Q8WXX5	DNAJC9	16.0073		Q9P2T1	GMPR2	9.31239		Q93063	EXT2	35.7008		P55287	CDH11	8.87348		Q9BS26	ERP44	8.96189		Q9BTT0-3	ANP32E	1.66369		Q9Y3I0	RTCB	8.01374		Q6S8J3	POTEE	8.78781			P05161	ISG15	1.79258		P62913	RPL11	4.91062		P33908	MAN1A1	47.395
	Q9UHY7	ENOPH1	1.77674		P08174-2	CD55	25.6117		Q92696	RABGGTA	9.31239		Q9BTW9	TBCD	8.11381		Q8N1Q1	CA13	8.87348		P61201	COPS2	8.96189		Q86UE4	MTDH	3.32737		Q13185	CBX3	8.01374		P17936	IGFBP3	8.78781			Q13510-2	ASAH1	3.58516		O14974	PPP1R12A	1.63687		P42785	PRCP	10.6639
	P06730	EIF4E	3.55347		P61254	RPL26	4.26861		Q53GS9	USP39	9.31239		P05161	ISG15	22.7187		Q9NVX2	NLE1	8.87348		Q9H0W9-2	C11orf54	8.96189		Q8WX77	IGFBPL1	23.2916		O00303	EIF3F	8.01374		O15232	MATN3	8.78781			Q13867	BLMH	10.7555		P02545-2	LMNA	1.63687		P53041	PPP5C	15.4034
	P09758	TACSTD2	1.77674		Q9BV57	ADI1	11.7387		Q03154	ACY1	9.31239		Q13510-2	ASAH1	24.3414		Q09328	MGAT5	8.87348		P04040	CAT	8.96189		Q9Y2E5	MAN2B2	58.2291		P55769	NHP2L1	8.01374		Q7Z7M9	GALNT5	8.78781			P31151	S100A7	25.0961		Q9BS26	ERP44	6.5475		P35052	GPC1	18.958
	Q8NFW8	CMAS	7.10694		O95793-2	STAU1	2.1343		Q9UBS4	DNAJB11	9.31239		Q13867	BLMH	22.7187		P35442	THBS2	8.87348		P49321	NASP	8.96189		P0DPI2	NA	3.32737		Q99733	NAP1L4	8.01374		Q16539	MAPK14	8.78781			Q16658	FSCN1	7.17033		Q9BTT0-3	ANP32E	6.5475		P62857	RPS28	5.92437
	Q9HB07	C12orf10	12.4371		P35241	RDX	8.53722		P40261	NNMT	9.31239		Q9NZL4	HSPBP1	3.24552		Q8N0V5	GCNT2	8.87348		Q15056	EIF4H	8.96189		P23142-4	FBLN1	1.66369		Q93008	USP9X	8.01374		P31949	S100A11	8.78781			P17900	GM2A	23.3036		Q86UE4	MTDH	1.63687		Q12996	CSTF3	3.55462
	Q9Y5Z4	HEBP2	5.33021		Q9UJU6	DBNL	5.33576		Q13444-10	ADAM15	9.31239		Q16658	FSCN1	12.9821		Q9UHI8	ADAMTS1	8.87348		Q7L5N1	COPS6	8.96189		Q13404	UBE2V1	11.6458		P62857	RPS28	8.01374		P50570-3	NA	8.78781			Q15404	RSU1	5.37775		Q8WX77	IGFBPL1	14.7319		O60341	KDM1A	4.7395
	P41227	NAA10	1.77674		P54802	NAGLU	24.5445		P49593	PPM1F	9.31239		P17900	GM2A	16.2276		Q96DC9	OTUB2	8.87348		Q9HB07	C12orf10	8.96189		Q93063	EXT2	31.6101		P51452	DUSP3	8.01374		Q99733	NAP1L4	8.78781			P61313	RPL15	7.17033		P0DPI2	NA	4.91062		Q02543	RPL18A	8.29412
	Q9NTZ6	RBM12	3.55347		Q8TCS8	PNPT1	2.1343		Q9H1B5	XYLT2	9.31239		Q15404	RSU1	4.86829		Q12882	DPYD	8.87348		P46109	CRKL	8.96189		Q9BTW9	TBCD	4.99106		P61221	ABCE1	8.01374		O15355	PPM1G	8.78781			Q13228	SELENBP1	19.7184		P23142-4	FBLN1	60.5644		Q9H5V8	CDCP1	15.4034
	P09914	IFIT1	5.33021		Q99733	NAP1L4	6.40291		P34059	GALNS	9.31239		P61313	RPL15	1.62276		P27824-2	CANX	8.87348		Q9NVS9-3	PNPO	8.96189		P05161	ISG15	23.2916		P06756-3	ITGAV	8.01374		Q9P2T1	GMPR2	8.78781			P62633-2	CNBP	3.58516		Q13404	UBE2V1	6.5475		O00170	AIP	8.29412
	Q9Y295	DRG1	3.55347		P33908	MAN1A1	16.0073		Q9BYC5	FUT8	9.31239		Q13228	SELENBP1	3.24552		Q9BSJ8	ESYT1	8.87348		P31689	DNAJA1	8.96189		Q13510-2	ASAH1	19.9642		P62195	PSMC5	8.01374		Q96EK5	KIAA1279	8.78781			Q14240	EIF4A2	5.37775		Q93063	EXT2	18.0056		O15498	YKT6	14.2185
	Q09161	NCBP1	3.55347		P42785	PRCP	37.3503		P35442	THBS2	9.31239		P62633-2	CNBP	9.73657		P36776	LONP1	8.87348		Q9Y6G9	DYNC1LI1	8.96189		Q13867	BLMH	26.619		Q5R3I4	TTC38	8.01374		P13987-2	CD59	8.78781			Q9H3K6	BOLA2	8.96291		Q9BTW9	TBCD	6.5475		P52306-5	RAP1GDS1	5.92437
	Q96C86	DCPS	5.33021		P53041	PPP5C	16.0073		Q9UBQ6	EXTL2	9.31239		Q14240	EIF4A2	16.2276		Q14566	MCM6	8.87348		P49257	LMAN1	8.96189		Q9NZL4	HSPBP1	3.32737		P31689	DNAJA1	8.01374		P11388	TOP2A	8.78781			P52788	SMS	10.7555		P05161	ISG15	1.63687		P54709	ATP1B3	13.0336
	Q9NVP1	DDX18	1.77674		P35052	GPC1	32.0146		Q6PCB0	VWA1	9.31239		Q9H3K6	BOLA2	8.11381		P49419-2	ALDH7A1	8.87348		P04259	KRT6B	8.96189		Q16658	FSCN1	16.6369		Q14166	TTLL12	8.01374		P54727	RAD23B	8.78781			P84095	RHOG	5.37775		Q13867	BLMH	13.095		Q5JRX3-2	PITRM1	4.7395
	P09543-2	CNP	3.55347		P62857	RPS28	11.7387		P0DJI8	SAA1	9.31239		P52788	SMS	11.3593		Q93008	USP9X	8.87348		Q14166	TTLL12	8.96189		P17900	GM2A	26.619		P30626-3	SRI	8.01374		Q9Y2Z0-2	SUGT1	8.78781			Q9ULA0-2	DNPEP	14.3407		Q9NZL4	HSPBP1	3.27375		Q93009-3	USP7	5.92437
	P10124	SRGN	67.5159		Q12996	CSTF3	6.40291		Q92616	GCN1L1	8.38115		P84095	RHOG	3.24552		Q9UBT2	UBA2	8.87348		Q07960	ARHGAP1	8.96189		P36507	MAP2K2	1.66369		P23919	DTYMK	8.01374		P0DJI8	SAA1	8.78781			P68400	CSNK2A1;CSNK2A3	1.79258		P31151	S100A7	14.7319		O60684	KPNA6;KPNA5	10.6639
	Q96CW1-2	AP2M1	12.4371		O60341	KDM1A	2.1343		Q1KMD3	HNRNPUL2	8.38115		Q9ULA0-2	DNPEP	16.2276		Q13310	PABPC4	8.87348		Q9BTT0-3	ANP32E	8.96189		Q15404	RSU1	6.65475		O75396	SEC22B	8.01374		P40261	NNMT	8.78781			P08754	GNAI3	14.3407		Q16658	FSCN1	6.5475		O95394	PGM3	5.92437
	P42126-2	ECI1	8.88368		Q02543	RPL18A	4.26861		Q14247	CTTN	8.38115		P15313	ATP6V1B1	1.62276		P40222	TXLNA	8.87348		Q16836	HADH	8.96189		P61313	RPL15	3.32737		Q9BUJ2-2	HNRNPUL1	8.01374		P05026-2	ATP1B1	8.78781			P15313	ATP6V1B1	5.37775		P17900	GM2A	27.8269		Q15942	ZYX	1.18487
	P68402	PAFAH1B2	3.55347		Q96I24	FUBP3	1.06715		P78347-2	GTF2I	8.38115		Q86SR1	GALNT10	37.3235		Q13409-3	DYNC1I2	8.87348		Q96C86	DCPS	8.96189		P62633-2	CNBP	14.9732		O75534	CSDE1	8.01374		Q05048	CSTF1	8.78781			Q86SR1	GALNT10	7.17033		Q15404	RSU1	8.18437		Q92769	HDAC2	7.10925
	Q14376	GALE	1.77674		Q9H5V8	CDCP1	10.6715		P04181	OAT	8.38115		Q99985	SEMA3C	27.587		P38159	RBMX	8.87348		O14964	HGS	8.96189		Q14240	EIF4A2	13.3095		Q14116-2	IL18	8.01374		P61201	COPS2	8.78781			Q99985	SEMA3C	19.7184		P61313	RPL15	6.5475		O43290	SART1	3.55462
	Q5TFE4	NT5DC1	1.77674		O00170	AIP	4.26861		Q8N163	CCAR2	8.38115		P50914	RPL14	6.49105		P54920	NAPA	8.87348		Q9UNS2	COPS3	8.96189		Q9H3K6	BOLA2	6.65475		Q9BTW9	TBCD	8.01374		O43324	EEF1E1	8.78781			O14828	SCAMP3	1.79258		Q13228	SELENBP1	24.5531		O75947	ATP5H	1.18487
	P08833	IGFBP1	47.9718		O15498	YKT6	5.33576		Q01581	HMGCS1	8.38115		P61970	NUTF2	8.11381		P61019	RAB2A	8.87348		Q14566	MCM6	8.96189		P52788	SMS	4.99106		Q9UBQ0	VPS29	8.01374		P38919	EIF4A3	8.78781			P50914	RPL14	7.17033		P62633-2	CNBP	9.82125		P83731	RPL24	2.36975
	Q14C86-5	GAPVD1	3.55347		P52306-5	RAP1GDS1	10.6715		O95347	SMC2	8.38115		Q13155	AIMP2	1.62276		P46459	NSF	8.87348		P38159	RBMX	8.96189		P84095	RHOG	1.66369		Q13630	TSTA3	8.01374		Q99523	SORT1	8.78781			P61970	NUTF2	7.17033		Q14240	EIF4A2	6.5475		Q9GZZ1	NAA50	9.479
	Q16539	MAPK14	17.7674		P54709	ATP1B3	4.26861		Q9NYU2-2	UGGT1	8.38115		Q16363-2	LAMA4	3.24552		Q9NR19	ACSS2	8.87348		P61019	RAB2A	8.96189		Q9ULA0-2	DNPEP	13.3095		Q12874	SF3A3	8.01374		P47813	EIF1AX;EIF1AY	8.78781			Q13155	AIMP2	3.58516		Q9H3K6	BOLA2	4.91062		P30530-2	AXL	1.18487
	Q9NPQ8-4	RIC8A	3.55347		Q5JRX3-2	PITRM1	6.40291		P38919	EIF4A3	8.38115		Q9BYT8	NLN	22.7187		Q32MZ4-3	LRRFIP1	8.87348		Q32MZ4-3	LRRFIP1	8.96189		P08754	GNAI3	3.32737		O15372	EIF3H	8.01374		Q9UNS2	COPS3	8.78781			Q16363-2	LAMA4	75.2884		P52788	SMS	13.095		Q92859-3	NEO1	9.479
	Q02487-2	DSC2	1.77674		Q93009-3	USP7	9.60437		P40429	RPL13A	8.38115		Q9NYL9	TMOD3	4.86829		P09012	SNRPA	8.87348		P51148	RAB5C	8.96189		Q86SR1	GALNT10	31.6101		P30419-2	NMT1	8.01374		Q8N163	CCAR2	8.78781			Q9BYT8	NLN	10.7555		P84095	RHOG	6.5475		Q92974-3	ARHGEF2	1.18487
	Q86TI2	DPP9	12.4371		O60684	KPNA6;KPNA5	7.47007		Q15437	SEC23B	8.38115		P13804	ETFA	1.62276		P51148	RAB5C	8.87348		P55036	PSMD4	8.96189		Q99985	SEMA3C	29.9464		P61457	PCBD1	8.01374		P84095	RHOG	8.78781			P25685	DNAJB1	1.79258		Q9ULA0-2	DNPEP	18.0056		Q9H3S7	PTPN23	1.18487
	P16930	FAH	7.10694		O95394	PGM3	13.873		P49321	NASP	8.38115		P29218-3	IMPA1	19.4731		P20020-6	ATP2B1	8.87348		O43324	EEF1E1	8.96189		O14828	SCAMP3	1.66369		P26196	DDX6	8.01374		Q9P287	BCCIP	8.78781			P29218-3	IMPA1	1.79258		P68400	CSNK2A1;CSNK2A3	3.27375		Q9UKD2	MRTO4	4.7395
	P31937	HIBADH	1.77674		P27144	AK4	2.1343		P05026-2	ATP1B1	8.38115		Q9H2U2	PPA2	4.86829		Q9UBB4	ATXN10	8.87348		Q9UBE0	SAE1	8.96189		P50914	RPL14	1.66369		Q8WXF1	PSPC1	8.01374		P34096	RNASE4	8.78781			Q9H2U2	PPA2	1.79258		P08754	GNAI3	11.4581		O94973	AP2A2	1.18487
	Q9HAB8	PPCS	7.10694		Q15942	ZYX	4.26861		Q14151	SAFB2	8.38115		Q16629-3	SRSF7	1.62276		Q9BUF5	TUBB6	8.87348		Q9BV57	ADI1	8.96189		P61970	NUTF2	8.31844		P09417	QDPR	8.01374		O60279	SUSD5	8.78781			Q16629-3	SRSF7	12.5481		P15313	ATP6V1B1	11.4581		Q07960	ARHGAP1	9.479
	Q9UL25	RAB21	5.33021		Q92769	HDAC2	7.47007		P43487-2	RANBP1	8.38115		Q8NBJ7	SUMF2	6.49105		P46776	RPL27A	8.87348		Q92769	HDAC2	8.96189		Q13155	AIMP2	1.66369		P48507	GCLM	8.01374		P09496-2	CLTA	8.78781			Q8NBJ7	SUMF2	8.96291		Q86SR1	GALNT10	21.2794		Q9UJ70	NAGK	14.2185
	P48507	GCLM	5.33021		O43290	SART1	2.1343		Q13151	HNRNPA0	8.38115		Q9UBQ5	EIF3K	8.11381		P55036	PSMD4	8.87348		Q8NFW8	CMAS	8.96189		Q16363-2	LAMA4	1.66369		P53999	SUB1	8.01374		Q5R3I4	TTC38	8.78781			O15511	ARPC5	7.17033		Q99985	SEMA3C	18.0056		P04066	FUCA1	11.8487
	Q08209-2	PPP3CA	5.33021		P83731	RPL24	3.20146		P61019	RAB2A	8.38115		O15511	ARPC5	9.73657		P28072	PSMB6	8.87348		Q96EK5	KIAA1279	8.96189		Q9BYT8	NLN	14.9732		Q99598	TSNAX	8.01374		Q99598	TSNAX	8.78781			O75531	BANF1	3.58516		O14828	SCAMP3	1.63687		Q8TAQ2	SMARCC2	11.8487
	Q96AC1-3	FERMT2	3.55347		Q9GZZ1	NAA50	11.7387		P09661	SNRPA1	8.38115		O75531	BANF1	3.24552		O43324	EEF1E1	8.87348		O14745	SLC9A3R1	8.96189		Q9NYL9	TMOD3	3.32737		Q9H910	HN1L	8.01374		Q00169	PITPNA	8.78781			P23921	RRM1	3.58516		P50914	RPL14	1.63687		P18583-5	SON	2.36975
	Q9BZK7	TBL1XR1	7.10694		Q16822	PCK2	7.47007		P20042	EIF2S2	8.38115		P23921	RRM1	6.49105		P84098	RPL19	8.87348		P08708	RPS17	8.96189		P13804	ETFA	1.66369		Q99523	SORT1	8.01374		Q9BTE3-2	MCMBP	8.78781			P48634	PRRC2A	1.79258		P61970	NUTF2	4.91062		P37108	SRP14	3.55462
	Q9Y624	F11R	3.55347		P30530-2	AXL	33.0817		Q07020	RPL18	8.38115		Q13509	TUBB3	1.62276		Q9UGI8	TES	8.87348		P13987-2	CD59	8.96189		P29218-3	IMPA1	18.3006		P47813	EIF1AX;EIF1AY	8.01374		P62312	LSM6	8.78781			O75146	HIP1R	5.37775		Q13155	AIMP2	3.27375		O60218	AKR1B10	30.8067
	Q9Y6E0-2	STK24	5.33021		Q92859-3	NEO1	36.2832		P35659	DEK	8.38115		O75146	HIP1R	3.24552		P51114	FXR1	8.87348		P30626-3	SRI	8.96189		Q9H2U2	PPA2	4.99106		P42574	CASP3	8.01374		P61221	ABCE1	8.78781			Q14CX7	NAA25	8.96291		Q16363-2	LAMA4	58.9275		P21741	MDK	29.6219
	O15294	OGT	1.77674		Q92974-3	ARHGEF2	3.20146		P53999	SUB1	8.38115		Q14CX7	NAA25	27.587		Q9UBE0	SAE1	8.87348		P23919	DTYMK	8.96189		Q16629-3	SRSF7	1.66369		O75153	CLUH	8.01374		O75534	CSDE1	8.78781			Q3ZCM7	TUBB8	3.58516		Q9BYT8	NLN	13.095		Q99436	PSMB7	17.7731
	Q12788	TBL3	1.77674		Q9H3S7	PTPN23	8.53722		P26196	DDX6	8.38115		Q07954	LRP1	37.3235		Q9Y2X3	NOP58	8.87348		O00170	AIP	8.96189		Q8NBJ7	SUMF2	1.66369		P62750	RPL23A	8.01374		P42574	CASP3	8.78781			O15372	EIF3H	7.17033		Q9NYL9	TMOD3	4.91062		O75822	EIF3J	9.479
	Q9UH65	SWAP70	14.2139		Q9UKD2	MRTO4	5.33576		Q9Y2A7	NCKAP1	8.38115		Q13751	LAMB3	45.4373		P00568	AK1	8.87348		P21281	ATP6V1B2	8.96189		Q9UBQ5	EIF3K	11.6458		P61077	UBE2D3;UBE2D2	8.01374		Q16630-3	CPSF6	8.78781			O75131	CPNE3	1.79258		P13804	ETFA	1.63687		O95163	IKBKAP	1.18487
	P17066	HSPA6	8.88368		O94973	AP2A2	10.6715		O43324	EEF1E1	8.38115		Q3ZCM7	TUBB8	1.62276		Q9BY32	ITPA	8.87348		O15400-2	STX7	8.96189		O15511	ARPC5	6.65475		Q9H299	SH3BGRL3	8.01374		Q9UL25	RAB21	8.78781			P0C0L5	C4B	60.9478		P25685	DNAJB1	1.63687		P13861-2	PRKAR2A	4.7395
	Q92520	FAM3C	15.9906		Q07960	ARHGAP1	4.26861		P84098	RPL19	8.38115		O15372	EIF3H	3.24552		Q13098-5	GPS1	8.87348		Q92747	ARPC1A	8.96189		O75531	BANF1	3.32737		P49458	SRP9	8.01374		P01111	NRAS	8.78781			Q9Y5L0	TNPO3	12.5481		P29218-3	IMPA1	1.63687		P16083	NQO2	14.2185
	P42566	EPS15	1.77674		Q8NBJ5	COLGALT1	7.47007		Q99426	TBCB	8.38115		P0C0L5	C4B	3.24552		Q9BV57	ADI1	8.87348		Q13443	ADAM9	8.96189		P23921	RRM1	4.99106		P48556	PSMD8	8.01374		Q13617	CUL2	8.78781			Q14694	USP10	1.79258		Q9H2U2	PPA2	1.63687		P62913	RPL11	5.92437
	Q01085	TIAL1	7.10694		Q9UJ70	NAGK	7.47007		Q9NRN5	OLFML3	8.38115		Q9Y5L0	TNPO3	8.11381		Q9UJU6	DBNL	8.87348		P20810	CAST	8.96189		Q13509	TUBB3	1.66369		P40222	TXLNA	8.01374		P20810	CAST	8.78781			Q6WCQ1-2	MPRIP	1.79258		Q16629-3	SRSF7	9.82125		P02545-2	LMNA	11.8487
	Q92600	RQCD1	1.77674		P04066	FUCA1	34.1489		Q9Y5S9-2	RBM8A	8.38115		O00764	PDXK	4.86829		P62857	RPS28	8.87348		Q13907	IDI1	8.96189		O75146	HIP1R	1.66369		Q9BUQ8	DDX23	8.01374		Q13885	TUBB2A	8.78781			O00764	PDXK	17.9258		Q8NBJ7	SUMF2	9.82125		Q9BS26	ERP44	9.479
	Q9H3P7	ACBD3	8.88368		Q8TAQ2	SMARCC2	4.26861		P23919	DTYMK	8.38115		Q00796	SORD	9.73657		Q92769	HDAC2	8.87348		Q99439	CNN2	8.96189		Q14CX7	NAA25	24.9553		P23588	EIF4B	8.01374		Q6FI81	CIAPIN1	8.78781			Q00796	SORD	3.58516		Q9UBQ5	EIF3K	4.91062		Q9BTT0-3	ANP32E	7.10925
	Q16394	EXT1	31.9812		P37108	SRP14	8.53722		O60832	DKC1	8.38115		Q9HAV7	GRPEL1	8.11381		P37108	SRP14	8.87348		O75396	SEC22B	8.96189		Q07954	LRP1	36.6011		P17612	PRKACA	8.01374		Q8TCA0	LRRC20	8.78781			Q9HAV7	GRPEL1	3.58516		O15511	ARPC5	6.5475		Q86UE4	MTDH	1.18487
	Q9BUQ8	DDX23	8.88368		Q12841	FSTL1	44.8204		Q9UJU6	DBNL	8.38115		Q9Y2B0	CNPY2	6.49105		O75822	EIF3J	8.87348		Q93009-3	USP7	8.96189		Q13751	LAMB3	33.2737		Q9H074	PAIP1	8.01374		Q8TB73	NDNF	8.78781			Q9Y2B0	CNPY2	5.37775		O75531	BANF1	3.27375		Q8WX77	IGFBPL1	20.1429
	P10321	HLA-C	12.4371		O60218	AKR1B10	2.1343		Q9GZZ1	NAA50	8.38115		P18085	ARF4	1.62276		Q9NZL4	HSPBP1	8.87348		Q09161	NCBP1	8.96189		O15372	EIF3H	3.32737		Q6GMV3	PTRHD1	8.01374		P19174-2	PLCG1	8.78781			P18085	ARF4	1.79258		P23921	RRM1	6.5475		P0DPI2	NA	5.92437
	P54727	RAD23B	10.6604		P21741	MDK	21.343		Q07960	ARHGAP1	8.38115		Q13617	CUL2	11.3593		O15511	ARPC5	8.87348		P18077	RPL35A	8.96189		P0C0L5	C4B	4.99106		P06730	EIF4E	8.01374		Q99471	PFDN5	8.78781			Q13617	CUL2	8.96291		O75146	HIP1R	4.91062		P23142-4	FBLN1	58.0589
	O43488	AKR7A2	1.77674		Q99436	PSMB7	7.47007		Q9UJ70	NAGK	8.38115		Q14165	MLEC	1.62276		Q9Y5L0	TNPO3	8.87348		O43447	PPIH	8.96189		Q9Y5L0	TNPO3	6.65475		Q9H993	ARMT1	8.01374		O75340	PDCD6	8.78781			Q8WXH0	SYNE2	1.79258		Q14CX7	NAA25	9.82125		Q13404	UBE2V1	9.479
	Q05048	CSTF1	8.88368		O75822	EIF3J	10.6715		Q9BTT0-3	ANP32E	8.38115		Q6ZRP7	QSOX2	27.587		P48506	GCLC	8.87348		P98179	RBM3	8.96189		Q6WCQ1-2	MPRIP	4.99106		Q86X29-4	LSR	8.01374		P05386	RPLP1	8.78781			Q9UBQ0	VPS29	7.17033		Q13751	LAMB3	1.63687		Q93063	EXT2	11.8487
	P30419-2	NMT1	10.6604		O95163	IKBKAP	6.40291		Q13228	SELENBP1	8.38115		Q8N2S1-2	LTBP4	51.9284		O95757	HSPA4L	8.87348		Q9BUJ2-2	HNRNPUL1	8.96189		O00764	PDXK	6.65475		O00764	PDXK	8.01374		Q9Y223-2	GNE	8.78781			Q8TBC4	UBA3	5.37775		Q3ZCM7	TUBB8	3.27375		Q9BTW9	TBCD	3.55462
	Q6FI81	CIAPIN1	1.77674		P13861-2	PRKAR2A	11.7387		Q9H3K6	BOLA2	8.38115		Q9UBQ0	VPS29	9.73657		O95834	EML2	8.87348		P42224	STAT1	8.96189		Q00796	SORD	9.98212		P61956-2	SUMO2;SUMO4;SUMO3	8.01374		Q6GMV2	SMYD5	8.78781			Q96EK6	GNPNAT1	1.79258		O15372	EIF3H	4.91062		P05161	ISG15	1.18487
	O14964	HGS	10.6604		P16083	NQO2	7.47007		P84095	RHOG	8.38115		Q8TBC4	UBA3	3.24552		Q16630-3	CPSF6	8.87348		O75534	CSDE1	8.96189		Q9HAV7	GRPEL1	1.66369		Q04828	AKR1C1	8.01374		Q32P44	EML3	8.78781			P36957	DLST	1.79258		O75131	CPNE3	8.18437		Q13510-2	ASAH1	8.29412
	Q9Y376	CAB39	8.88368		P62913	RPL11	4.26861		P68400	CSNK2A1;CSNK2A3	8.38115		Q96EK6	GNPNAT1	8.11381		Q9NQ29	LUC7L	8.87348		Q99829	CPNE1	8.96189		Q9Y2B0	CNPY2	8.31844		O95292	VAPB	8.01374		P08174-2	CD55	8.78781			Q13428	TCOF1	7.17033		P0C0L5	C4B	80.2069		Q13867	BLMH	8.29412
	Q04323	UBXN1	1.77674		O14974	PPP1R12A	3.20146		P18031	PTPN1	8.38115		P36957	DLST	3.24552		Q8NFW8	CMAS	8.87348		Q14116-2	IL18	8.96189		P18085	ARF4	1.66369		Q13444-10	ADAM15	6.41099		Q6NZI2	PTRF	8.78781			P63167	DYNLL1	7.17033		Q9Y5L0	TNPO3	13.095		Q9NZL4	HSPBP1	4.7395
	Q9H910	HN1L	1.77674		P02545-2	LMNA	12.8058		Q9UBQ5	EIF3K	8.38115		P63167	DYNLL1	4.86829		Q9BRA2	TXNDC17	8.87348		P35580	MYH10	8.96189		Q13617	CUL2	8.31844		Q8IXL6	FAM20C	6.41099		Q14126	DSG2	8.78781			Q7L5N1	COPS6	12.5481		Q14694	USP10	1.63687		P31151	S100A7	24.8824
	Q9H223	EHD4	7.10694		Q9BS26	ERP44	9.60437		P0C0L5	C4B	8.38115		Q7L5N1	COPS6	8.11381		Q9UL25	RAB21	8.87348		Q9UDY2	TJP2	8.96189		Q8WXH0	SYNE2	1.66369		P09341	CXCL1	6.41099		Q9NR45	NANS	8.78781			Q8WVQ1	CANT1	25.0961		O00764	PDXK	11.4581		Q16658	FSCN1	4.7395
	O75955	FLOT1	1.77674		Q9BTT0-3	ANP32E	6.40291		Q16836	HADH	8.38115		Q8WVQ1	CANT1	9.73657		P48507	GCLM	8.87348		P35222	CTNNB1	8.96189		Q6ZRP7	QSOX2	18.3006		O75882-3	ATRN	6.41099		P24534	EEF1B2	8.78781			O60547-2	GMDS	14.3407		Q9HAV7	GRPEL1	3.27375		P17900	GM2A	30.8067
	Q53H82	LACTB2	8.88368		Q86UE4	MTDH	2.1343		P21281	ATP6V1B2	8.38115		O60547-2	GMDS	1.62276		Q01085	TIAL1	8.87348		Q9BPX3	NCAPG	8.96189		Q8N2S1-2	LTBP4	39.9285		Q9Y5X9	LIPG	6.41099		Q9UGI8	TES	8.78781			O75400	PRPF40A	5.37775		Q9Y2B0	CNPY2	3.27375		Q15404	RSU1	7.10925
	Q8WZA9	IRGQ	12.4371		Q8WX77	IGFBPL1	33.0817		Q99523	SORT1	8.38115		Q16836	HADH	4.86829		Q9H3P7	ACBD3	8.87348		Q92878-2	RAD50	8.96189		Q9UBQ0	VPS29	13.3095		P12110	COL6A2	6.41099		Q9UNP9	PPIE	8.78781			Q16836	HADH	3.58516		P18085	ARF4	1.63687		P61313	RPL15	3.55462
	O76021	RSL1D1	1.77674		Q9Y2E5	MAN2B2	36.2832		P63208	SKP1	8.38115		Q96T76	MMS19	1.62276		P51452	DUSP3	8.87348		Q9BTW9	TBCD	8.96189		Q8TBC4	UBA3	4.99106		P32321	DCTD	6.41099		P11908	PRPS2	8.78781			Q9GZP4	PITHD1	17.9258		Q13617	CUL2	9.82125		Q13228	SELENBP1	30.8067
	Q9H2G2-2	SLK	3.55347		P0DPI2	NA	1.06715		P31937	HIBADH	8.38115		Q9GZP4	PITHD1	11.3593		Q96EK5	KIAA1279	8.87348		Q9NUP9	LIN7C	8.96189		Q96EK6	GNPNAT1	14.9732		P35813-3	PPM1A	6.41099		Q9GZT8	NIF3L1	8.78781			O15145	ARPC3	1.79258		Q14165	MLEC	1.63687		P62633-2	CNBP	11.8487
	O00584	RNASET2	21.3208		Q13404	UBE2V1	17.0744		Q05048	CSTF1	8.38115		Q9ULC4	MCTS1	3.24552		P37235	HPCAL1	8.87348		P35080-2	PFN2	8.96189		P36957	DLST	3.32737		Q9BYC5	FUT8	6.41099		Q00341	HDLBP	8.78781			Q12765-2	SCRN1	8.96291		Q8WXH0	SYNE2	3.27375		Q14240	EIF4A2	9.479
	P02787	TF	1.77674		Q70J99-3	UNC13D	2.1343		Q9Y6N7-6	ROBO1	8.38115		O15145	ARPC3	9.73657		O95816	BAG2	8.87348		Q9Y2A7	NCKAP1	8.96189		P28340	POLD1	3.32737		Q96DG6	CMBL	6.41099		P21266	GSTM3	8.78781			Q9UHV9	PFDN2	8.96291		Q6ZRP7	QSOX2	4.91062		Q9H3K6	BOLA2	9.479
	P23588	EIF4B	7.10694		Q93063	EXT2	34.1489		P51452	DUSP3	8.38115		Q12765-2	SCRN1	12.9821		Q96RS6	NUDCD1	8.87348		Q9UM22	EPDR1	8.96189		P63167	DYNLL1	4.99106		P34059	GALNS	6.41099		P68402	PAFAH1B2	8.78781			Q9Y3U8	RPL36	1.79258		Q9UBQ0	VPS29	8.18437		P52788	SMS	10.6639
	P49750	YLPM1	3.55347		Q9BTW9	TBCD	7.47007		P61201	COPS2	8.38115		Q9UHV9	PFDN2	9.73657		P63151	PPP2R2A	8.87348		Q9UNN8	PROCR	8.96189		Q7L5N1	COPS6	4.99106		P24941	CDK2	6.41099		P34059	GALNS	8.78781			P48506	GCLC	25.0961		Q8TBC4	UBA3	3.27375		P84095	RHOG	8.29412
	P78539-5	SRPX	39.0882		P05161	ISG15	19.2087		Q9UNS2	COPS3	8.38115		P48506	GCLC	6.49105		Q86YQ8	CPNE8	8.87348		O14657	TOR1B	8.96189		Q8WVQ1	CANT1	14.9732		P49767	VEGFC	6.41099		P48506	GCLC	8.78781			Q9UN86	G3BP2	1.79258		Q96EK6	GNPNAT1	3.27375		Q9ULA0-2	DNPEP	16.5882
	Q9UHL4	DPP7	23.0976		Q13510-2	ASAH1	25.6117		Q9Y315	DERA	8.38115		Q9UN86	G3BP2	1.62276		A6NDG6	PGP	8.87348		Q8IV08	PLD3	8.96189		O60547-2	GMDS	1.66369		Q12882	DPYD	6.41099		P49792	RANBP2	8.78781			P61081	UBE2M	5.37775		Q13428	TCOF1	8.18437		P68400	CSNK2A1;CSNK2A3	8.29412
	O00339-2	MATN2	26.651		Q13867	BLMH	19.2087		Q8TAT6	NPLOC4	8.38115		P61081	UBE2M	12.9821		Q9Y5K5-2	UCHL5	8.87348		P35813-3	PPM1A	8.96189		Q16836	HADH	1.66369		Q86UD1	OAF	6.41099		O00505	KPNA3	8.78781			Q8WXF1	PSPC1	3.58516		P28340	POLD1	1.63687		P08754	GNAI3	17.7731
	P08236-3	GUSB	30.2045		Q9NZL4	HSPBP1	6.40291		Q92692	PVRL2	8.38115		Q8WXF1	PSPC1	6.49105		Q92905	COPS5	8.87348		O00214-2	LGALS8	8.96189		Q96T76	MMS19	1.66369		P32320	CDA	6.41099		Q01130-2	SRSF2	8.78781			P21281	ATP6V1B2	5.37775		P63167	DYNLL1	1.63687		P15313	ATP6V1B1	17.7731
	P16989	YBX3	1.77674		Q16658	FSCN1	21.343		P98179	RBM3	8.38115		O95757	HSPA4L	11.3593		P78504	JAG1	8.87348		Q9UKU9	ANGPTL2	8.96189		Q9GZP4	PITHD1	9.98212		Q14563	SEMA3A	6.41099		P78536	ADAM17	8.78781			P53602	MVD	8.96291		Q7L5N1	COPS6	8.18437		Q15067	ACOX1	3.55462
	Q9Y6N7-6	ROBO1	10.6604		P17900	GM2A	16.0073		P47813	EIF1AX;EIF1AY	8.38115		P21281	ATP6V1B2	4.86829		P15924	DSP	7.88754		P35442	THBS2	8.96189		Q9ULC4	MCTS1	8.31844		Q00534	CDK6	6.41099		P35754	GLRX	8.78781			P50895	BCAM	30.4739		Q8WVQ1	CANT1	31.1006		Q86SR1	GALNT10	10.6639
	P26022	PTX3	55.0788		P36507	MAP2K2	1.06715		Q9H488	POFUT1	8.38115		P53602	MVD	3.24552		Q1KMD3	HNRNPUL2	7.88754		Q6EMK4	VASN	8.96189		O15145	ARPC3	8.31844		Q8NCH0	CHST14	6.41099		P24941	CDK2	8.78781			P82979	SARNP	3.58516		O60547-2	GMDS	13.095		Q99985	SEMA3C	15.4034
	Q6NVY1	HIBCH	3.55347		Q15404	RSU1	7.47007		Q07812-5	BAX	8.38115		P50895	BCAM	8.11381		P04181	OAT	7.88754		P49789	FHIT	8.96189		Q12765-2	SCRN1	19.9642		Q8TCA0	LRRC20	6.41099		Q01995	TAGLN	8.78781			O43598	DNPH1	7.17033		O75400	PRPF40A	3.27375		O14828	SCAMP3	5.92437
	O14929	HAT1	1.77674		P61313	RPL15	3.20146		Q9P2R3	ANKFY1	8.38115		P82979	SARNP	3.24552		Q9H0U4	RAB1B;RAB1C	7.88754		Q9BUD6	SPON2	8.96189		Q9UHV9	PFDN2	9.98212		Q9Y646	CPQ	6.41099		P51808	DYNLT3	8.78781			O60231	DHX16	1.79258		Q16836	HADH	3.27375		P50914	RPL14	5.92437
	Q9NP79	VTA1	1.77674		Q13228	SELENBP1	6.40291		P41567	EIF1;EIF1B	8.38115		O43598	DNPH1	8.11381		O14745	SLC9A3R1	7.88754		P49593	PPM1F	8.96189		P48506	GCLC	16.6369		P09871	C1S	6.41099		O75153	CLUH	8.78781			O94906	PRPF6	1.79258		Q9GZP4	PITHD1	11.4581		P61970	NUTF2	5.92437
	Q9UG63	ABCF2	7.10694		P62633-2	CNBP	11.7387		Q9GZL7	WDR12	8.38115		O14879	IFIT3	3.24552		P49736	MCM2	7.88754		Q9BYC5	FUT8	8.96189		Q9UN86	G3BP2	3.32737		Q15833-2	STXBP2	6.41099		O60243-2	HS6ST1	8.78781			O95292	VAPB	3.58516		O15145	ARPC3	8.18437		Q13155	AIMP2	9.479
	Q9Y2L1	DIS3	5.33021		Q14240	EIF4A2	9.60437		Q9H0W9-2	C11orf54	8.38115		O95292	VAPB	6.49105		P11387	TOP1	7.88754		Q9NPF2-2	CHST11	8.96189		P61081	UBE2M	11.6458		O95630	STAMBP	6.41099		Q9BS26	ERP44	7.81139			P62995	TRA2B	10.7555		Q12765-2	SCRN1	4.91062		Q16363-2	LAMA4	67.5379
	O43583	DENR	5.33021		Q9H3K6	BOLA2	8.53722		P62304	SNRPE	8.38115		Q99523	SORT1	6.49105		Q9Y2W1	THRAP3	7.88754		Q96DG6	CMBL	8.0657		Q8WXF1	PSPC1	6.65475		Q96IZ0	PAWR	6.41099		Q15642	TRIP10	7.81139			Q99523	SORT1	21.511		Q9UHV9	PFDN2	8.18437		Q9BYT8	NLN	9.479
	Q9BZQ8	FAM129A	8.88368		P52788	SMS	10.6715		Q9P287	BCCIP	8.38115		P27701	CD82	1.62276		P20340-2	RAB6A	7.88754		Q9HB40	SCPEP1	8.0657		O95757	HSPA4L	14.9732		P78536	ADAM17	6.41099		Q99816	TSG101	7.81139			P27701	CD82	25.0961		P48506	GCLC	22.9162		Q9NYL9	TMOD3	5.92437
	Q9H8Y8-3	GORASP2	1.77674		P84095	RHOG	6.40291		Q96DB5	RMDN1	8.38115		Q71U36	TUBA1A;TUBA3E	3.24552		Q8NC51	SERBP1	7.88754		Q92484	SMPDL3A	8.0657		P21281	ATP6V1B2	4.99106		Q9GZQ8	MAP1LC3B;MAP1LC3B2	6.41099		Q92597	NDRG1	7.81139			P51572	BCAP31	1.79258		Q9UN86	G3BP2	1.63687		P25685	DNAJB1	5.92437
	P29323-2	EPHB2	17.7674		Q9ULA0-2	DNPEP	10.6715		Q6DKJ4	NXN	8.38115		Q9NS69	TOMM22	1.62276		P68431	HIST1H3A;HIST2H3A;H3F3A;HIST3H3;H3F3C	7.88754		P40189	IL6ST	8.0657		P53602	MVD	3.32737		Q8NCL4	GALNT6	6.41099		Q9HAV4	XPO5	7.81139			Q71U36	TUBA1A;TUBA3E	3.58516		P61081	UBE2M	8.18437		P29218-3	IMPA1	1.18487
	Q12955	ANK3	3.55347		P68400	CSNK2A1;CSNK2A3	5.33576		Q9Y5P6	GMPPB	8.38115		O95834	EML2	17.8504		Q7Z2W4	ZC3HAV1	7.88754		P34059	GALNS	8.0657		P50895	BCAM	8.31844		Q86SJ2	AMIGO2	6.41099		P49366	DHPS	7.81139			O95834	EML2	14.3407		Q8WXF1	PSPC1	3.27375		Q9UBM7	DHCR7	1.18487
	Q13596	SNX1	3.55347		P08754	GNAI3	1.06715		P09417	QDPR	8.38115		P49257	LMAN1	9.73657		P22059	OSBP	7.88754		P24941	CDK2	8.0657		P82979	SARNP	3.32737		P49366	DHPS	6.41099		Q15904	ATP6AP1	7.81139			P45973	CBX5	5.37775		P13073	COX4I1	1.63687		Q16629-3	SRSF7	14.2185
	Q96SB4-4	SRPK1	1.77674		P15313	ATP6V1B1	3.20146		P09913	IFIT2	8.38115		O60869-2	EDF1	12.9821		P61221	ABCE1	7.88754		Q6PCB0	VWA1	8.0657		O43598	DNPH1	14.9732		Q06828	FMOD	6.41099		Q8IZA0	KIAA0319L	7.81139			Q8TE68	EPS8L1	8.96291		P21281	ATP6V1B2	4.91062		Q8NBJ7	SUMF2	5.92437
	Q9Y4E8	USP15	10.6604		Q86SR1	GALNT10	33.0817		Q5T013	HYI	8.38115		P16422	EPCAM	1.62276		P84103-2	SRSF3	7.88754		P49767	VEGFC	8.0657		O14879	IFIT3	11.6458		O43556	SGCE	6.41099		Q9BUH6	C9orf142	7.81139			O60232	SSSCA1	3.58516		P53602	MVD	6.5475		Q9UBQ5	EIF3K	5.92437
	O75312	ZPR1	3.55347		Q99985	SEMA3C	33.0817		Q14703	MBTPS1	8.38115		Q96FJ2	DYNLL2	8.11381		P21926	CD9	7.88754		Q15904	ATP6AP1	8.0657		O95292	VAPB	6.65475		Q99627-2	COPS8	6.41099		P29966	MARCKS	7.81139			O60869-2	EDF1	10.7555		P50895	BCAM	39.285		O15511	ARPC5	5.92437
	P08572	COL4A2	33.758		O14828	SCAMP3	3.20146		P22413	ENPP1	8.38115		Q96FQ6	S100A16	4.86829		P22307	SCP2	7.88754		Q8N1Q1	CA13	8.0657		P62995	TRA2B	1.66369		P13929	ENO3	6.41099		P09529	INHBB	7.81139			P16422	EPCAM	21.511		P82979	SARNP	3.27375		O75531	BANF1	5.92437
	Q13885	TUBB2A	1.77674		P50914	RPL14	6.40291		Q13685	AAMP	8.38115		O75663	TIPRL	6.49105		P53999	SUB1	7.88754		Q12882	DPYD	8.0657		Q99523	SORT1	9.98212		Q96JB6	LOXL4	6.41099		Q8NFH4	NUP37	7.81139			Q96FJ2	DYNLL2	8.96291		O43598	DNPH1	13.095		P23921	RRM1	5.92437
	Q9HC84	MUC5B	14.2139		P61970	NUTF2	12.8058		Q9UKM7	MAN1B1	8.38115		P19021-3	PAM	24.3414		P08708	RPS17	7.88754		O75509	TNFRSF21	8.0657		P27701	CD82	6.65475		Q9UBB6-2	NCDN	6.41099		P07478	PRSS2	7.81139			Q96FQ6	S100A16	10.7555		O60231	DHX16	3.27375		P48634	PRRC2A	3.55462
	Q03405	PLAUR	15.9906		Q13155	AIMP2	6.40291		Q86UD1	OAF	8.38115		P63208	SKP1	6.49105		Q99880	HIST1H2BL;HIST1H2BM;HIST1H2BN;HIST1H2BH;HIST2H2BF;HIST1H2BC;HIST1H2BD;H2BFS;HIST1H2BK	7.88754		Q00169	PITPNA	8.0657		Q71U36	TUBA1A;TUBA3E	3.32737		Q9H2H8	PPIL3	6.41099		Q92882	OSTF1	7.81139			O75663	TIPRL	7.17033		O95292	VAPB	4.91062		Q13509	TUBB3	1.18487
	Q15257-3	PPP2R4	8.88368		Q9BYT8	NLN	11.7387		O14657	TOR1B	8.38115		Q12797-10	ASPH	6.49105		P13987-2	CD59	7.88754		P03950	ANG	8.0657		Q9NP72	RAB18	4.99106		P45877	PPIC	6.41099		Q7LFX5	CHST15	7.81139			P19021-3	PAM	16.1332		P62995	TRA2B	8.18437		O75146	HIP1R	4.7395
	O43172-2	PRPF4	3.55347		Q9NYL9	TMOD3	11.7387		Q9UBG0	MRC2	8.38115		O43252	PAPSS1	4.86829		Q04828	AKR1C1	7.88754		Q9UKZ9	PCOLCE2	8.0657		O95834	EML2	19.9642		Q6UXN9	WDR82	6.41099		P61024	CKS1B	7.81139			P63208	SKP1	1.79258		Q99523	SORT1	21.2794		Q14CX7	NAA25	5.92437
	Q12888	TP53BP1	5.33021		P13804	ETFA	1.06715		Q8N0V5	GCNT2	8.38115		P11279	LAMP1	12.9821		O60493	SNX3	7.88754		Q96CX2	KCTD12	8.0657		P49257	LMAN1	1.66369		O14936-3	CASK	6.41099		O95861-4	BPNT1	7.81139			Q07157	TJP1	1.79258		P27701	CD82	34.3744		Q3ZCM7	TUBB8	4.7395
	O00592-2	PODXL	5.33021		P25685	DNAJB1	3.20146		P02462	COL4A1	8.38115		Q16630-3	CPSF6	8.11381		O14776	TCERG1	7.88754		Q9Y333	LSM2	8.0657		O60869-2	EDF1	11.6458		Q9GZP0	PDGFD	6.41099		P14678-2	SNRPB;SNRPN	7.81139			O43252	PAPSS1	1.79258		Q71U36	TUBA1A;TUBA3E	6.5475		O15372	EIF3H	10.6639
	P09496-2	CLTA	3.55347		P29218-3	IMPA1	13.873		P34096	RNASE4	8.38115		Q9H773	DCTPP1	8.11381		P05091	ALDH2	7.88754		P13726	F3	8.0657		P16422	EPCAM	3.32737		P04085-2	PDGFA	6.41099		Q07666	KHDRBS1	7.81139			P11279	LAMP1	10.7555		Q9NP72	RAB18	1.63687		O75131	CPNE3	5.92437
	P31431	SDC4	17.7674		Q9H2U2	PPA2	13.873		P15291-2	B4GALT1	8.38115		P51688	SGSH	40.5691		P30626-3	SRI	7.88754		Q8N6G6	ADAMTSL1	8.0657		Q96FJ2	DYNLL2	9.98212		Q53FA7	TP53I3	6.41099		Q9BT78	COPS4	7.81139			Q16630-3	CPSF6	8.96291		O95834	EML2	13.095		P0C0L5	C4B	53.3194
	P61201	COPS2	8.88368		P18031	PTPN1	6.40291		P28827	PTPRM	8.38115		P62899	RPL31	1.62276		P42285	SKIV2L2	7.88754		Q16787-3	LAMA3	8.0657		Q96FQ6	S100A16	3.32737		Q9NPD3	EXOSC4	6.41099		P20933	AGA	7.81139			Q9H773	DCTPP1	1.79258		P45973	CBX5	3.27375		Q9Y5L0	TNPO3	7.10925
	Q5GLZ8-3	HERC4	1.77674		Q16629-3	SRSF7	6.40291		Q96N03	VSTM2L	8.38115		Q14393	GAS6	35.7008		Q9UIQ6	LNPEP	7.88754		Q86UD1	OAF	8.0657		O75663	TIPRL	3.32737		P14618-2	PKM	6.41099		P03950	ANG	7.81139			P51688	SGSH	1.79258		Q8TE68	EPS8L1	6.5475		Q14694	USP10	2.36975
	Q96N67-4	DOCK7	5.33021		Q8NBJ7	SUMF2	6.40291		O60279	SUSD5	8.38115		Q8WVM8	SCFD1	1.62276		P23919	DTYMK	7.88754		P32320	CDA	8.0657		P19021-3	PAM	26.619		Q9P016	THYN1	6.41099		Q86XP3	DDX42	7.81139			P62899	RPL31	3.58516		O60232	SSSCA1	1.63687		Q6WCQ1-2	MPRIP	1.18487
	P15151-3	PVR	12.4371		Q9UBQ5	EIF3K	8.53722		P49792	RANBP2	7.44991		Q99519	NEU1	24.3414		Q96CT7	CCDC124	7.88754		Q14563	SEMA3A	8.0657		P63208	SKP1	11.6458		Q8TEA8	DTD1	6.41099		P27918	CFP	7.81139			Q14393	GAS6	3.58516		O60869-2	EDF1	9.82125		O00764	PDXK	14.2185
	Q96EK5	KIAA1279	14.2139		O15511	ARPC5	8.53722		P04259	KRT6B	7.44991		Q9NQ29	LUC7L	9.73657		O00170	AIP	7.88754		Q9Y263	PLAA	8.0657		Q12797-10	ASPH	3.32737		P23368	ME2	6.41099		O75581	LRP6	7.81139			Q8WVM8	SCFD1	7.17033		P16422	EPCAM	24.5531		Q00796	SORD	3.55462
	Q9Y3B8-3	REXO2	3.55347		O75531	BANF1	2.1343		P62081	RPS7	7.44991		Q9UHY7	ENOPH1	3.24552		O60684	KPNA6;KPNA5	7.88754		O94776	MTA2	8.0657		O43252	PAPSS1	4.99106		P29692	EEF1D	6.41099		Q16787-3	LAMA3	7.81139			Q99519	NEU1	10.7555		Q12769	NUP160	1.63687		Q9HAV7	GRPEL1	4.7395
	O14617	AP3D1	3.55347		P23921	RRM1	1.06715		O14745	SLC9A3R1	7.44991		P06730	EIF4E	1.62276		P61313	RPL15	7.88754		P08621	SNRNP70	8.0657		P11279	LAMP1	9.98212		Q52LJ0	FAM98B	6.41099		P42330	AKR1C3	7.81139			Q9NQ29	LUC7L	7.17033		Q96FJ2	DYNLL2	8.18437		Q9Y2B0	CNPY2	5.92437
	Q15642	TRIP10	8.88368		Q13509	TUBB3	9.60437		P62917	RPL8	7.44991		P62910	RPL32	1.62276		Q13155	AIMP2	7.88754		P35637-2	FUS	8.0657		Q16630-3	CPSF6	6.65475		P83916	CBX1	6.41099		P28072	PSMB6	7.81139			Q9UHY7	ENOPH1	3.58516		Q96FQ6	S100A16	11.4581		P18085	ARF4	4.7395
	Q9H074	PAIP1	8.88368		O75146	HIP1R	3.20146		Q16643	DBN1	7.44991		Q8NFW8	CMAS	1.62276		P63167	DYNLL1	7.88754		Q53H82	LACTB2	8.0657		Q9H773	DCTPP1	13.3095		P08397	HMBS	6.41099		Q9NTJ3	SMC4	7.81139			P06730	EIF4E	1.79258		O75663	TIPRL	4.91062		Q13617	CUL2	5.92437
	Q9HAK2	EBF2	3.55347		Q14CX7	NAA25	18.1416		O94979-4	SEC31A	7.44991		Q9HB07	C12orf10	12.9821		P21281	ATP6V1B2	7.88754		P09668	CTSH	8.0657		P51688	SGSH	33.2737		P11217	PYGM	6.41099		Q12913	PTPRJ	7.81139			P09758	TACSTD2	21.511		P19021-3	PAM	16.3687		Q14165	MLEC	1.18487
	Q9UBX1	CTSF	21.3208		Q07954	LRP1	26.6788		P62750	RPL23A	7.44991		Q9Y5Z4	HEBP2	6.49105		P53602	MVD	7.88754		Q9Y2Z0-2	SUGT1	8.0657		P62899	RPL31	3.32737		P08962-3	CD63	6.41099		P38159	RBMX	7.81139			P62910	RPL32	3.58516		P63208	SKP1	4.91062		Q8WXH0	SYNE2	1.18487
	Q9UNS2	COPS3	5.33021		Q13751	LAMB3	34.1489		Q9BZZ5-2	API5	7.44991		Q9NTZ6	RBM12	8.11381		P45973	CBX5	7.88754		Q9UBQ0	VPS29	8.0657		Q14393	GAS6	38.2648		P53611	RABGGTB	6.41099		Q96IU4	ABHD14B	7.81139			Q6P2E9	EDC4	1.79258		Q07157	TJP1	4.91062		Q6ZRP7	QSOX2	1.18487
	Q9Y315	DERA	7.10694		Q3ZCM7	TUBB8	4.26861		O94776	MTA2	7.44991		P09914	IFIT1	1.62276		O60869-2	EDF1	7.88754		Q15257-3	PPP2R4	8.0657		Q8WVM8	SCFD1	1.66369		Q16644	MAPKAPK3	6.41099		P49257	LMAN1	7.81139			Q8NFW8	CMAS	3.58516		O43252	PAPSS1	6.5475		Q9UBQ0	VPS29	8.29412
	Q71UI9	H2AFV;H2AFZ	1.77674		O15372	EIF3H	7.47007		Q9HAV4	XPO5	7.44991		Q9Y295	DRG1	1.62276		Q96FQ6	S100A16	7.88754		Q14738	PPP2R5D	8.0657		Q99519	NEU1	23.2916		Q6UXH8	CCBE1	6.41099		O60610	DIAPH1	7.81139			Q9HB07	C12orf10	5.37775		P11279	LAMP1	14.7319		Q8TBC4	UBA3	10.6639
	P46109	CRKL	7.10694		O75131	CPNE3	3.20146		P08621	SNRNP70	7.44991		Q09161	NCBP1	4.86829		O75663	TIPRL	7.88754		Q13630	TSTA3	8.0657		Q9NQ29	LUC7L	4.99106		Q9UIJ7	AK3	6.41099		P62873	GNB1	7.81139			Q9Y5Z4	HEBP2	7.17033		Q16630-3	CPSF6	9.82125		Q96EK6	GNPNAT1	5.92437
	P80723	BASP1	17.7674		P0C0L5	C4B	6.40291		Q13177	PAK2	7.44991		Q96C86	DCPS	4.86829		P06730	EIF4E	7.88754		Q10567-2	AP1B1	8.0657		Q9UHY7	ENOPH1	3.32737		Q14CZ7	FASTKD3	6.41099		Q8WZA9	IRGQ	7.81139			P36915	GNL1	1.79258		Q9H773	DCTPP1	4.91062		Q13428	TCOF1	8.29412
	Q13144	EIF2B5	1.77674		Q9Y5L0	TNPO3	9.60437		Q14166	TTLL12	7.44991		P10124	SRGN	61.665		Q08209-2	PPP3CA	7.88754		Q86TX2	ACOT1;ACOT2	8.0657		P06730	EIF4E	3.32737		Q96BW5-2	PTER	6.41099		Q6PCB0	VWA1	7.81139			P41227	NAA10	3.58516		P51688	SGSH	1.63687		P63167	DYNLL1	8.29412
	Q5H9R7-6	PPP6R3	3.55347		Q14694	USP10	1.06715		Q01844-6	EWSR1	7.44991		Q96CW1-2	AP2M1	6.49105		Q9BZK7	TBL1XR1	7.88754		Q12874	SF3A3	8.0657		P09758	TACSTD2	1.66369		P09211	GSTP1	6.41099		P53999	SUB1	7.81139			Q9NTZ6	RBM12	1.79258		P62899	RPL31	1.63687		Q7L5N1	COPS6	15.4034
	Q9NR09	BIRC6	1.77674		Q6WCQ1-2	MPRIP	4.26861		Q86V81	ALYREF	7.44991		Q9UKM9	RALY	1.62276		Q9BUQ8	DDX23	7.88754		Q9UJ70	NAGK	8.0657		P62910	RPL32	1.66369		Q7L2H7	EIF3M	6.41099		Q9Y6N7-6	ROBO1	7.81139			Q9Y295	DRG1	5.37775		Q14393	GAS6	11.4581		Q8WVQ1	CANT1	29.6219
	Q9NVS9-3	PNPO	5.33021		O00764	PDXK	7.47007		P16435	POR	7.44991		P42126-2	ECI1	6.49105		O15400-2	STX7	7.88754		O15372	EIF3H	8.0657		Q8NFW8	CMAS	1.66369		P22061	PCMT1	6.41099		Q9H0W9-2	C11orf54	7.81139			Q09161	NCBP1	1.79258		Q8WVM8	SCFD1	1.63687		O60547-2	GMDS	18.958
	O43264	ZW10	1.77674		Q00796	SORD	16.0073		P09012	SNRPA	7.44991		P68402	PAFAH1B2	3.24552		Q05048	CSTF1	7.88754		P30419-2	NMT1	8.0657		Q9HB07	C12orf10	13.3095		Q07021	C1QBP	6.41099		P21281	ATP6V1B2	7.81139			Q96C86	DCPS	10.7555		Q99519	NEU1	9.82125		O75400	PRPF40A	3.55462
	Q9UBC2-3	EPS15L1	5.33021		Q9HAV7	GRPEL1	6.40291		P20020-6	ATP2B1	7.44991		Q5TFE4	NT5DC1	1.62276		Q13951-2	CBFB	7.88754		Q6L8Q7-2	PDE12	8.0657		Q9NZT2-2	OGFR	4.99106		P30043	BLVRB	6.41099		P31937	HIBADH	7.81139			P09543-2	CNP	7.17033		Q9NQ29	LUC7L	6.5475		Q16836	HADH	5.92437
	P62854	RPS26;RPS26P11	1.77674		Q9Y2B0	CNPY2	5.33576		Q96HE7	ERO1L	7.44991		P08833	IGFBP1	27.587		Q96IU4	ABHD14B	7.88754		Q9P2R3	ANKFY1	8.0657		Q9Y5Z4	HEBP2	6.65475		P43243	MATR3	6.41099		P22413	ENPP1	7.81139			Q2TAY7	SMU1	1.79258		Q9UHY7	ENOPH1	3.27375		Q9GZP4	PITHD1	21.3277
	Q8TAT6	NPLOC4	7.10694		P18085	ARF4	5.33576		Q9Y5K6	CD2AP	7.44991		Q14C86-5	GAPVD1	1.62276		P23588	EIF4B	7.88754		P36776	LONP1	8.0657		P41227	NAA10	1.66369		O75821	EIF3G	6.41099		Q13177	PAK2	7.81139			Q96CW1-2	AP2M1	1.79258		P06730	EIF4E	3.27375		Q9ULC4	MCTS1	5.92437
	Q9NZN4	EHD2	1.77674		Q13617	CUL2	5.33576		P22307	SCP2	7.44991		Q16539	MAPK14	19.4731		Q9Y6N7-6	ROBO1	7.88754		P49419-2	ALDH7A1	8.0657		Q9NTZ6	RBM12	4.99106		P26368-2	U2AF2	6.41099		P09012	SNRPA	7.81139			Q9UKM9	RALY	8.96291		P09758	TACSTD2	27.8269		O15145	ARPC3	9.479
	Q92692	PVRL2	12.4371		Q14165	MLEC	2.1343		Q15056	EIF4H	7.44991		Q9NPQ8-4	RIC8A	1.62276		Q6NVY1	HIBCH	7.88754		Q9UBT2	UBA2	8.0657		P09914	IFIT1	1.66369		O60701	UGDH	6.41099		O14964	HGS	7.81139			P42126-2	ECI1	12.5481		P62910	RPL32	3.27375		Q12765-2	SCRN1	5.92437
	Q92747	ARPC1A	5.33021		Q6ZRP7	QSOX2	32.0146		P08708	RPS17	7.44991		P18077	RPL35A	6.49105		Q9NP79	VTA1	7.88754		Q13409-3	DYNC1I2	8.0657		Q9Y295	DRG1	1.66369		P16930	FAH	6.41099		Q12996	CSTF3	7.81139			P68402	PAFAH1B2	3.58516		Q8NFW8	CMAS	4.91062		Q9NR31	SAR1A	2.36975
	Q96RS6	NUDCD1	15.9906		Q8N2S1-2	LTBP4	33.0817		Q99829	CPNE1	7.44991		Q9BRA2	TXNDC17	9.73657		Q13885	TUBB2A	7.88754		Q9UBB4	ATXN10	8.0657		Q09161	NCBP1	4.99106		Q9BQE3	TUBA1C	6.41099		Q15056	EIF4H	7.81139			Q14376	GALE	1.79258		Q9HB07	C12orf10	8.18437		Q9UHV9	PFDN2	10.6639
	Q9HDC9	APMAP	3.55347		Q9UBQ0	VPS29	10.6715		Q01130-2	SRSF2	7.44991		O43447	PPIH	6.49105		O43172-2	PRPF4	7.88754		P51114	FXR1	8.0657		Q96C86	DCPS	3.32737		O15145	ARPC3	6.41099		O15400-2	STX7	7.81139			Q5TFE4	NT5DC1	10.7555		Q9NZT2-2	OGFR	4.91062		Q9Y3U8	RPL36	2.36975
	O14908	GIPC1	3.55347		Q8TBC4	UBA3	12.8058		Q99439	CNN2	7.44991		Q02487-2	DSC2	6.49105		P15151-3	PVR	7.88754		Q9UL25	RAB21	8.0657		P09543-2	CNP	1.66369		O95865	DDAH2	6.41099		A6NDG6	PGP	7.81139			P08833	IGFBP1	1.79258		Q9Y5Z4	HEBP2	4.91062		P48506	GCLC	22.5126
	O75351	VPS4B	3.55347		Q96EK6	GNPNAT1	16.0073		Q10567-2	AP1B1	7.44991		Q86TI2	DPP9	21.0959		Q9Y315	DERA	7.88754		Q92905	COPS5	8.0657		P10124	SRGN	53.238		P49773	HINT1	6.41099		Q14651	PLS1	7.81139			Q16539	MAPK14	5.37775		P36915	GNL1	3.27375		Q9UN86	G3BP2	5.92437
	P23258	TUBG1;TUBG2	1.77674		P36957	DLST	2.1343		Q9UHB9	SRP68	7.44991		Q8IVF2-3	AHNAK2	1.62276		Q92747	ARPC1A	7.88754		P22059	OSBP	8.0657		Q2TAY7	SMU1	1.66369		Q13151	HNRNPA0	6.41099		Q9H993	ARMT1	7.81139			Q9NPQ8-4	RIC8A	1.79258		P41227	NAA10	3.27375		P61081	UBE2M	5.92437
	P10646	TFPI	8.88368		P63167	DYNLL1	7.47007		P31689	DNAJA1	7.44991		P16930	FAH	9.73657		Q9NUJ1	ABHD10	7.88754		O60684	KPNA6;KPNA5	8.0657		Q96CW1-2	AP2M1	1.66369		P20042	EIF2S2	6.41099		Q01970	PLCB3	7.81139			P18077	RPL35A	3.58516		Q9NTZ6	RBM12	4.91062		Q8WXF1	PSPC1	7.10925
	Q14651	PLS1	8.88368		Q7L5N1	COPS6	7.47007		Q14498	RBM39	7.44991		P31937	HIBADH	1.62276		Q99598	TSNAX	7.88754		O60869-2	EDF1	8.0657		Q9UKM9	RALY	1.66369		P35241	RDX	6.41099		P48556	PSMD8	7.81139			Q9BRA2	TXNDC17	16.1332		Q9Y295	DRG1	9.82125		P21281	ATP6V1B2	10.6639
	Q14738	PPP2R5D	8.88368		Q8WVQ1	CANT1	23.4774		P05091	ALDH2	7.44991		Q9HAB8	PPCS	8.11381		O00505	KPNA3	7.88754		Q9BZK7	TBL1XR1	8.0657		P42126-2	ECI1	8.31844		P61970	NUTF2	6.41099		P17612	PRKACA	7.81139			Q02487-2	DSC2	35.8516		Q09161	NCBP1	4.91062		P53602	MVD	11.8487
	P28300	LOX	35.5347		O60547-2	GMDS	3.20146		Q9Y263	PLAA	7.44991		Q9UL25	RAB21	1.62276		Q5VW32	BROX	7.88754		O43172-2	PRPF4	8.0657		P68402	PAFAH1B2	3.32737		O43809	NUDT21	6.41099		O95163	IKBKAP	7.81139			Q86TI2	DPP9	1.79258		Q96C86	DCPS	13.095		P50895	BCAM	30.8067
	Q13439-4	GOLGA4	1.77674		O75400	PRPF40A	3.20146		P51114	FXR1	7.44991		P48507	GCLM	3.24552		O43765	SGTA	7.88754		Q7RTV0	PHF5A	8.0657		Q5TFE4	NT5DC1	1.66369		Q9NR12	PDLIM7	6.41099		P10644	PRKAR1A	7.81139			Q9Y446	PKP3	3.58516		P09543-2	CNP	9.82125		P82979	SARNP	4.7395
	Q9NUJ1	ABHD10	3.55347		Q16836	HADH	11.7387		Q9UKY7	CDV3	7.44991		Q08209-2	PPP3CA	4.86829		Q7RTV0	PHF5A	7.88754		Q9GZL7	WDR12	8.0657		P08833	IGFBP1	31.6101		O00629	KPNA4	6.41099		P12830	CDH1	7.81139			P16930	FAH	5.37775		Q2TAY7	SMU1	3.27375		O43598	DNPH1	13.0336
	P27707	DCK	5.33021		Q96T76	MMS19	3.20146		Q07866-3	KLC1	7.44991		Q9BZK7	TBL1XR1	6.49105		Q9UNP9	PPIE	7.88754		P61457	PCBD1	8.0657		Q16539	MAPK14	18.3006		Q9H2U2	PPA2	6.41099		P61106	RAB14	7.81139			P31937	HIBADH	1.79258		Q96CW1-2	AP2M1	6.5475		O60231	DHX16	2.36975
	P35625	TIMP3	15.9906		Q9GZP4	PITHD1	3.20146		Q9H3U1-2	UNC45A	7.44991		Q9Y624	F11R	3.24552		P68366-2	TUBA4A	7.88754		P09913	IFIT2	8.0657		Q9NPQ8-4	RIC8A	1.66369		Q9NYL9	TMOD3	6.41099		Q9H8S9	MOB1A	7.81139			Q9HAB8	PPCS	5.37775		Q9UKM9	RALY	4.91062		O94906	PRPF6	1.18487
	Q13630	TSTA3	7.10694		Q9ULC4	MCTS1	12.8058		Q8IZ83	ALDH16A1	7.44991		Q9Y6E0-2	STK24	3.24552		Q9GZL7	WDR12	7.88754		O43175	PHGDH	8.0657		P18077	RPL35A	4.99106		O60271-4	SPAG9	6.41099		P36776	LONP1	7.81139			Q9UL25	RAB21	1.79258		P42126-2	ECI1	4.91062		O95292	VAPB	4.7395
	Q16222-2	UAP1	17.7674		O15145	ARPC3	14.9401		Q9Y570	PPME1	7.44991		Q9UH65	SWAP70	17.8504		Q6DKJ4	NXN	7.88754		P06454-2	PTMA	8.0657		Q9BRA2	TXNDC17	11.6458		Q8NC51	SERBP1	6.41099		Q13155	AIMP2	7.81139			P48507	GCLM	3.58516		P68402	PAFAH1B2	3.27375		P62995	TRA2B	10.6639
	Q99598	TSNAX	7.10694		Q12765-2	SCRN1	8.53722		P35241	RDX	7.44991		P17066	HSPA6	8.11381		P61964	WDR5	7.88754		P35659	DEK	8.0657		O43447	PPIH	9.98212		Q15785	TOMM34	6.41099		P50452	SERPINB8	7.81139			Q08209-2	PPP3CA	5.37775		Q14376	GALE	1.63687		Q99523	SORT1	18.958
	O00487	PSMD14	8.88368		Q9NR31	SAR1A	3.20146		Q12996	CSTF3	7.44991		P60953	CDC42	6.49105		P61457	PCBD1	7.88754		P26196	DDX6	8.0657		Q02487-2	DSC2	8.31844		Q8TEX9	IPO4	6.41099		Q9BWS9-3	CHID1	7.81139			Q96AC1-3	FERMT2	1.79258		Q5TFE4	NT5DC1	19.6425		P27701	CD82	23.6975
	P01023	A2M	3.55347		Q9UHV9	PFDN2	8.53722		P37108	SRP14	7.44991		Q92520	FAM3C	16.2276		Q13443	ADAM9	7.88754		Q9UKY7	CDV3	8.0657		Q86TI2	DPP9	16.6369		Q9H773	DCTPP1	6.41099		O43556	SGCE	7.81139			Q9BZK7	TBL1XR1	12.5481		P08833	IGFBP1	1.63687		P51572	BCAP31	1.18487
	P63151	PPP2R2A	8.88368		Q9Y3U8	RPL36	5.33576		O75822	EIF3J	7.44991		P10606	COX5B	4.86829		P60510	PPP4C	7.88754		Q9H3U1-2	UNC45A	8.0657		P16930	FAH	6.65475		P84098	RPL19	6.41099		Q8N4A0	GALNT4	7.81139			Q9Y624	F11R	10.7555		Q14C86-5	GAPVD1	3.27375		Q71U36	TUBA1A;TUBA3E	7.10925
	Q13363-2	CTBP1	1.77674		P48506	GCLC	4.26861		P50914	RPL14	7.44991		P42167	TMPO	1.62276		Q9NPF4	OSGEP	7.88754		P21266	GSTM3	8.0657		P31937	HIBADH	1.66369		Q9UJU6	DBNL	6.41099		P36639-4	NUDT1	7.81139			Q9Y6E0-2	STK24	10.7555		Q16539	MAPK14	3.27375		Q9NP72	RAB18	3.55462
	Q86V21	AACS	3.55347		Q9UN86	G3BP2	7.47007		Q9NYL9	TMOD3	7.44991		Q01085	TIAL1	4.86829		P09913	IFIT2	7.88754		O95163	IKBKAP	8.0657		Q9HAB8	PPCS	4.99106		Q16630-3	CPSF6	6.41099		Q9UJ68-2	MSRA	7.81139			Q12788	TBL3	3.58516		Q9NPQ8-4	RIC8A	3.27375		O95834	EML2	17.7731
	Q9BQA1	WDR77	8.88368		P61081	UBE2M	16.0073		Q3ZCM7	TUBB8	7.44991		Q99584	S100A13	8.11381		O75882-3	ATRN	7.88754		P84095	RHOG	8.0657		Q9UL25	RAB21	4.99106		O95816	BAG2	6.41099		Q9NX62	IMPAD1	7.81139			Q9UH65	SWAP70	1.79258		P18077	RPL35A	3.27375		P45973	CBX5	9.479
	Q9H488	POFUT1	5.33021		Q8WXF1	PSPC1	8.53722		O15372	EIF3H	7.44991		Q9H3P7	ACBD3	11.3593		Q96EP5-2	DAZAP1	7.88754		P50914	RPL14	8.0657		P48507	GCLM	4.99106		P78504	JAG1	6.41099		Q9H6Z4-3	RANBP3	7.81139			P17066	HSPA6	10.7555		Q9BRA2	TXNDC17	8.18437		Q8TE68	EPS8L1	7.10925
	O94826	TOMM70A	1.77674		O95757	HSPA4L	7.47007		Q6WCQ1-2	MPRIP	7.44991		Q16394	EXT1	27.587		O43818	RRP9	7.88754		Q8TBC4	UBA3	8.0657		Q08209-2	PPP3CA	8.31844		Q9Y2W1	THRAP3	6.41099		P55036	PSMD4	7.81139			Q92520	FAM3C	3.58516		O43447	PPIH	3.27375		O60232	SSSCA1	9.479
	O95786	DDX58	5.33021		P21281	ATP6V1B2	3.20146		Q9ULC4	MCTS1	7.44991		Q9BUQ8	DDX23	3.24552		Q9UIJ7	AK3	7.88754		Q9UHV9	PFDN2	8.0657		Q9BZK7	TBL1XR1	4.99106		P42285	SKIV2L2	6.41099		Q13310	PABPC4	7.81139			Q96NY8	PVRL4	44.8146		Q02487-2	DSC2	34.3744		O60869-2	EDF1	4.7395
	P21283	ATP6V1C1	7.10694		P53602	MVD	4.26861		P48506	GCLC	7.44991		P10321	HLA-C	8.11381		O95630	STAMBP	7.88754		Q9Y5Z4	HEBP2	8.0657		Q9Y624	F11R	9.98212		Q02543	RPL18A	6.41099		Q96GK7	FAHD2A;FAHD2B	7.81139			Q9HCE1	MOV10	8.96291		Q86TI2	DPP9	6.5475		P16422	EPCAM	31.9916
	Q86YQ8	CPNE8	17.7674		Q9H2M9	RAB3GAP2	2.1343		P61081	UBE2M	7.44991		P54727	RAD23B	11.3593		O60911	CTSV	7.88754		P19174-2	PLCG1	8.0657		Q9Y6E0-2	STK24	3.32737		P63208	SKP1	6.41099		P48509	CD151	7.81139			P10606	COX5B	7.17033		Q9Y446	PKP3	6.5475		Q96FJ2	DYNLL2	7.10925
	P17612	PRKACA	5.33021		P50895	BCAM	5.33576		Q71U36	TUBA1A;TUBA3E	7.44991		Q8WYP5	AHCTF1	1.62276		Q96AP7	ESAM	7.88754		P78406	RAE1	8.0657		Q9UH65	SWAP70	16.6369		P62263	RPS14	6.41099		Q9UBI6	GNG12	7.81139			P42167	TMPO	1.79258		P16930	FAH	8.18437		Q96FQ6	S100A16	11.8487
	Q6L8Q7-2	PDE12	7.10694		P82979	SARNP	5.33576		O95834	EML2	7.44991		O15400-2	STX7	4.86829		Q9Y5X9	LIPG	7.88754		Q86V81	ALYREF	8.0657		P17066	HSPA6	9.98212		P46109	CRKL	6.41099		Q13287	NMI	7.81139			P42566	EPS15	10.7555		P31937	HIBADH	1.63687		O75663	TIPRL	10.6639
	Q93034	CUL5	3.55347		O43598	DNPH1	7.47007		O60869-2	EDF1	7.44991		P05386	RPLP1	1.62276		O75509	TNFRSF21	7.88754		P10644	PRKAR1A	8.0657		P60953	CDC42	6.65475		Q9BTT0-3	ANP32E	6.41099		Q6GMV3	PTRHD1	7.81139			Q01085	TIAL1	7.17033		Q9HAB8	PPCS	9.82125		P19021-3	PAM	13.0336
	Q969P0	IGSF8	7.10694		O14879	IFIT3	13.873		Q96FJ2	DYNLL2	7.44991		Q05048	CSTF1	9.73657		Q86SQ4	GPR126	7.88754		P49756	RBM25	8.0657		Q92520	FAM3C	13.3095		Q96C86	DCPS	6.41099		Q9Y3U8	RPL36	7.81139			Q92600	RQCD1	3.58516		Q9UL25	RAB21	3.27375		P63208	SKP1	7.10925
	O00505	KPNA3	3.55347		O60231	DHX16	4.26861		Q96FQ6	S100A16	7.44991		P30419-2	NMT1	8.11381		Q00169	PITPNA	7.88754		O60313-2	OPA1	8.0657		Q96NY8	PVRL4	4.99106		Q9UNS2	COPS3	6.41099		Q9UKV3	ACIN1	7.81139			Q99584	S100A13	10.7555		P48507	GCLM	4.91062		Q07157	TJP1	7.10925
	P17936	IGFBP3	1.77674		O94906	PRPF6	1.06715		Q09161	NCBP1	7.44991		Q6FI81	CIAPIN1	4.86829		P42025	ACTR1B	7.88754		Q8IZ83	ALDH16A1	8.0657		P10606	COX5B	3.32737		P51148	RAB5C	6.41099		O00567	NOP56	7.81139			Q9H3P7	ACBD3	12.5481		Q08209-2	PPP3CA	8.18437		Q12797-10	ASPH	1.18487
	Q15435	PPP1R7	5.33021		O95292	VAPB	5.33576		Q9NPQ8-4	RIC8A	7.44991		Q8N474	SFRP1	1.62276		A8MXV4	NUDT19	7.88754		Q9Y3U8	RPL36	8.0657		Q01085	TIAL1	3.32737		Q9UBE0	SAE1	6.41099		Q96T76	MMS19	7.81139			Q16394	EXT1	7.17033		Q96AC1-3	FERMT2	1.63687		O43252	PAPSS1	5.92437
	Q5VW32	BROX	5.33021		P62995	TRA2B	2.1343		P48507	GCLM	7.44991		O14964	HGS	11.3593		P50452	SERPINB8	7.88754		Q14376	GALE	8.0657		Q99584	S100A13	6.65475		O00170	AIP	6.41099		O00203-3	AP3B1	7.81139			Q9BUQ8	DDX23	1.79258		Q9BZK7	TBL1XR1	11.4581		P11279	LAMP1	9.479
	Q8N1G2	CMTR1	3.55347		Q99523	SORT1	11.7387		Q96AC1-3	FERMT2	7.44991		Q9Y281	CFL2	16.2276		Q13214-2	SEMA3B	7.88754		P05386	RPLP1	8.0657		Q9H3P7	ACBD3	8.31844		Q99439	CNN2	6.41099		O43809	NUDT21	6.83496			P10321	HLA-C	8.96291		Q9Y624	F11R	14.7319		Q16630-3	CPSF6	8.29412
	Q76M96-2	CCDC80	23.0976		P27701	CD82	5.33576		Q9Y6E0-2	STK24	7.44991		Q9Y376	CAB39	8.11381		O60245	PCDH7	7.88754		O75832	PSMD10	8.0657		Q16394	EXT1	28.2827		Q09161	NCBP1	6.41099		P12429	ANXA3	6.83496			P54727	RAD23B	3.58516		Q9Y6E0-2	STK24	8.18437		Q9H773	DCTPP1	4.7395
	Q86SF2	GALNT7	14.2139		Q71U36	TUBA1A;TUBA3E	6.40291		Q01085	TIAL1	7.44991		P35268	RPL22	3.24552		P03950	ANG	7.88754		P41567	EIF1;EIF1B	8.0657		Q9BUQ8	DDX23	3.32737		P18077	RPL35A	6.41099		Q9UL46	PSME2	6.83496			O15400-2	STX7	3.58516		Q12788	TBL3	4.91062		P51688	SGSH	2.36975
	O75122-3	CLASP2	1.77674		Q9NP72	RAB18	4.26861		Q9BUQ8	DDX23	7.44991		Q04323	UBXN1	1.62276		P35475	IDUA	7.88754		P62304	SNRPE	8.0657		P10321	HLA-C	11.6458		O43447	PPIH	6.41099		Q13098-5	GPS1	6.83496			P24928	POLR2A	1.79258		Q9UH65	SWAP70	6.5475		P62899	RPL31	1.18487
	P08582	MFI2	23.0976		O95834	EML2	7.47007		O15400-2	STX7	7.44991		Q9BX68	HINT2	1.62276		P09341	CXCL1	7.88754		Q9H8S9	MOB1A	8.0657		P54727	RAD23B	9.98212		Q14738	PPP2R5D	6.41099		O95490-2	LPHN2	6.83496			Q05048	CSTF1	5.37775		P17066	HSPA6	13.095		Q14393	GAS6	3.55462
	P32455	GBP1	5.33021		P45973	CBX5	2.1343		O14964	HGS	7.44991		Q9H910	HN1L	4.86829		Q03167-2	TGFBR3	7.88754		Q12913	PTPRJ	8.0657		Q86V48-2	LUZP1	1.66369		Q10567-2	AP1B1	6.41099		P02649	APOE	6.83496			P30419-2	NMT1	7.17033		P60953	CDC42	6.5475		Q8WVM8	SCFD1	3.55462
	Q13217	DNAJC3	3.55347		P49257	LMAN1	9.60437		Q14116-2	IL18	7.44991		Q9H223	EHD4	3.24552		Q9UKZ9	PCOLCE2	7.88754		Q15021	NCAPD2	8.0657		Q8WYP5	AHCTF1	1.66369		Q86TX2	ACOT1;ACOT2	6.41099		Q15233	NONO	6.83496			Q6FI81	CIAPIN1	7.17033		Q92520	FAM3C	6.5475		Q99519	NEU1	7.10925
	Q5T6V5	C9orf64	15.9906		O60232	SSSCA1	1.06715		P09496-2	CLTA	7.44991		O75955	FLOT1	1.62276		Q13219	PAPPA	7.88754		Q13085	ACACA	8.0657		O15400-2	STX7	3.32737		Q9UJ70	NAGK	6.41099		P26373	RPL13	6.83496			Q8N474	SFRP1	35.8516		Q96NY8	PVRL4	44.1956		Q9NQ29	LUC7L	7.10925
	P04156	PRNP	8.88368		O60869-2	EDF1	8.53722		Q92747	ARPC1A	7.44991		Q15369	TCEB1	8.11381		P27658	COL8A1	7.88754		Q12797-10	ASPH	8.0657		O43488	AKR7A2	1.66369		Q6L8Q7-2	PDE12	6.41099		P09668	CTSH	6.83496			O14964	HGS	3.58516		Q9HCE1	MOV10	22.9162		Q9UHY7	ENOPH1	10.6639
	Q10570	CPSF1	3.55347		P16422	EPCAM	2.1343		Q14651	PLS1	7.44991		Q53H82	LACTB2	8.11381		Q96DA0	ZG16B	7.88754		O15118	NPC1	8.0657		Q05048	CSTF1	9.98212		Q9UBB4	ATXN10	6.41099		Q15758	SLC1A5	6.83496			Q9Y376	CAB39	12.5481		P10606	COX5B	3.27375		P06730	EIF4E	4.7395
	O75691	UTP20	1.77674		Q12769	NUP160	1.06715		Q99598	TSNAX	7.44991		Q8WZA9	IRGQ	14.6049		P60033	CD81	6.9016		P42677	RPS27	8.0657		P30419-2	NMT1	9.98212		P51114	FXR1	6.41099		Q9BTW9	TBCD	6.83496			P35268	RPL22	3.58516		P42167	TMPO	1.63687		P09758	TACSTD2	33.1765
	P19174-2	PLCG1	7.10694		Q96FJ2	DYNLL2	9.60437		Q969P0	IGSF8	7.44991		Q13951-2	CBFB	6.49105		Q8WZ82	OVCA2	6.9016		Q96AC1-3	FERMT2	8.0657		Q6FI81	CIAPIN1	6.65475		Q9UL25	RAB21	6.41099		Q13162	PRDX4	6.83496			Q04323	UBXN1	7.17033		P42566	EPS15	13.095		P62910	RPL32	2.36975
	Q9P2R3	ANKFY1	10.6604		Q96FQ6	S100A16	6.40291		O00505	KPNA3	7.44991		O76021	RSL1D1	1.62276		Q8NFH4	NUP37	6.9016		O95994	AGR2	8.0657		O14964	HGS	11.6458		Q9BZK7	TBL1XR1	6.41099		Q13435	SF3B2	6.83496			Q9BX68	HINT2	1.79258		Q01085	TIAL1	8.18437		Q8NFW8	CMAS	8.29412
	Q9UBW8	COPS7A	3.55347		O75663	TIPRL	3.20146		Q99816	TSG101	7.44991		Q96IU4	ABHD14B	8.11381		Q9BTE3-2	MCMBP	6.9016		O75581	LRP6	7.16952		Q9Y281	CFL2	16.6369		P35659	DEK	6.41099		Q92769	HDAC2	6.83496			Q9H910	HN1L	5.37775		Q92600	RQCD1	1.63687		Q9HB07	C12orf10	7.10925
	Q04721	NOTCH2	21.3208		P19021-3	PAM	28.8131		A6NDG6	PGP	7.44991		Q9NWV4	C1orf123	9.73657		Q5T013	HYI	6.9016		P40261	NNMT	7.16952		Q9Y376	CAB39	8.31844		O95163	IKBKAP	6.41099		Q13509	TUBB3	6.83496			Q9H223	EHD4	5.37775		Q99584	S100A13	9.82125		Q9NZT2-2	OGFR	1.18487
	Q14914-2	PTGR1	3.55347		P63208	SKP1	10.6715		P49903	SEPHS1	7.44991		O00584	RNASET2	21.0959		Q6EMK4	VASN	6.9016		Q00534	CDK6	7.16952		P35268	RPL22	1.66369		Q9UHV9	PFDN2	6.41099		Q9NSD9	FARSB	6.83496			P50851-2	LRBA	1.79258		Q9H3P7	ACBD3	13.095		Q9Y5Z4	HEBP2	13.0336
	Q99988	GDF15	5.33021		Q07157	TJP1	3.20146		Q9Y5K5-2	UCHL5	7.44991		P23588	EIF4B	12.9821		P13473-2	LAMP2	6.9016		P01889	HLA-B	7.16952		Q04323	UBXN1	4.99106		Q9Y5Z4	HEBP2	6.41099		Q9HB07	C12orf10	6.83496			O75955	FLOT1	3.58516		Q16394	EXT1	13.095		P36915	GNL1	5.92437
	P67870	CSNK2B	1.77674		Q12797-10	ASPH	4.26861		Q92905	COPS5	7.44991		P49750	YLPM1	1.62276		Q9NRN7	AASDHPPT	6.9016		Q9UJW0	DCTN4	7.16952		Q9BX68	HINT2	3.32737		P78406	RAE1	6.41099		P62857	RPS28	6.83496			P18858-3	LIG1	1.79258		Q9BUQ8	DDX23	4.91062		P41227	NAA10	1.18487
	Q9GZT8	NIF3L1	5.33021		O43252	PAPSS1	6.40291		Q5R3I4	TTC38	7.44991		P78539-5	SRPX	19.4731		P49366	DHPS	6.9016		Q96EP5-2	DAZAP1	7.16952		Q9H910	HN1L	4.99106		P10644	PRKAR1A	6.41099		P30626-3	SRI	6.83496			Q15369	TCEB1	8.96291		P10321	HLA-C	8.18437		Q9NTZ6	RBM12	3.55462
	Q99816	TSG101	5.33021		P11279	LAMP1	6.40291		Q92597	NDRG1	7.44991		Q9UHL4	DPP7	24.3414		Q96IZ0	PAWR	6.9016		Q86SQ4	GPR126	7.16952		Q9H223	EHD4	1.66369		Q9Y3U8	RPL36	6.41099		Q9GZZ1	NAA50	6.83496			Q53H82	LACTB2	3.58516		P54727	RAD23B	9.82125		Q9Y295	DRG1	8.29412
	Q13619	CUL4A	1.77674		Q16630-3	CPSF6	6.40291		P43121	MCAM	7.44991		O00339-2	MATN2	30.8325		Q14703	MBTPS1	6.9016		Q13219	PAPPA	7.16952		O75955	FLOT1	1.66369		Q13162	PRDX4	6.41099		P20042	EIF2S2	6.83496			Q8WZA9	IRGQ	3.58516		O15400-2	STX7	6.5475		Q09161	NCBP1	3.55462
	O43765	SGTA	5.33021		Q9H773	DCTPP1	10.6715		Q9UIW2	PLXNA1	7.44991		P08236-3	GUSB	30.8325		Q9BWS9-3	CHID1	6.9016		Q96DA0	ZG16B	7.16952		Q15369	TCEB1	3.32737		P46776	RPL27A	6.41099		Q9NRN5	OLFML3	6.83496			Q13951-2	CBFB	5.37775		Q05048	CSTF1	8.18437		Q96C86	DCPS	10.6639
	P78406	RAE1	3.55347		P51688	SGSH	30.9474		Q9NUP9	LIN7C	7.44991		P16989	YBX3	1.62276		Q9NVD7	PARVA	6.9016		Q9BTE3-2	MCMBP	7.16952		Q53H82	LACTB2	9.98212		P11387	TOP1	6.41099		Q9P2R3	ANKFY1	6.83496			Q96IU4	ABHD14B	5.37775		P30419-2	NMT1	9.82125		P09543-2	CNP	8.29412
	A6NDG6	PGP	7.10694		P62899	RPL31	2.1343		Q9BUL8	PDCD10	7.44991		Q9Y6N7-6	ROBO1	8.11381		Q06203	PPAT	6.9016		Q5T013	HYI	7.16952		Q8WZA9	IRGQ	11.6458		P22307	SCP2	6.41099		Q8TAT6	NPLOC4	6.83496			Q9NWV4	C1orf123	12.5481		Q6FI81	CIAPIN1	8.18437		Q2TAY7	SMU1	3.55462
	P16870-2	CPE	12.4371		Q14393	GAS6	20.2759		P35080-2	PFN2	7.44991		P26022	PTX3	37.3235		P78536	ADAM17	6.9016		Q14703	MBTPS1	7.16952		Q13951-2	CBFB	6.65475		Q9Y315	DERA	6.41099		P68400	CSNK2A1;CSNK2A3	6.83496			O00584	RNASET2	10.7555		Q8N474	SFRP1	32.7375		Q96CW1-2	AP2M1	3.55462
	O94804	STK10	1.77674		Q8WVM8	SCFD1	9.60437		Q9H993	ARMT1	7.44991		Q6NVY1	HIBCH	1.62276		P28065-2	PSMB9	6.9016		P02462	COL4A1	7.16952		O76021	RSL1D1	1.66369		Q5VW32	BROX	6.41099		Q13228	SELENBP1	6.83496			P02787	TF	51.9849		O14964	HGS	3.27375		Q9UKM9	RALY	2.36975
	Q5JWF2	GNAS	7.10694		Q99519	NEU1	23.4774		Q9NPF4	OSGEP	7.44991		O14929	HAT1	3.24552		O75368	SH3BGRL	6.9016		Q8NCH0	CHST14	7.16952		Q96IU4	ABHD14B	13.3095		Q9UNP9	PPIE	6.41099		P0C0L5	C4B	6.83496			P23588	EIF4B	5.37775		Q9Y281	CFL2	3.27375		P42126-2	ECI1	7.10925
	Q9UNP9	PPIE	3.55347		Q9NQ29	LUC7L	6.40291		P01889	HLA-B	7.44991		Q9NP79	VTA1	1.62276		Q9BZM5	ULBP2;RAET1G;RAET1L	6.9016		P09228	CST2	7.16952		Q9H2G2-2	SLK	1.66369		P16435	POR	6.41099		Q9UBG0	MRC2	6.83496			Q13523	PRPF4B	1.79258		Q9Y376	CAB39	13.095		P68402	PAFAH1B2	10.6639
	P11234	RALB	1.77674		Q9UHY7	ENOPH1	9.60437		P60033	CD81	7.44991		Q9UG63	ABCF2	6.49105		Q9H2H8	PPIL3	6.9016		Q8TCA0	LRRC20	7.16952		Q9NWV4	C1orf123	13.3095		Q9Y383	LUC7L2	6.41099		P28827	PTPRM	6.83496			Q9UHL4	DPP7	8.96291		P35268	RPL22	1.63687		Q14376	GALE	9.479
	Q9NXH9-2	TRMT1	1.77674		P06730	EIF4E	4.26861		Q8WZ82	OVCA2	7.44991		Q9Y2L1	DIS3	1.62276		Q96Q11	TRNT1	6.9016		P49247	RPIA	7.16952		O00584	RNASET2	19.9642		P01111	NRAS	6.41099		P04259	KRT6B	6.83496			O00339-2	MATN2	26.8887		Q04323	UBXN1	8.18437		Q5TFE4	NT5DC1	15.4034
	Q9Y5A9	YTHDF2	3.55347		P09758	TACSTD2	1.06715		Q9BTE3-2	MCMBP	7.44991		O43583	DENR	1.62276		P83916	CBX1	6.9016		Q5SRE7-2	PHYHD1	7.16952		P23588	EIF4B	6.65475		Q04837	SSBP1	6.41099		P62917	RPL8	6.83496			P08236-3	GUSB	3.58516		Q8WUM0	NUP133	1.63687		Q14C86-5	GAPVD1	4.7395
	P53801	PTTG1IP	1.77674		P62910	RPL32	2.1343		Q9Y316	MEMO1	7.44991		Q9BZQ8	FAM129A	9.73657		Q9NY97-2	B3GNT2	6.9016		Q9NQ48	LZTFL1	7.16952		P49750	YLPM1	1.66369		Q9NR50	EIF2B3	6.41099		O60869-2	EDF1	6.83496			Q9Y6N7-6	ROBO1	55.57		Q9BX68	HINT2	3.27375		Q16539	MAPK14	4.7395
	P49903	SEPHS1	5.33021		Q8NFW8	CMAS	6.40291		Q96DG6	CMBL	7.44991		Q9H8Y8-3	GORASP2	1.62276		Q05639	EEF1A2	6.9016		Q9Y646	CPQ	7.16952		P78539-5	SRPX	23.2916		P48506	GCLC	6.41099		O75822	EIF3J	6.83496			P55011	SLC12A2	3.58516		Q9H910	HN1L	4.91062		Q9NPQ8-4	RIC8A	4.7395
	Q8N3U4	STAG2	3.55347		Q9HB07	C12orf10	7.47007		Q16775	HAGH	7.44991		P29323-2	EPHB2	8.11381		Q96CX2	KCTD12	6.9016		P09871	C1S	7.16952		Q9UHL4	DPP7	26.619		Q9Y6N7-6	ROBO1	6.41099		Q14116-2	IL18	6.83496			Q6NVY1	HIBCH	8.96291		Q9H223	EHD4	11.4581		P18077	RPL35A	5.92437
	O75629	CREG1	14.2139		Q9NZT2-2	OGFR	1.06715		P49366	DHPS	7.44991		Q12955	ANK3	3.24552		Q8TAF3	WDR48	6.9016		Q9ULF5	SLC39A10	7.16952		O00339-2	MATN2	24.9553		O43765	SGTA	6.41099		Q9NYL9	TMOD3	6.83496			Q9BZE4	GTPBP4	1.79258		P50851-2	LRBA	4.91062		Q9BRA2	TXNDC17	9.479
	P62140	PPP1CB	7.10694		Q9Y5Z4	HEBP2	7.47007		P78536	ADAM17	7.44991		P01111	NRAS	6.49105		Q9H1E3	NUCKS1	6.9016		Q96GD0	PDXP	7.16952		P08236-3	GUSB	29.9464		Q6DKJ4	NXN	6.41099		A0AVT1	UBA6	6.83496			O14929	HAT1	7.17033		O75955	FLOT1	6.5475		O43447	PPIH	7.10925
	Q9Y5K5-2	UCHL5	3.55347		P41227	NAA10	1.06715		Q6UXN9	WDR82	7.44991		P62847-2	RPS24	1.62276		P10145	CXCL8	6.9016		Q9UMY4-1	SNX12	7.16952		Q9Y6N7-6	ROBO1	13.3095		P62913	RPL11	6.41099		O75663	TIPRL	6.83496			Q9NP79	VTA1	5.37775		P18858-3	LIG1	1.63687		Q02487-2	DSC2	36.7311
	P68366-2	TUBA4A	3.55347		Q9NTZ6	RBM12	3.20146		Q96AP7	ESAM	7.44991		Q96SB4-4	SRPK1	1.62276		P49789	FHIT	6.9016		Q9NRW7	VPS45	7.16952		P26022	PTX3	33.2737		Q6YP21	CCBL2	6.41099		Q8WXF1	PSPC1	6.83496			Q9UG63	ABCF2	3.58516		Q15369	TCEB1	6.5475		Q86TI2	DPP9	2.36975
	P42574	CASP3	1.77674		P09914	IFIT1	11.7387		Q9BZM5	ULBP2;RAET1G;RAET1L	7.44991		Q9Y4E8	USP15	6.49105		P02462	COL4A1	6.9016		Q96C90	PPP1R14B	7.16952		Q6NVY1	HIBCH	1.66369		O95881	TXNDC12	6.41099		P62913	RPL11	6.83496			O43583	DENR	1.79258		Q53H82	LACTB2	3.27375		Q9Y446	PKP3	8.29412
	Q08174	PCDH1	1.77674		Q9Y295	DRG1	2.1343		P80217	IFI35	7.44991		O75312	ZPR1	6.49105		Q96C23	GALM	6.9016		Q9ULZ3	PYCARD	7.16952		O14929	HAT1	1.66369		Q8TAQ2	SMARCC2	6.41099		Q9Y2B0	CNPY2	6.83496			Q9BZQ8	FAM129A	3.58516		Q8WZA9	IRGQ	6.5475		P16930	FAH	14.2185
	Q8NBF2	NHLRC2	5.33021		Q09161	NCBP1	4.26861		Q00169	PITPNA	7.44991		P08572	COL4A2	45.4373		Q9BUD6	SPON2	6.9016		Q6UXD5-3	SEZ6L2	7.16952		Q9NP79	VTA1	3.32737		P60953	CDC42	6.41099		Q9BUF5	TUBB6	6.83496			Q9H8Y8-3	GORASP2	1.79258		Q13951-2	CBFB	3.27375		P31937	HIBADH	5.92437
	Q9BQ67	GRWD1	5.33021		Q96C86	DCPS	8.53722		O00214-2	LGALS8	7.44991		Q13885	TUBB2A	1.62276		P12110	COL6A2	6.9016		Q13162	PRDX4	7.16952		Q9UG63	ABCF2	3.32737		Q15417	CNN3	6.41099		Q9Y6G9	DYNC1LI1	6.83496			Q9UGT4	SUSD2	17.9258		Q9UBF2	COPG2	6.5475		Q9HAB8	PPCS	11.8487
	Q9GZL7	WDR12	8.88368		P09543-2	CNP	5.33576		Q15904	ATP6AP1	7.44991		Q9HC84	MUC5B	3.24552		Q8NCH0	CHST14	6.9016		Q92696	RABGGTA	7.16952		Q9Y2L1	DIS3	1.66369		P11908	PRPS2	6.41099		O60925	PFDN1	6.83496			P29323-2	EPHB2	16.1332		O76021	RSL1D1	1.63687		Q9UL25	RAB21	4.7395
	Q9H0W9-2	C11orf54	10.6604		P10124	SRGN	34.1489		Q8N1Q1	CA13	7.44991		Q03405	PLAUR	14.6049		P02649	APOE	6.9016		Q03154	ACY1	7.16952		O43583	DENR	3.32737		Q9HAK2	EBF2	6.41099		Q8N6Y1	PCDH20	6.83496			Q12955	ANK3	3.58516		Q96IU4	ABHD14B	9.82125		P48507	GCLM	4.7395
	Q9UNN5	FAF1	1.77674		Q2TAY7	SMU1	4.26861		Q00534	CDK6	7.44991		Q15257-3	PPP2R4	9.73657		Q06828	FMOD	6.9016		Q9UHB9	SRP68	7.16952		Q9BZQ8	FAM129A	6.65475		O14776	TCERG1	6.41099		O43660	PLRG1	6.83496			Q13596	SNX1	3.58516		Q9H2G2-2	SLK	3.27375		Q08209-2	PPP3CA	7.10925
	Q16831	UPP1	3.55347		Q96CW1-2	AP2M1	11.7387		P49354	FNTA	7.44991		O43172-2	PRPF4	4.86829		O43556	SGCE	6.9016		P80723	BASP1	7.16952		Q9H8Y8-3	GORASP2	1.66369		P31040	SDHA	6.41099		Q14767	LTBP2	6.83496			Q96SB4-4	SRPK1	1.79258		Q9NWV4	C1orf123	6.5475		Q96AC1-3	FERMT2	4.7395
	Q92905	COPS5	5.33021		Q9UKM9	RALY	3.20146		Q9BRF8	CPPED1	7.44991		P51452	DUSP3	4.86829		P13716	ALAD	6.9016		P62633-2	CNBP	7.16952		P29323-2	EPHB2	16.6369		Q9Y2B0	CNPY2	6.41099		Q9BU40-5	CHRDL1	6.83496			Q9Y4E8	USP15	1.79258		O00584	RNASET2	11.4581		Q9BZK7	TBL1XR1	10.6639
	Q96GX9	APIP	3.55347		P42126-2	ECI1	4.26861		P49789	FHIT	7.44991		Q03135	CAV1	3.24552		P09228	CST2	6.9016		Q92692	PVRL2	7.16952		Q12955	ANK3	1.66369		O43681	ASNA1	6.41099		P49763-2	PGF	6.83496			O75312	ZPR1	5.37775		P02787	TF	68.7487		Q9Y624	F11R	21.3277
	Q9P2T1	GMPR2	8.88368		P68402	PAFAH1B2	9.60437		P0DJI9	SAA2	7.44991		Q14116-2	IL18	9.73657		O43175	PHGDH	6.9016		Q9P287	BCCIP	7.16952		P01111	NRAS	11.6458		Q9NRN5	OLFML3	6.41099		O00170	AIP	6.83496			P08572	COL4A2	5.37775		P23588	EIF4B	8.18437		Q9Y6E0-2	STK24	11.8487
	O15427	SLC16A3	5.33021		Q14376	GALE	6.40291		Q8IZA0	KIAA0319L	7.44991		Q9NRV9	HEBP1	4.86829		P20810	CAST	6.9016		Q53GS9	USP39	7.16952		P62847-2	RPS24	1.66369		Q96CT7	CCDC124	6.41099		P31040	SDHA	6.83496			Q13885	TUBB2A	1.79258		P49750	YLPM1	1.63687		O15294	OGT	1.18487
	Q6YP21	CCBL2	3.55347		Q5TFE4	NT5DC1	3.20146		P09228	CST2	7.44991		O00592-2	PODXL	3.24552		P78347-2	GTF2I	6.9016		P78344	EIF4G2	7.16952		Q13596	SNX1	1.66369		Q08209-2	PPP3CA	6.41099		P63151	PPP2R2A	6.83496			P51532-2	SMARCA4	1.79258		Q13523	PRPF4B	1.63687		Q12788	TBL3	2.36975
	O75718	CRTAP	15.9906		P08833	IGFBP1	34.1489		Q02742	GCNT1	7.44991		P09496-2	CLTA	12.9821		P46013	MKI67	6.9016		Q14151	SAFB2	7.16952		O75312	ZPR1	4.99106		O00487	PSMD14	6.41099		Q93009-3	USP7	6.83496			Q03405	PLAUR	14.3407		Q9UHL4	DPP7	8.18437		Q9UH65	SWAP70	1.18487
	Q5R3I4	TTC38	3.55347		Q14C86-5	GAPVD1	3.20146		Q8WUA8	TSKU	7.44991		P31431	SDC4	17.8504		Q01581	HMGCS1	6.9016		Q13177	PAK2	7.16952		P08572	COL4A2	38.2648		P21283	ATP6V1C1	6.41099		P78344	EIF4G2	6.83496			Q15257-3	PPP2R4	10.7555		O00339-2	MATN2	22.9162		P17066	HSPA6	7.10925
	Q9UQB8-3	BAIAP2	1.77674		Q16539	MAPK14	12.8058		P20809	IL11	7.44991		P61201	COPS2	4.86829		A0AVT1	UBA6	6.9016		P46087	NOP2	7.16952		Q13885	TUBB2A	4.99106		P12830	CDH1	6.41099		O75312	ZPR1	6.83496			Q12888	TP53BP1	3.58516		P08236-3	GUSB	4.91062		P60953	CDC42	7.10925
	Q9P287	BCCIP	3.55347		Q9NPQ8-4	RIC8A	4.26861		P52272-2	HNRNPM	6.51867		Q5GLZ8-3	HERC4	1.62276		Q9Y520-4	PRRC2C	6.9016		Q9UIA9	XPO7	7.16952		Q9HC84	MUC5B	8.31844		Q15942	ZYX	6.41099		Q86YQ8	CPNE8	6.83496			Q9NRV9	HEBP1	1.79258		P16989	YBX3	1.63687		Q92520	FAM3C	9.479
	O75915	ARL6IP5	1.77674		P18077	RPL35A	7.47007		P20810	CAST	6.51867		P15151-3	PVR	19.4731		O94979-4	SEC31A	6.9016		O96019	ACTL6A	7.16952		Q03405	PLAUR	13.3095		Q9UI42-2	CPA4	6.41099		Q9Y624	F11R	6.83496			Q99805	TM9SF2	1.79258		Q9NX02-5	NLRP2	1.63687		Q96NY8	PVRL4	46.2101
	P18827	SDC1	7.10694		Q9BRA2	TXNDC17	13.873		O75534	CSDE1	6.51867		Q9UK76	HN1	4.86829		Q99459	CDC5L	6.9016		Q8WXF1	PSPC1	7.16952		Q15257-3	PPP2R4	11.6458		P63151	PPP2R2A	6.41099		O75122-3	CLASP2	6.83496			O00592-2	PODXL	5.37775		Q9Y6N7-6	ROBO1	63.8381		Q9HCE1	MOV10	13.0336
	Q9BWU0	SLC4A1AP	3.55347		O43447	PPIH	6.40291		P46013	MKI67	6.51867		Q13442	PDAP1	6.49105		P62750	RPL23A	6.9016		P09417	QDPR	7.16952		O43172-2	PRPF4	3.32737		P61964	WDR5	6.41099		P54760	EPHB4	6.83496			P09496-2	CLTA	3.58516		P55011	SLC12A2	9.82125		P10606	COX5B	3.55462
	Q9UKV8	AGO2	5.33021		Q02487-2	DSC2	6.40291		P36776	LONP1	6.51867		Q96EK5	KIAA1279	11.3593		P06454-2	PTMA	6.9016		P46776	RPL27A	7.16952		P51452	DUSP3	4.99106		P36957	DLST	6.41099		Q99727	TIMP4	6.83496			P31431	SDC4	19.7184		Q6NVY1	HIBCH	3.27375		P42566	EPS15	9.479
	Q9UNW1	MINPP1	12.4371		Q86TI2	DPP9	23.4774		Q8N1F7	NUP93	6.51867		Q9Y3B8-3	REXO2	4.86829		P27635	RPL10	6.9016		P00568	AK1	7.16952		Q03135	CAV1	3.32737		Q15435	PPP1R7	6.41099		P42025	ACTR1B	6.83496			P61201	COPS2	5.37775		O14929	HAT1	8.18437		Q01085	TIAL1	10.6639
	P09668	CTSH	12.4371		P16930	FAH	11.7387		A0AVT1	UBA6	6.51867		O95881	TXNDC12	6.49105		P61106	RAB14	6.9016		O95834	EML2	7.16952		Q14116-2	IL18	9.98212		Q14157-4	UBAP2L	6.41099		Q9BRP8	WIBG	6.83496			P15151-3	PVR	25.0961		Q9NP79	VTA1	8.18437		Q92600	RQCD1	3.55462
	P43121	MCAM	19.5441		P31937	HIBADH	5.33576		P68431	HIST1H3A;HIST2H3A;H3F3A;HIST3H3;H3F3C	6.51867		Q15642	TRIP10	9.73657		Q9HAV4	XPO5	6.9016		Q9NQ29	LUC7L	7.16952		Q9NRV9	HEBP1	4.99106		O75146	HIP1R	6.41099		P04114	APOB	6.83496			Q6P1N0	CC2D1A	1.79258		Q9UG63	ABCF2	3.27375		Q99584	S100A13	8.29412
	Q05397-7	PTK2	5.33021		Q9HAB8	PPCS	4.26861		Q93008	USP9X	6.51867		Q9H074	PAIP1	4.86829		Q12931-2	TRAP1	6.9016		P48507	GCLM	7.16952		O00592-2	PODXL	6.65475		O15427	SLC16A3	6.41099		Q13564-2	NAE1	6.83496			Q6UX06	OLFM4	66.3255		O43583	DENR	3.27375		Q9H3P7	ACBD3	8.29412
	Q92696	RABGGTA	7.10694		Q9UL25	RAB21	3.20146		P61106	RAB14	6.51867		Q9HAK2	EBF2	4.86829		P09661	SNRPA1	6.9016		A6NDG6	PGP	7.16952		P09496-2	CLTA	9.98212		P29590	PML	6.41099		O75131	CPNE3	6.83496			Q13442	PDAP1	1.79258		Q9BZQ8	FAM129A	3.27375		Q16394	EXT1	10.6639
	Q9NR50	EIF2B3	5.33021		P48507	GCLM	5.33576		Q12931-2	TRAP1	6.51867		Q9UBX1	CTSF	17.8504		P16435	POR	6.9016		Q9Y5K5-2	UCHL5	7.16952		P31431	SDC4	16.6369		Q86V21	AACS	6.41099		Q08345	DDR1	6.83496			Q9Y3B8-3	REXO2	5.37775		Q9H8Y8-3	GORASP2	1.63687		Q9BUQ8	DDX23	4.7395
	Q9UIW2	PLXNA1	10.6604		Q08209-2	PPP3CA	5.33576		P61221	ABCE1	6.51867		Q9UNS2	COPS3	4.86829		P06756-3	ITGAV	6.9016		P11387	TOP1	7.16952		P61201	COPS2	3.32737		P25705	ATP5A1	6.41099		Q5H9R7-6	PPP6R3	6.83496			O95881	TXNDC12	5.37775		Q9UGT4	SUSD2	19.6425		P10321	HLA-C	10.6639
	O60884	DNAJA2	5.33021		Q96AC1-3	FERMT2	3.20146		Q9NR19	ACSS2	6.51867		Q9Y315	DERA	4.86829		O95831-3	AIFM1	6.9016		P68431	HIST1H3A;HIST2H3A;H3F3A;HIST3H3;H3F3C	7.16952		Q5GLZ8-3	HERC4	1.66369		O75787-2	ATP6AP2	4.80824		P23368	ME2	6.83496			Q15642	TRIP10	1.79258		P29323-2	EPHB2	13.095		P54727	RAD23B	5.92437
	O75475	PSIP1	1.77674		Q9BZK7	TBL1XR1	11.7387		Q9UDY2	TJP2	6.51867		O75832	PSMD10	3.24552		P35659	DEK	6.9016		Q7Z2W4	ZC3HAV1	7.16952		P15151-3	PVR	14.9732		Q9H1E3	NUCKS1	4.80824		Q9NQ48	LZTFL1	6.83496			Q9H074	PAIP1	8.96291		Q12955	ANK3	9.82125		O15400-2	STX7	4.7395
	Q12913	PTPRJ	8.88368		Q9Y624	F11R	5.33576		P10644	PRKAR1A	6.51867		O95816	BAG2	4.86829		Q13907	IDI1	6.9016		P84103-2	SRSF3	7.16952		Q9UK76	HN1	4.99106		P35475	IDUA	4.80824		Q9NZD2	GLTP	6.83496			Q9HAK2	EBF2	10.7555		P01111	NRAS	4.91062		O43488	AKR7A2	2.36975
	Q13332-6	PTPRS	17.7674		Q9Y6E0-2	STK24	6.40291		P35637-2	FUS	6.51867		Q71UI9	H2AFV;H2AFZ	1.62276		P26196	DDX6	6.9016		P22307	SCP2	7.16952		Q13442	PDAP1	9.98212		Q9NY97-2	B3GNT2	4.80824		Q15813	TBCE	6.83496			Q9UBX1	CTSF	5.37775		Q13596	SNX1	3.27375		P24928	POLR2A	2.36975
	Q53GS9	USP39	3.55347		Q9UH65	SWAP70	10.6715		P51148	RAB5C	6.51867		P46109	CRKL	4.86829		Q99439	CNN2	6.9016		P53999	SUB1	7.16952		Q96EK5	KIAA1279	14.9732		Q6P179	ERAP2	4.80824		Q92187	ST8SIA4	6.83496			Q9UNS2	COPS3	1.79258		Q9Y4E8	USP15	4.91062		Q05048	CSTF1	10.6639
	Q8WW12	PCNP	1.77674		P17066	HSPA6	4.26861		O75116	ROCK2	6.51867		P80723	BASP1	12.9821		Q15785	TOMM34	6.9016		P61313	RPL15	7.16952		Q9Y3B8-3	REXO2	8.31844		O94766-2	B3GAT3	4.80824		Q9NX58	LYAR	6.83496			Q9Y315	DERA	5.37775		O75312	ZPR1	8.18437		P30419-2	NMT1	8.29412
	O15118	NPC1	7.10694		P60953	CDC42	6.40291		Q9BUF5	TUBB6	6.51867		Q13148	TARDBP	1.62276		Q14192	FHL2	6.9016		P63167	DYNLL1	7.16952		O14617	AP3D1	3.32737		O60911	CTSV	4.80824		A6NFE2	SMCO2	6.83496			O75832	PSMD10	1.79258		P08572	COL4A2	1.63687		Q6FI81	CIAPIN1	7.10925
	Q6DKJ4	NXN	7.10694		Q92520	FAM3C	16.0073		P00450	CP	6.51867		Q9NVS9-3	PNPO	8.11381		Q13618	CUL3	6.9016		Q96FQ6	S100A16	7.16952		O95881	TXNDC12	3.32737		Q9HB63-3	NTN4	4.80824		Q15599	SLC9A3R2	6.83496			O95816	BAG2	1.79258		Q13885	TUBB2A	1.63687		Q8N474	SFRP1	61.6135
	Q6UB35	MTHFD1L	1.77674		P10606	COX5B	5.33576		Q9UIA9	XPO7	6.51867		O43264	ZW10	1.62276		Q9UKY7	CDV3	6.9016		O75663	TIPRL	7.16952		Q15642	TRIP10	9.98212		O14657	TOR1B	4.80824		P30046	DDT;DDTL	6.83496			Q71UI9	H2AFV;H2AFZ	7.17033		P51532-2	SMARCA4	1.63687		O14964	HGS	4.7395
	P08294	SOD3	30.2045		P42167	TMPO	1.06715		Q9H6S3	EPS8L2	6.51867		P55196-5	MLLT4	3.24552		O75396	SEC22B	6.9016		Q9NP79	VTA1	7.16952		Q9H074	PAIP1	8.31844		P49593	PPM1F	4.80824		P30084	ECHS1	6.83496			P46109	CRKL	7.17033		Q03405	PLAUR	6.5475		Q9Y281	CFL2	3.55462
	P61964	WDR5	8.88368		P42566	EPS15	1.06715		Q03001	DST	6.51867		Q9UBC2-3	EPS15L1	8.11381		Q9HC35	EML4	6.9016		Q9Y315	DERA	7.16952		Q9HAK2	EBF2	8.31844		Q9NPF2-2	CHST11	4.80824		P20340-2	RAB6A	6.83496			Q13144	EIF2B5	1.79258		Q15257-3	PPP2R4	11.4581		Q9Y376	CAB39	13.0336
	Q8NES3	LFNG	23.0976		Q01085	TIAL1	10.6715		P12830	CDH1	6.51867		O94966-7	USP19	1.62276		P62879	GNB2	6.9016		Q99598	TSNAX	7.16952		Q9UBX1	CTSF	18.3006		Q15904	ATP6AP1	4.80824		Q9Y2W1	THRAP3	6.83496			Q9NVS9-3	PNPO	1.79258		O43172-2	PRPF4	1.63687		P35268	RPL22	2.36975
	Q96S59	RANBP9	1.77674		Q92600	RQCD1	1.06715		Q01970	PLCB3	6.51867		P62854	RPS26;RPS26P11	3.24552		Q9H3U1-2	UNC45A	6.9016		Q5VW32	BROX	7.16952		Q9UNS2	COPS3	3.32737		Q8N1Q1	CA13	4.80824		Q9NQC3	RTN4	6.83496			P55196-5	MLLT4	3.58516		P51452	DUSP3	3.27375		Q04323	UBXN1	8.29412
	Q9Y5P6	GMPPB	1.77674		Q99584	S100A13	9.60437		Q04828	AKR1C1	6.51867		Q8TAT6	NPLOC4	8.11381		P21266	GSTM3	6.9016		Q9UNP9	PPIE	7.16952		P37235	HPCAL1	3.32737		Q96CX2	KCTD12	4.80824		Q8NFW8	CMAS	6.83496			Q9UBC2-3	EPS15L1	7.17033		Q12888	TP53BP1	1.63687		Q8WUM0	NUP133	2.36975
	O60749	SNX2	1.77674		Q9H3P7	ACBD3	5.33576		Q9Y6G9	DYNC1LI1	6.51867		Q9NZN4	EHD2	1.62276		Q9UPU5	USP24	6.9016		P09661	SNRPA1	7.16952		Q9Y315	DERA	4.99106		Q16787-3	LAMA3	4.80824		O43175	PHGDH	6.83496			O43719	HTATSF1	1.79258		Q9NRV9	HEBP1	1.63687		Q9BX68	HINT2	3.55462
	Q9BV20	MRI1	3.55347		Q16394	EXT1	25.6117		P48556	PSMD8	6.51867		O43169	CYB5B	1.62276		Q12996	CSTF3	6.9016		P16435	POR	7.16952		O75832	PSMD10	3.32737		Q13219	PAPPA	4.80824		P16435	POR	6.83496			P62854	RPS26;RPS26P11	3.58516		Q99805	TM9SF2	1.63687		Q9H910	HN1L	3.55462
	P31350	RRM2	1.77674		Q9BUQ8	DDX23	6.40291		Q04837	SSBP1	6.51867		P61923	COPZ1	4.86829		Q02543	RPL18A	6.9016		O95831-3	AIFM1	7.16952		O95816	BAG2	4.99106		Q96DA0	ZG16B	4.80824		Q9UIW2	PLXNA1	6.83496			Q8TAT6	NPLOC4	1.79258		O00592-2	PODXL	8.18437		Q9H223	EHD4	9.479
	Q9Y2T2	AP3M1	3.55347		P10321	HLA-C	12.8058		O00303	EIF3F	6.51867		Q92692	PVRL2	12.9821		Q93009-3	USP7	6.9016		P62879	GNB2	7.16952		Q71UI9	H2AFV;H2AFZ	1.66369		Q5T013	HYI	4.80824		P35080-2	PFN2	6.83496			P61923	COPZ1	5.37775		P09496-2	CLTA	4.91062		P50851-2	LRBA	8.29412
	P29590	PML	7.10694		P54727	RAD23B	8.53722		P62879	GNB2	6.51867		Q92747	ARPC1A	4.86829		Q9GZZ1	NAA50	6.9016		O43598	DNPH1	7.16952		P46109	CRKL	3.32737		Q14703	MBTPS1	4.80824		O94776	MTA2	6.83496			Q92692	PVRL2	14.3407		P04818	TYMS	1.63687		O75955	FLOT1	9.479
	P46063	RECQL	1.77674		Q8WYP5	AHCTF1	1.06715		Q9UBE0	SAE1	6.51867		Q96RS6	NUDCD1	9.73657		Q8NBJ5	COLGALT1	6.9016		Q71U36	TUBA1A;TUBA3E	7.16952		P80723	BASP1	16.6369		P09228	CST2	4.80824		Q71U36	TUBA1A;TUBA3E	6.83496			Q92747	ARPC1A	3.58516		P31431	SDC4	18.0056		Q15369	TCEB1	5.92437
	Q12959-4	DLG1	3.55347		O15400-2	STX7	5.33576		Q9UI42-2	CPA4	6.51867		Q9NVJ2	ARL8B	1.62276		O95163	IKBKAP	6.9016		Q9H910	HN1L	7.16952		Q13148	TARDBP	1.66369		P49247	RPIA	4.80824		Q9Y6E0-2	STK24	6.83496			Q96RS6	NUDCD1	7.17033		P61201	COPS2	3.27375		Q53H82	LACTB2	4.7395
	O75150	RNF40	1.77674		O43488	AKR7A2	8.53722		Q02543	RPL18A	6.51867		O95994	AGR2	6.49105		P62913	RPL11	6.9016		Q96DB5	RMDN1	7.16952		Q9NVS9-3	PNPO	6.65475		Q8WZ82	OVCA2	4.80824		Q14498	RBM39	6.83496			O14908	GIPC1	7.17033		Q5GLZ8-3	HERC4	3.27375		Q8WZA9	IRGQ	2.36975
	Q13443	ADAM9	12.4371		P05386	RPLP1	2.1343		O15498	YKT6	6.51867		P10646	TFPI	9.73657		P84095	RHOG	6.9016		O60264	SMARCA5	7.16952		O43264	ZW10	1.66369		Q9NRN7	AASDHPPT	4.80824		Q9BZM5	ULBP2;RAET1G;RAET1L	6.83496			O75165	DNAJC13	1.79258		P15151-3	PVR	24.5531		Q13951-2	CBFB	7.10925
	Q6P1M3	LLGL2	1.77674		P24928	POLR2A	1.06715		Q16822	PCK2	6.51867		Q14651	PLS1	9.73657		P50914	RPL14	6.9016		Q9Y5K6	CD2AP	7.16952		P55196-5	MLLT4	1.66369		Q9NVD7	PARVA	4.80824		Q96AP7	ESAM	6.83496			O75351	VPS4B	3.58516		Q6UX06	OLFM4	55.6537		Q9UBF2	COPG2	4.7395
	Q5RKV6	EXOSC6	1.77674		Q05048	CSTF1	8.53722		O95163	IKBKAP	6.51867		Q14738	PPP2R5D	6.49105		P18031	PTPN1	6.9016		Q9Y383	LUC7L2	7.16952		Q9UBC2-3	EPS15L1	6.65475		Q15024	EXOSC7	4.80824		P01889	HLA-B	6.83496			P23258	TUBG1;TUBG2	1.79258		Q9UK76	HN1	1.63687		O76021	RSL1D1	1.18487
	Q9BUL8	PDCD10	3.55347		P30419-2	NMT1	7.47007		P62913	RPL11	6.51867		Q9Y6H1	CHCHD2;CHCHD2P9	3.24552		Q8NBJ7	SUMF2	6.9016		Q15404	RSU1	7.16952		O94966-7	USP19	1.66369		Q8IYB7	DIS3L2	4.80824		Q16775	HAGH	6.83496			O95994	AGR2	1.79258		Q13442	PDAP1	4.91062		Q96IU4	ABHD14B	4.7395
	P60510	PPP4C	3.55347		Q6FI81	CIAPIN1	7.47007		Q9NZL4	HSPBP1	6.51867		P28300	LOX	24.3414		Q3ZCM7	TUBB8	6.9016		Q99523	SORT1	7.16952		P62854	RPS26;RPS26P11	3.32737		P12644	BMP4	4.80824		Q00534	CDK6	6.83496			P10646	TFPI	3.58516		Q96EK5	KIAA1279	1.63687		Q9H2G2-2	SLK	1.18487
	P78504	JAG1	21.3208		O14964	HGS	7.47007		Q15404	RSU1	6.51867		P98179	RBM3	6.49105		Q6WCQ1-2	MPRIP	6.9016		P01111	NRAS	7.16952		Q8TAT6	NPLOC4	3.32737		Q01995	TAGLN	4.80824		Q8WZ82	OVCA2	6.83496			Q14651	PLS1	10.7555		Q9Y3B8-3	REXO2	6.5475		Q9NWV4	C1orf123	9.479
	Q92542-2	NCSTN	3.55347		Q9Y281	CFL2	11.7387		Q13155	AIMP2	6.51867		Q13439-4	GOLGA4	4.86829		Q8TBC4	UBA3	6.9016		Q9NRV9	HEBP1	7.16952		Q96T51	RUFY1	3.32737		Q92823-3	NRCAM	4.80824		Q9BRF8	CPPED1	6.83496			Q14738	PPP2R5D	1.79258		O14617	AP3D1	1.63687		O00584	RNASET2	11.8487
	Q9H993	ARMT1	5.33021		Q9Y376	CAB39	11.7387		Q9Y5L0	TNPO3	6.51867		Q9NUJ1	ABHD10	1.62276		P36957	DLST	6.9016		Q8TAT6	NPLOC4	7.16952		P61923	COPZ1	3.32737		Q06203	PPAT	4.80824		Q9UBT2	UBA2	6.83496			Q9Y6H1	CHCHD2;CHCHD2P9	5.37775		O95881	TXNDC12	6.5475		P02787	TF	43.8404
	P25774	CTSS	14.2139		P35268	RPL22	7.47007		Q9Y2B0	CNPY2	6.51867		P27707	DCK	1.62276		Q9GZP4	PITHD1	6.9016		Q14498	RBM39	7.16952		Q92692	PVRL2	6.65475		Q9NZJ9	NUDT4	4.80824		Q93034	CUL5	6.83496			P28300	LOX	5.37775		Q15642	TRIP10	8.18437		P23588	EIF4B	5.92437
	Q969U7-2	PSMG2	1.77674		Q9BX68	HINT2	5.33576		Q13617	CUL2	6.51867		P35625	TIMP3	14.6049		Q9UHV9	PFDN2	6.9016		O15498	YKT6	7.16952		Q92747	ARPC1A	4.99106		Q12979-4	ABR	4.80824		P12644	BMP4	6.83496			P98179	RBM3	3.58516		Q9H074	PAIP1	11.4581		P49750	YLPM1	1.18487
	Q9NPF4	OSGEP	7.10694		Q9H910	HN1L	4.26861		Q9UHV9	PFDN2	6.51867		P47813	EIF1AX;EIF1AY	9.73657		O43598	DNPH1	6.9016		P17066	HSPA6	7.16952		Q96RS6	NUDCD1	14.9732		Q9UHY1	NRBP1	4.80824		P40123	CAP2	6.83496			Q13439-4	GOLGA4	1.79258		Q9HAK2	EBF2	14.7319		Q13523	PRPF4B	3.55462
	Q9UMX0-2	UBQLN1	1.77674		Q9H223	EHD4	5.33576		Q8WXF1	PSPC1	6.51867		Q13630	TSTA3	6.49105		Q71U36	TUBA1A;TUBA3E	6.9016		P62847-2	RPS24	7.16952		Q9NVJ2	ARL8B	3.32737		P49902	NT5C2	4.80824		P26572	MGAT1	6.83496			Q16204	CCDC6	5.37775		Q9UBX1	CTSF	3.27375		Q9UHL4	DPP7	14.2185
	O95490-2	LPHN2	14.2139		O43395	PRPF3	1.06715		P50895	BCAM	6.51867		Q16222-2	UAP1	19.4731		Q96FJ2	DYNLL2	6.9016		P47813	EIF1AX;EIF1AY	7.16952		O14908	GIPC1	1.66369		P40123	CAP2	4.80824		O15382	BCAT2	6.83496			Q9NUJ1	ABHD10	1.79258		Q9UNS2	COPS3	3.27375		O00339-2	MATN2	18.958
	P09417	QDPR	8.88368		O75955	FLOT1	2.1343		O75663	TIPRL	6.51867		Q99598	TSNAX	6.49105		P63208	SKP1	6.9016		P04183	TK1	7.16952		O75351	VPS4B	3.32737		P09132	SRP19	4.80824		Q9GZQ8	MAP1LC3B;MAP1LC3B2	6.83496			P27707	DCK	1.79258		Q9Y315	DERA	6.5475		P08236-3	GUSB	3.55462
	Q9P265	DIP2B	1.77674		P18858-3	LIG1	2.1343		Q16630-3	CPSF6	6.51867		O00487	PSMD14	4.86829		P11279	LAMP1	6.9016		P42574	CASP3	7.16952		P23258	TUBG1;TUBG2	1.66369		P00918	CA2	4.80824		P62314	SNRPD1	6.83496			P47813	EIF1AX;EIF1AY	14.3407		O75832	PSMD10	4.91062		P16989	YBX3	4.7395
	P09913	IFIT2	5.33021		Q15369	TCEB1	5.33576		Q8WVM8	SCFD1	6.51867		P36405	ARL3	1.62276		Q9Y5Z4	HEBP2	6.9016		O75153	CLUH	7.16952		O95994	AGR2	8.31844		P48960-2	CD97	4.80824		P50583	NUDT2	6.83496			Q13630	TSTA3	8.96291		Q71UI9	H2AFV;H2AFZ	6.5475		Q9NX02-5	NLRP2	1.18487
	Q6DKI1	RPL7L1	1.77674		Q53H82	LACTB2	8.53722		P18077	RPL35A	6.51867		P42766	RPL35	1.62276		Q09161	NCBP1	6.9016		Q04837	SSBP1	7.16952		P10646	TFPI	16.6369		Q9UBS4	DNAJB11	4.80824		Q9BQ16-1	SPOCK3	6.83496			Q16222-2	UAP1	1.79258		P46109	CRKL	6.5475		Q9Y6N7-6	ROBO1	37.916
	Q8NFZ8	CADM4	1.77674		Q8WZA9	IRGQ	9.60437		Q9HAB8	PPCS	6.51867		P63151	PPP2R2A	6.49105		Q9NPQ8-4	RIC8A	6.9016		Q02487-2	DSC2	7.16952		Q14651	PLS1	4.99106		P54725-2	RAD23A	4.80824		Q7LGC8	CHST3	6.83496			Q99598	TSNAX	5.37775		Q13144	EIF2B5	1.63687		P55011	SLC12A2	13.0336
	Q9NYL2	ZAK	1.77674		Q13951-2	CBFB	5.33576		Q9UL25	RAB21	6.51867		Q5T8P6-2	RBM26	1.62276		P18077	RPL35A	6.9016		Q9NR50	EIF2B3	7.16952		Q14738	PPP2R5D	4.99106		P54764	EPHA4	4.80824		Q969Y0	NXPE3	6.83496			O00487	PSMD14	10.7555		Q5H9R7-6	PPP6R3	1.63687		Q6NVY1	HIBCH	13.0336
	P01137	TGFB1	17.7674		Q9UBF2	COPG2	1.06715		P17066	HSPA6	6.51867		Q86V21	AACS	6.49105		O43447	PPIH	6.9016		P61026	RAB10	7.16952		Q9Y6H1	CHCHD2;CHCHD2P9	4.99106		Q9BRF8	CPPED1	4.80824		Q8TEQ6	GEMIN5	6.83496			P01023	A2M	51.9849		Q9NR09	BIRC6	3.27375		O14929	HAT1	14.2185
	P36543	ATP6V1E1	1.77674		O76021	RSL1D1	2.1343		P10606	COX5B	6.51867		Q9BQA1	WDR77	3.24552		Q9Y624	F11R	6.9016		Q96T76	MMS19	7.16952		P28300	LOX	21.6279		Q08043	ACTN3	4.80824		P63261	ACTG1	6.83496			P42766	RPL35	1.79258		Q9NVS9-3	PNPO	1.63687		Q9NP79	VTA1	14.2185
	Q13275	SEMA3F	1.77674		Q96IU4	ABHD14B	11.7387		Q9H3P7	ACBD3	6.51867		Q9H488	POFUT1	8.11381		Q99584	S100A13	6.9016		O95490-2	LPHN2	7.16952		P98179	RBM3	11.6458		P20062	TCN2	4.80824		P19388	POLR2E	6.83496			P63151	PPP2R2A	5.37775		O43264	ZW10	1.63687		Q9UG63	ABCF2	4.7395
	Q15061	WDR43	1.77674		Q9H2G2-2	SLK	3.20146		Q6FI81	CIAPIN1	6.51867		O95786	DDX58	1.62276		Q6FI81	CIAPIN1	6.9016		Q9UKD2	MRTO4	6.27333		Q13439-4	GOLGA4	6.65475		Q8WVY7	UBLCP1	4.80824		P51151	RAB9A	6.83496			Q13363-2	CTBP1	3.58516		P55196-5	MLLT4	4.91062		O43583	DENR	4.7395
	Q9NWH9	SLTM	3.55347		Q9NWV4	C1orf123	7.47007		Q9BX68	HINT2	6.51867		P21283	ATP6V1C1	8.11381		Q9H910	HN1L	6.9016		Q9Y570	PPME1	6.27333		Q9NUJ1	ABHD10	1.66369		Q14699	RFTN1	4.80824		O14763-2	TNFRSF10B	6.83496			Q5T8P6-2	RBM26	1.79258		Q9UBC2-3	EPS15L1	8.18437		Q9BZQ8	FAM129A	1.18487
	Q9UI10	EIF2B4	1.77674		O00584	RNASET2	22.4102		P01111	NRAS	6.51867		P17612	PRKACA	4.86829		Q9Y2L1	DIS3	6.9016		P31937	HIBADH	6.27333		P27707	DCK	3.32737		Q8N4A0	GALNT4	4.80824		Q5K651	SAMD9	6.83496			P0DN79	CBS	14.3407		O43719	HTATSF1	8.18437		Q9H8Y8-3	GORASP2	4.7395
	O95817	BAG3	5.33021		P23588	EIF4B	6.40291		Q13885	TUBB2A	6.51867		Q6L8Q7-2	PDE12	8.11381		Q9BZQ8	FAM129A	6.9016		Q9Y6E0-2	STK24	6.27333		P35625	TIMP3	19.9642		Q9NR28-2	DIABLO	4.80824		O75884	RBBP9	5.85854			P20674	COX5A	3.58516		P62854	RPS26;RPS26P11	1.63687		Q9UGT4	SUSD2	35.5462
	Q03154	ACY1	10.6604		P49750	YLPM1	1.06715		P46109	CRKL	6.51867		Q93034	CUL5	3.24552		Q9Y3B8-3	REXO2	6.9016		P46459	NSF	6.27333		P47813	EIF1AX;EIF1AY	11.6458		Q8WZA1	POMGNT1	4.80824		O43447	PPIH	5.85854			Q86V21	AACS	1.79258		Q8TAT6	NPLOC4	3.27375		P29323-2	EPHB2	17.7731
	Q92743	HTRA1	19.5441		P78539-5	SRPX	28.8131		Q14738	PPP2R5D	6.51867		Q969P0	IGSF8	11.3593		Q14651	PLS1	6.9016		Q9NR19	ACSS2	6.27333		Q13630	TSTA3	4.99106		P42892-3	ECE1	4.80824		Q9UN86	G3BP2	5.85854			Q9BQA1	WDR77	3.58516		P61923	COPZ1	4.91062		Q12955	ANK3	7.10925
	Q86X55	CARM1	3.55347		Q13523	PRPF4B	2.1343		Q13630	TSTA3	6.51867		P00167-2	CYB5A	4.86829		P98179	RBM3	6.9016		P48506	GCLC	6.27333		Q16222-2	UAP1	16.6369		Q9NP97	DYNLRB1;DYNLRB2	4.80824		P37108	SRP14	5.85854			P21283	ATP6V1C1	5.37775		Q92692	PVRL2	13.095		P01111	NRAS	9.479
	Q9HB63-3	NTN4	10.6604		Q9UHL4	DPP7	21.343		P21283	ATP6V1C1	6.51867		P06702	S100A9	1.62276		O00487	PSMD14	6.9016		Q9H0U4	RAB1B;RAB1C	6.27333		Q99598	TSNAX	4.99106		P01019	AGT	4.80824		Q969P0	IGSF8	5.85854			Q86YQ8	CPNE8	19.7184		Q92747	ARPC1A	4.91062		Q13596	SNX1	3.55462
	O43660	PLRG1	5.33021		O00339-2	MATN2	16.0073		P17612	PRKACA	6.51867		P17936	IGFBP3	3.24552		O95786	DDX58	6.9016		Q99880	HIST1H2BL;HIST1H2BM;HIST1H2BN;HIST1H2BH;HIST2H2BF;HIST1H2BC;HIST1H2BD;H2BFS;HIST1H2BK	6.27333		O00487	PSMD14	4.99106		O00233	PSMD9	4.80824		Q99829	CPNE1	5.85854			P17612	PRKACA	5.37775		Q96RS6	NUDCD1	9.82125		Q9BZF1-3	OSBPL8	1.18487
	P01889	HLA-B	3.55347		P08236-3	GUSB	29.8803		Q9UK41	VPS28	6.51867		Q15435	PPP1R7	3.24552		P21283	ATP6V1C1	6.9016		P05091	ALDH2	6.27333		P36405	ARL3	1.66369		O43660	PLRG1	4.80824		Q9NUP9	LIN7C	5.85854			P09455	RBP1	16.1332		O14908	GIPC1	8.18437		Q9Y4E8	USP15	1.18487
	P49770	EIF2B2	7.10694		P16989	YBX3	5.33576		Q5JWF2	GNAS	6.51867		Q5VW32	BROX	6.49105		P17612	PRKACA	6.9016		Q13155	AIMP2	6.27333		P42766	RPL35	3.32737		O75063	FAM20B	4.80824		Q92905	COPS5	5.85854			Q6L8Q7-2	PDE12	1.79258		O75165	DNAJC13	3.27375		O75312	ZPR1	9.479
	P52823	STC1	12.4372		Q8NI36	WDR36	1.06715		P68366-2	TUBA4A	6.51867		Q63HN8	RNF213	3.24552		O75122-3	CLASP2	6.9016		P45973	CBX5	6.27333		P63151	PPP2R2A	4.99106		P49770	EIF2B2	4.80824		Q9UHB9	SRP68	5.85854			Q969P0	IGSF8	25.0961		O75351	VPS4B	6.5475		P08572	COL4A2	3.55462
	Q8NFJ5	GPRC5A	1.77673		Q9Y6N7-6	ROBO1	7.47007		P42574	CASP3	6.51867		Q76M96-2	CCDC80	9.73657		P19174-2	PLCG1	6.9016		Q9Y6N7-6	ROBO1	6.27333		Q5T8P6-2	RBM26	1.66369		P36639-4	NUDT1	4.80824		Q9UKY7	CDV3	5.85854			O00505	KPNA3	1.79258		P23258	TUBG1;TUBG2	1.63687		Q13885	TUBB2A	5.92437
	Q9UJW0	DCTN4	1.77673		P10620	MGST1	2.1343		Q8NBF2	NHLRC2	6.51867		Q86SF2	GALNT7	11.3593		Q99816	TSG101	6.9016		O00505	KPNA3	6.27333		Q8WX93-3	PALLD	1.66369		Q96AX1	VPS33A	4.80824		Q9Y5K6	CD2AP	5.85854			P00167-2	CYB5A	7.17033		P10646	TFPI	9.82125		Q9C0C9	UBE2O	1.18487
	O00743	PPP6C	5.33021		P26022	PTX3	40.5518		Q6YP21	CCBL2	6.51867		P08582	MFI2	21.0959		P78406	RAE1	6.9016		O43765	SGTA	6.27333		Q86V21	AACS	6.65475		Q9H173	SIL1	4.80824		P0DJI9	SAA2	5.85854			P06702	S100A9	14.3407		Q14651	PLS1	11.4581		Q9HC84	MUC5B	1.18487
	O43633	CHMP2A	3.55347		Q6NVY1	HIBCH	4.26861		P49458	SRP9	6.51867		P32455	GBP1	14.6049		O75884	RBBP9	6.9016		P68366-2	TUBA4A	6.27333		Q9BQA1	WDR77	3.32737		O00743	PPP6C	4.80824		P09228	CST2	5.85854			P17936	IGFBP3	35.8516		Q14738	PPP2R5D	3.27375		Q03405	PLAUR	20.1429
	Q02750	MAP2K1	7.10694		O14929	HAT1	4.26861		Q9H8S9	MOB1A	6.51867		P55957	BID	1.62276		P49903	SEPHS1	6.9016		Q6DKJ4	NXN	6.27333		Q9H488	POFUT1	4.99106		Q9UI26	IPO11	4.80824		P80217	IFI35	5.85854			Q14574-2	DSC3	44.8146		Q9Y6H1	CHCHD2;CHCHD2P9	4.91062		Q15257-3	PPP2R4	10.6639
	Q8IV08	PLD3	8.88368		Q9NP79	VTA1	7.47007		O60925	PFDN1	6.51867		P60983	GMFB	11.3593		Q16831	UPP1	6.9016		O94979-4	SEC31A	6.27333		O95786	DDX58	3.32737		Q99969	RARRES2	4.80824		Q9GZP4	PITHD1	5.85854			Q15435	PPP1R7	3.58516		O95340	PAPSS2	1.63687		O43172-2	PRPF4	4.7395
	O43670-2	ZNF207	5.33021		Q9UG63	ABCF2	2.1343		O60888-3	CUTA	6.51867		Q13217	DNAJC3	1.62276		Q6YP21	CCBL2	6.9016		P62750	RPL23A	6.27333		P21283	ATP6V1C1	6.65475		Q5TZA2	CROCC	4.80824		Q9UJW0	DCTN4	5.85854			Q53GA4	PHLDA2	5.37775		P28300	LOX	4.91062		P51452	DUSP3	3.55462
	P38571-2	LIPA	19.5441		Q9Y2L1	DIS3	3.20146		P62312	LSM6	6.51867		Q5T6V5	C9orf64	9.73657		Q96DB5	RMDN1	6.9016		Q14192	FHL2	6.27333		Q86YQ8	CPNE8	1.66369		Q14435	GALNT3	4.80824		P32321	DCTD	5.85854			Q5VW32	BROX	7.17033		P98179	RBM3	1.63687		Q03135	CAV1	1.18487
	P50453	SERPINB9	14.2139		O43583	DENR	5.33576		O43617	TRAPPC3	6.51867		P04156	PRNP	14.6049		O60888-3	CUTA	6.9016		Q13618	CUL3	6.27333		P17612	PRKACA	3.32737		P09493-5	TPM1	4.80824		P35813-3	PPM1A	5.85854			P16885	PLCG2	10.7555		Q13439-4	GOLGA4	1.63687		Q14116-2	IL18	1.18487
	Q13557-8	CAMK2D	1.77673		Q9BZQ8	FAM129A	6.40291		P61077	UBE2D3;UBE2D2	6.51867		P62328	TMSB4X	3.24552		P62312	LSM6	6.9016		Q9HC35	EML4	6.27333		Q6L8Q7-2	PDE12	4.99106		Q06265	EXOSC9	4.80824		O95630	STAMBP	5.85854			Q76M96-2	CCDC80	17.9258		Q16204	CCDC6	6.5475		Q9NRV9	HEBP1	4.7395
	Q7Z2Z2	EFTUD1	1.77673		Q9H8Y8-3	GORASP2	1.06715		O43660	PLRG1	6.51867		Q10570	CPSF1	4.86829		Q9H993	ARMT1	6.9016		P62913	RPL11	6.27333		Q93034	CUL5	3.32737		P42773	CDKN2C	4.80824		Q96CX2	KCTD12	5.85854			Q86SF2	GALNT7	16.1332		O95571	ETHE1	1.63687		Q99805	TM9SF2	3.55462
	Q8WZ82	OVCA2	3.55347		P29323-2	EPHB2	21.343		P81605	DCD	6.51867		P19174-2	PLCG1	9.73657		P61077	UBE2D3;UBE2D2	6.9016		Q8NBJ7	SUMF2	6.27333		Q969P0	IGSF8	23.2916		P63261	ACTG1	4.80824		Q8WZA1	POMGNT1	5.85854			Q9HCY8	S100A14	12.5481		P27707	DCK	3.27375		O00592-2	PODXL	5.92437
	O14936-3	CASK	8.88368		Q12955	ANK3	2.1343		Q9Y333	LSM2	6.51867		Q07812-5	BAX	3.24552		Q9H299	SH3BGRL3	6.9016		Q9Y624	F11R	6.27333		P06702	S100A9	1.66369		Q29983	MICA	4.80824		Q9H173	SIL1	5.85854			P19784	CSNK2A2	3.58516		P47813	EIF1AX;EIF1AY	11.4581		P09496-2	CLTA	1.18487
	O43813	LANCL1	7.10694		Q5JTV8	TOR1AIP1	1.06715		Q9BWS9-3	CHID1	6.51867		Q9P0K7-3	RAI14	1.62276		P49788	RARRES1	5.91566		Q9Y2L1	DIS3	6.27333		P17936	IGFBP3	6.65475		P62314	SNRPD1	4.80824		Q8TE58	ADAMTS15	5.85854			P32455	GBP1	1.79258		Q13630	TSTA3	4.91062		P04818	TYMS	5.92437
	P08237-3	PFKM	1.77673		P01111	NRAS	5.33576		Q9NVD7	PARVA	6.51867		Q9P2R3	ANKFY1	9.73657		Q9UM54-6	MYO6	5.91566		Q14651	PLS1	6.27333		Q15435	PPP1R7	3.32737		O15212	PFDN6	4.80824		Q96GD0	PDXP	5.85854			P60983	GMFB	5.37775		Q99598	TSNAX	8.18437		P31431	SDC4	16.5882
	P20908	COL5A1	23.0976		P62847-2	RPS24	1.06715		Q8TCA0	LRRC20	6.51867		Q9UBW8	COPS7A	1.62276		Q9BUJ2-2	HNRNPUL1	5.91566		O75122-3	CLASP2	6.27333		Q53GA4	PHLDA2	1.66369		Q86WQ0	NR2C2AP	4.80824		Q969H8	MYDGF	5.85854			Q13217	DNAJC3	3.58516		O00487	PSMD14	14.7319		P61201	COPS2	10.6639
	Q13459-2	MYO9B	1.77673		Q13596	SNX1	3.20146		P36639-4	NUDT1	6.51867		Q04721	NOTCH2	12.9821		P42224	STAT1	5.91566		Q99816	TSG101	6.27333		Q5VW32	BROX	3.32737		P13284	IFI30	4.80824		Q99627-2	COPS8	5.85854			Q5T6V5	C9orf64	1.79258		P01023	A2M	73.6594		Q5GLZ8-3	HERC4	1.18487
	Q8NFH4	NUP37	10.6604		Q96SB4-4	SRPK1	2.1343		Q86SQ4	GPR126	6.51867		Q14914-2	PTGR1	4.86829		O75534	CSDE1	5.91566		P49903	SEPHS1	6.27333		Q63HN8	RNF213	1.66369		O75095-2	MEGF6	4.80824		Q9H2H8	PPIL3	5.85854			P04156	PRNP	7.17033		P36405	ARL3	1.63687		Q9Y2Q3	GSTK1	1.18487
	Q8WVY7	UBLCP1	1.77673		Q9BZF1-3	OSBPL8	4.26861		P08648	ITGA5	6.51867		Q99988	GDF15	8.11381		O60264	SMARCA5	5.91566		Q6YP21	CCBL2	6.27333		Q76M96-2	CCDC80	13.3095		P19438	TNFRSF1A	4.80824		P04085-2	PDGFA	5.85854			P62328	TMSB4X	3.58516		P63151	PPP2R2A	4.91062		P15151-3	PVR	20.1429
	O00442	RTCA	1.77673		Q9Y4E8	USP15	5.33576		P49247	RPIA	6.51867		P61956-2	SUMO2;SUMO4;SUMO3	6.49105		P25205	MCM3	5.91566		O60888-3	CUTA	6.27333		Q86SF2	GALNT7	9.98212		P11233	RALA	4.80824		P34741	SDC2	5.85854			Q10570	CPSF1	3.58516		Q13363-2	CTBP1	3.27375		Q6UX06	OLFM4	34.3614
	O43286	B4GALT5	12.4372		O75312	ZPR1	4.26861		Q96Q11	TRNT1	6.51867		Q9GZT8	NIF3L1	6.49105		Q8N163	CCAR2	5.91566		P62312	LSM6	6.27333		P08582	MFI2	24.9553		P52803	EFNA5	4.80824		P07311	ACYP1	5.85854			Q9H307	PNN	1.79258		Q5T8P6-2	RBM26	1.63687		Q9UK76	HN1	3.55462
	P48960-2	CD97	3.55347		P08572	COL4A2	33.0817		Q9NVX2	NLE1	6.51867		P03973	SLPI	3.24552		Q8N1F7	NUP93	5.91566		P61077	UBE2D3;UBE2D2	6.27333		P32455	GBP1	11.6458		Q5JRA6-2	MIA3	4.80824		Q99435-4	NELL2	5.85854			O60216	RAD21	1.79258		P0DN79	CBS	18.0056		Q13442	PDAP1	3.55462
	Q14699	RFTN1	5.33021		P21912	SDHB	1.06715		Q05639	EEF1A2	6.51867		Q99816	TSG101	3.24552		O00571	DDX3X;DDX3Y	5.91566		Q9H299	SH3BGRL3	6.27333		P60983	GMFB	8.31844		Q15599	SLC9A3R2	4.80824		Q9UPN3-2	MACF1	5.85854			P35658-2	NUP214	1.79258		Q86V21	AACS	4.91062		Q9Y3B8-3	REXO2	8.29412
	Q15833-2	STXBP2	3.55347		Q13885	TUBB2A	4.26861		P50452	SERPINB8	6.51867		P41223	BUD31	3.24552		P31040	SDHA	5.91566		P25205	MCM3	6.27333		Q13217	DNAJC3	1.66369		Q68EM7-6	ARHGAP17	4.80824		Q13232	NME3	5.85854			Q07812-5	BAX	3.58516		Q8TEM1	NUP210	1.63687		O95881	TXNDC12	5.92437
	Q8IWX8	CHERP	1.77673		Q9C0C9	UBE2O	3.20146		Q9GZN8	C20orf27	6.51867		Q13619	CUL4A	1.62276		P62263	RPS14	5.91566		Q96KR1	ZFR	6.27333		Q5T6V5	C9orf64	11.6458		Q9GZX9	TWSG1	4.80824		Q5EBL8	PDZD11	5.85854			Q9UBW8	COPS7A	3.58516		Q9BQA1	WDR77	3.27375		Q15642	TRIP10	7.10925
	Q96DI7	SNRNP40	1.77673		Q9HC84	MUC5B	41.6189		Q9H6Z4-3	RANBP3	6.51867		Q8IYB3-2	SRRM1	1.62276		Q86X29-4	LSR	5.91566		P62829	RPL23	6.27333		P04156	PRNP	14.9732		Q9BXS4	TMEM59	4.80824		Q9Y5Z4	HEBP2	5.85854			Q04721	NOTCH2	10.7555		P21283	ATP6V1C1	3.27375		Q9H074	PAIP1	11.8487
	O94903	PROSC	1.77673		Q03405	PLAUR	18.1416		P32320	CDA	6.51867		Q8N684-2	CPSF7	3.24552		Q96KR1	ZFR	5.91566		Q9UHB6	LIMA1	6.27333		P62328	TMSB4X	3.32737		P09497-2	CLTB	4.80824		Q8TAQ2	SMARCC2	5.85854			Q14914-2	PTGR1	1.79258		Q86YQ8	CPNE8	29.4637		Q9HAK2	EBF2	11.8487
	P10301	RRAS	3.55347		Q15257-3	PPP2R4	9.60437		Q08043	ACTN3	6.51867		O43765	SGTA	4.86829		Q86V81	ALYREF	5.91566		Q15424-2	SAFB	6.27333		Q10570	CPSF1	3.32737		P63316	TNNC1	4.80824		P62140	PPP1CB	5.85854			Q9Y450	HBS1L	1.79258		Q8TF05-2	PPP4R1	1.63687		Q9UBX1	CTSF	3.55462
	P54753	EPHB3	1.77673		O43172-2	PRPF4	8.53722		Q96C23	GALM	6.51867		P78406	RAE1	1.62276		Q9Y223-2	GNE	5.91566		P68400	CSNK2A1;CSNK2A3	6.27333		O60216	RAD21	1.66369		Q68BL7	OLFML2A	4.80824		Q14192	FHL2	5.85854			P61956-2	SUMO2;SUMO4;SUMO3	8.96291		P17612	PRKACA	6.5475		Q9UNS2	COPS3	8.29412
	Q92530	PSMF1	1.77673		P51452	DUSP3	7.47007		Q8IYB7	DIS3L2	6.51867		Q15382	RHEB	1.62276		P10644	PRKAR1A	5.91566		P50895	BCAM	6.27333		O75691	UTP20	1.66369		P35609-2	ACTN2	4.80824		Q9UBW8	COPS7A	5.85854			P67870	CSNK2B	1.79258		P09455	RBP1	9.82125		P37235	HPCAL1	2.36975
	Q92890-1	UFD1L	5.33021		Q03135	CAV1	7.47007		Q12882	DPYD	6.51867		Q9UK41	VPS28	4.86829		P62829	RPL23	5.91566		Q8WVM8	SCFD1	6.27333		P19174-2	PLCG1	3.32737		Q9Y5B8-2	NME7	4.80824		Q9H223	EHD4	5.85854			Q9GZT8	NIF3L1	8.96291		Q6L8Q7-2	PDE12	3.27375		Q9Y315	DERA	10.6639
	O95456	PSMG1	1.77673		Q12888	TP53BP1	1.06715		Q6P179	ERAP2	6.51867		A6NDG6	PGP	8.11381		Q9Y5K6	CD2AP	5.91566		P09496-2	CLTA	6.27333		Q07812-5	BAX	3.32737		P02760	AMBP	4.80824		Q10570	CPSF1	5.85854			P03973	SLPI	41.2294		Q93034	CUL5	1.63687		O75832	PSMD10	9.479
	P11233	RALA	3.55347		Q14116-2	IL18	5.33576		Q9ULF5	SLC39A10	6.51867		O75884	RBBP9	6.49105		Q8TEQ6	GEMIN5	5.91566		O95881	TXNDC12	6.27333		Q9P2R3	ANKFY1	8.31844		O00273	DFFA	4.80824		Q02880-2	TOP2B	5.85854			P04183	TK1	1.79258		Q969P0	IGSF8	37.6481		O95816	BAG2	7.10925
	Q9BTE3-2	MCMBP	1.77673		Q9NRV9	HEBP1	3.20146		Q9NX62	IMPAD1	6.51867		P16870-2	CPE	16.2276		Q9UHB6	LIMA1	5.91566		P36405	ARL3	6.27333		Q04721	NOTCH2	13.3095		Q5XX13-3	FBXW10	4.80824		Q9UIJ7	AK3	5.85854			Q15836	VAMP3	1.79258		P00167-2	CYB5A	4.91062		Q71UI9	H2AFV;H2AFZ	7.10925
	Q9HCD5	NCOA5	1.77673		O00592-2	PODXL	5.33576		Q9UJ68-2	MSRA	6.51867		Q6YN16	HSDL2	1.62276		Q99829	CPNE1	5.91566		O95487-2	SEC24B	6.27333		Q14914-2	PTGR1	4.99106		Q8NDH3-2	NPEPL1	4.80824		Q9UI26	IPO11	5.85854			Q5VZK9	LRRC16A	8.96291		P06702	S100A9	11.4581		P46109	CRKL	10.6639
	O75882-3	ATRN	8.88368		P09496-2	CLTA	7.47007		O43556	SGCE	6.51867		Q7RTV0	PHF5A	4.86829		P29966	MARCKS	5.91566		P49458	SRP9	6.27333		Q99988	GDF15	6.65475		P43234	CTSO	4.80824		P52799	EFNB2	5.85854			Q99816	TSG101	10.7555		P17936	IGFBP3	40.9219		Q13148	TARDBP	2.36975
	O95155-2	UBE4B	1.77673		P04818	TYMS	1.06715		Q9BRK3-3	MXRA8	6.51867		Q99471	PFDN5	1.62276		Q9BXJ9	NAA15	5.91566		Q92597	NDRG1	6.27333		P61956-2	SUMO2;SUMO4;SUMO3	8.31844		Q02297-11	NRG1	4.80824		O95372	LYPLA2	5.85854			P41223	BUD31	1.79258		Q14574-2	DSC3	26.19		Q5H9R7-6	PPP6R3	4.7395
	Q5T013	HYI	3.55347		P31431	SDC4	10.6715		Q8N6Y1	PCDH20	6.51867		Q9NZT1	CALML5	3.24552		P49756	RBM25	5.91566		Q9UIW2	PLXNA1	6.27333		P67870	CSNK2B	1.66369		O95359	TACC2	4.80824		P13984	GTF2F2	5.85854			Q13619	CUL4A	7.17033		Q15435	PPP1R7	6.5475		Q9NR09	BIRC6	1.18487
	Q9BZX2	UCK2	1.77673		P61201	COPS2	9.60437		O94923	GLCE	6.51867		P62306	SNRPF	4.86829		Q6DD88	ATL3	5.91566		Q9BUH6	C9orf142	6.27333		Q9GZT8	NIF3L1	6.65475		Q8NCW5	APOA1BP	4.80824		Q9UI12-2	ATP6V1H	5.85854			Q8IYB3-2	SRRM1	5.37775		Q53GA4	PHLDA2	4.91062		Q9NVS9-3	PNPO	2.36975
	Q9GZS3	WDR61	1.77673		Q5GLZ8-3	HERC4	3.20146		Q14767	LTBP2	6.51867		Q5JWF2	GNAS	3.24552		O60313-2	OPA1	5.91566		Q8NE71-2	ABCF1	6.27333		P03973	SLPI	3.32737		Q13501	SQSTM1	4.80824		P27361-2	MAPK3	5.85854			Q8N684-2	CPSF7	3.58516		Q5VW32	BROX	13.095		O43264	ZW10	1.18487
	P45877	PPIC	3.55347		Q96N67-4	DOCK7	1.06715		Q92823-3	NRCAM	6.51867		Q9UNP9	PPIE	6.49105		O00203-3	AP3B1	5.91566		Q14789-4	GOLGB1	6.27333		P04183	TK1	1.66369		Q9Y224	C14orf166	4.80824		P49840	GSK3A	5.85854			O43765	SGTA	7.17033		P16885	PLCG2	8.18437		P55196-5	MLLT4	4.7395
	P49006	MARCKSL1	1.77673		P15151-3	PVR	11.7387		O43155	FLRT2	6.51867		P63165	SUMO1	8.11381		Q9Y383	LUC7L2	5.91566		P48556	PSMD8	6.27333		Q99816	TSG101	3.32737		Q7KZ85	SUPT6H	4.80824		Q8N8A6	DDX51	5.85854			Q15382	RHEB	1.79258		Q76M96-2	CCDC80	16.3687		Q9UBC2-3	EPS15L1	5.92437
	Q9NNW5	WDR6	1.77673		Q15126	PMVK	4.26861		Q8N4A0	GALNT4	6.51867		Q8N8S7	ENAH	3.24552		Q15424-2	SAFB	5.91566		P46778	RPL21	6.27333		P41223	BUD31	1.66369		Q96EK6	GNPNAT1	4.80824		P46736-2	BRCC3	5.85854			Q9UK41	VPS28	3.58516		Q86SF2	GALNT7	26.19		O43719	HTATSF1	1.18487
	P24941	CDK2	7.10694		Q9UK76	HN1	3.20146		Q9UMR5-2	PPT2	6.51867		Q9NXH9-2	TRMT1	1.62276		Q8IZ83	ALDH16A1	5.91566		Q8TAQ2	SMARCC2	6.27333		Q13619	CUL4A	1.66369		Q13435	SF3B2	4.80824		P29401-2	TKT	5.85854			A6NDG6	PGP	7.17033		Q9HCY8	S100A14	6.5475		P62854	RPS26;RPS26P11	1.18487
	Q6EMK4	VASN	15.9906		Q13442	PDAP1	2.1343		Q96DA0	ZG16B	6.51867		Q9Y5A9	YTHDF2	3.24552		O75340	PDCD6	5.91566		P18085	ARF4	6.27333		Q8N684-2	CPSF7	1.66369		Q9GZT8	NIF3L1	4.80824		Q03167-2	TGFBR3	5.85854			P16870-2	CPE	1.79258		O75122-3	CLASP2	1.63687		Q8TAT6	NPLOC4	2.36975
	Q96CN7	ISOC1	1.77673		Q96EK5	KIAA1279	8.53722		Q68BL7	OLFML2A	6.51867		O95487-2	SEC24B	4.86829		O60832	DKC1	5.91566		P60953	CDC42	6.27333		O43765	SGTA	9.98212		P61224-3	RAP1B	4.80824		P28062	PSMB8	5.85854			P19957	PI3	44.8146		P19784	CSNK2A2	4.91062		P61923	COPZ1	3.55462
	Q96EP5-2	DAZAP1	1.77673		Q9H3N1	TMX1	1.06715		Q86VR8	FJX1	6.51867		P46779	RPL28	4.86829		Q15637-6	SF1	5.91566		P35268	RPL22	6.27333		P78406	RAE1	1.66369		O15347	HMGB3	4.80824		P00568	AK1	5.85854			Q7RTV0	PHF5A	5.37775		P32455	GBP1	1.63687		Q92692	PVRL2	11.8487
	Q9NPR2-2	SEMA4B	15.9906		Q9Y3B8-3	REXO2	6.40291		Q8TB73	NDNF	6.51867		P53801	PTTG1IP	1.62276		Q5JRX3-2	PITRM1	5.91566		Q9UBC2-3	EPS15L1	6.27333		Q9UK41	VPS28	3.32737		P40763	STAT3	4.80824		P15170-2	GSPT1	5.85854			Q99471	PFDN5	8.96291		P55957	BID	1.63687		Q92747	ARPC1A	4.7395
	Q9UKS6	PACSIN3	1.77673		O14617	AP3D1	7.47007		Q9BU40-5	CHRDL1	6.51867		P49903	SEPHS1	4.86829		Q9H3S7	PTPN23	5.91566		Q13363-2	CTBP1	6.27333		A6NDG6	PGP	6.65475		Q9BQA1	WDR77	4.80824		Q92696	RABGGTA	5.85854			Q9NZT1	CALML5	10.7555		P60983	GMFB	4.91062		Q96RS6	NUDCD1	8.29412
	P05231	IL6	10.6604		O95881	TXNDC12	5.33576		P49763-2	PGF	6.51867		Q8N3U4	STAG2	3.24552		Q15404	RSU1	5.91566		Q99471	PFDN5	6.27333		O75884	RBBP9	14.9732		P51665	PSMD7	4.80824		Q92692	PVRL2	5.85854			P62306	SNRPF	5.37775		Q13217	DNAJC3	6.5475		Q9HDC9	APMAP	2.36975
	P13473-2	LAMP2	7.10694		Q15642	TRIP10	7.47007		Q96RW7	HMCN1	6.51867		Q9UKK3	PARP4	1.62276		P68400	CSNK2A1;CSNK2A3	5.91566		Q8NBF2	NHLRC2	6.27333		P16870-2	CPE	9.98212		Q99426	TBCB	4.80824		P63208	SKP1	5.85854			Q5JWF2	GNAS	3.58516		Q5T6V5	C9orf64	1.63687		O14908	GIPC1	5.92437
	P81605	DCD	3.55347		Q9H074	PAIP1	4.26861		P15924	DSP	5.58743		O75629	CREG1	14.6049		O75146	HIP1R	5.91566		Q05397-7	PTK2	6.27333		P19957	PI3	4.99106		P55735	SEC13	4.80824		Q9UJ70	NAGK	5.85854			Q9UNP9	PPIE	7.17033		P04156	PRNP	9.82125		O75165	DNAJC13	1.18487
	P41240	CSK	1.77673		Q9HAK2	EBF2	6.40291		P78344	EIF4G2	5.58743		P41567	EIF1;EIF1B	3.24552		O00764	PDXK	5.91566		P62877	RBX1	6.27333		Q7RTV0	PHF5A	1.66369		Q00341	HDLBP	4.80824		Q6DKJ4	NXN	5.85854			P11234	RALB	5.37775		P62328	TMSB4X	4.91062		O75351	VPS4B	5.92437
	Q96DG6	CMBL	10.6604		Q9UBX1	CTSF	27.746		P35580	MYH10	5.58743		P62140	PPP1CB	3.24552		Q9Y2B0	CNPY2	5.91566		Q9BVJ7	DUSP23	6.27333		Q99471	PFDN5	1.66369		P61106	RAB14	4.80824		Q9UBQ5	EIF3K	5.85854			P63165	SUMO1	7.17033		Q10570	CPSF1	4.91062		P23258	TUBG1;TUBG2	1.18487
	Q9H2J4	PDCL3	1.77673		Q9UNS2	COPS3	5.33576		Q9BUJ2-2	HNRNPUL1	5.58743		Q9Y5K5-2	UCHL5	4.86829		Q9Y3U8	RPL36	5.91566		Q9UMX0-2	UBQLN1	6.27333		O94804	STK10	1.66369		Q15437	SEC23B	4.80824		P04181	OAT	5.85854			Q8N8S7	ENAH	1.79258		Q9H307	PNN	3.27375		Q6IAA8	LAMTOR1	1.18487
	Q9NRN7	AASDHPPT	3.55347		P37235	HPCAL1	8.53722		Q9H0U4	RAB1B;RAB1C	5.58743		O15173	PGRMC2	3.24552		P50895	BCAM	5.91566		O43617	TRAPPC3	6.27333		P62306	SNRPF	4.99106		Q9UBQ5	EIF3K	4.80824		O60832	DKC1	5.85854			Q9Y5A9	YTHDF2	1.79258		Q07812-5	BAX	1.63687		P10646	TFPI	14.2185
	P50281	MMP14	12.4372		Q9Y315	DERA	5.33576		P18621-3	RPL17	5.58743		P68366-2	TUBA4A	3.24552		Q99523	SORT1	5.91566		Q9NX58	LYAR	6.27333		Q5JWF2	GNAS	6.65475		Q15642	TRIP10	4.80824		Q9Y2A7	NCKAP1	5.85854			P13674	P4HA1	1.79258		Q9P2R3	ANKFY1	3.27375		Q14651	PLS1	7.10925
	Q969T9	WBP2	1.77673		O95816	BAG2	3.20146		P31040	SDHA	5.58743		P42574	CASP3	8.11381		O43252	PAPSS1	5.91566		Q27J81	INF2	6.27333		Q9UNP9	PPIE	9.98212		Q9NQC3	RTN4	4.80824		P41567	EIF1;EIF1B	5.85854			P46779	RPL28	3.58516		Q9UBW8	COPS7A	3.27375		Q14738	PPP2R5D	2.36975
	Q9Y6Y8	SEC23IP	1.77673		Q71UI9	H2AFV;H2AFZ	5.33576		Q27J81	INF2	5.58743		Q08174	PCDH1	1.62276		Q8WVM8	SCFD1	5.91566		Q15417	CNN3	6.27333		P63165	SUMO1	3.32737		O00429-4	DNM1L	4.80824		Q13685	AAMP	5.85854			P53801	PTTG1IP	1.79258		Q04721	NOTCH2	11.4581		Q9Y6H1	CHCHD2;CHCHD2P9	8.29412
	P54803	GALC	23.0976		P46109	CRKL	7.47007		P62263	RPS14	5.58743		Q9BQ67	GRWD1	3.24552		Q9NZT2-2	OGFR	5.91566		P51610-4	HCFC1	6.27333		Q9NXH9-2	TRMT1	1.66369		Q7L576	CYFIP1	4.80824		Q86UD1	OAF	5.85854			O43490-5	PROM1	30.4739		Q14914-2	PTGR1	3.27375		O95340	PAPSS2	2.36975
	Q52LJ0	FAM98B	1.77673		P80723	BASP1	9.60437		P49419-2	ALDH7A1	5.58743		Q9GZL7	WDR12	12.9821		Q14376	GALE	5.91566		P11908	PRPS2	6.27333		O95487-2	SEC24B	1.66369		Q9BUF5	TUBB6	4.80824		Q14703	MBTPS1	5.85854			P49903	SEPHS1	1.79258		P61956-2	SUMO2;SUMO4;SUMO3	9.82125		P28300	LOX	10.6639
	Q9NY27	PPP4R2	1.77673		Q13144	EIF2B5	5.33576		Q9UBT2	UBA2	5.58743		Q9H0W9-2	C11orf54	6.49105		Q5TFE4	NT5DC1	5.91566		Q03135	CAV1	6.27333		P46779	RPL28	3.32737		Q8N163	CCAR2	4.80824		P61081	UBE2M	5.85854			Q8N3U4	STAG2	3.58516		P67870	CSNK2B	1.63687		P98179	RBM3	2.36975
	Q9UBS4	DNAJB11	1.77673		Q13148	TARDBP	1.06715		Q13310	PABPC4	5.58743		Q9UNN5	FAF1	3.24552		P05386	RPLP1	5.91566		Q15126	PMVK	6.27333		P53801	PTTG1IP	1.66369		O94973	AP2A2	4.80824		P08621	SNRNP70	5.85854			O75629	CREG1	17.9258		Q9GZT8	NIF3L1	4.91062		Q13439-4	GOLGA4	1.18487
	O75787-2	ATP6AP2	8.88368		Q5H9R7-6	PPP6R3	4.26861		Q13085	ACACA	5.58743		P18065	IGFBP2	1.62276		Q9BX68	HINT2	5.91566		Q9HAK2	EBF2	6.27333		P49903	SEPHS1	1.66369		P05362	ICAM1	4.80824		Q01844-6	EWSR1	5.85854			O00515	LAD1	7.17033		P03973	SLPI	34.3744		Q16204	CCDC6	4.7395
	P24592	IGFBP6	21.3208		Q9NVS9-3	PNPO	11.7387		Q9BQG0	MYBBP1A	5.58743		P55809	OXCT1	1.62276		Q9H223	EHD4	5.91566		Q93034	CUL5	6.27333		Q8N3U4	STAG2	4.99106		Q99436	PSMB7	4.80824		P62081	RPS7	5.85854			O94832	MYO1D	3.58516		Q15836	VAMP3	1.63687		Q9NUJ1	ABHD10	2.36975
	Q16775	HAGH	8.88368		O43264	ZW10	1.06715		P22059	OSBP	5.58743		Q16831	UPP1	4.86829		O75955	FLOT1	5.91566		O60925	PFDN1	6.27333		Q9UKK3	PARP4	1.66369		Q13617	CUL2	4.80824		Q96FQ6	S100A16	5.85854			P41567	EIF1;EIF1B	5.37775		Q5VZK9	LRRC16A	8.18437		O95571	ETHE1	1.18487
	O43760	SYNGR2	1.77673		Q9UBC2-3	EPS15L1	3.20146		Q96KR1	ZFR	5.58743		Q92905	COPS5	3.24552		Q15369	TCEB1	5.91566		Q9NWH9	SLTM	6.27333		O75629	CREG1	16.6369		P49411	TUFM	4.80824		Q14166	TTLL12	5.85854			P62140	PPP1CB	10.7555		Q99816	TSG101	9.82125		P27707	DCK	3.55462
	P23193	TCEA1	5.33021		O94966-7	USP19	3.20146		P55265	ADAR	5.58743		Q96GX9	APIP	3.24552		P16989	YBX3	5.91566		O00267-2	SUPT5H	6.27333		P41567	EIF1;EIF1B	3.32737		Q9UBQ7	GRHPR	4.80824		Q99439	CNN2	5.85854			Q9Y5K5-2	UCHL5	7.17033		P41223	BUD31	1.63687		P47813	EIF1AX;EIF1AY	8.29412
	P23368	ME2	1.77673		P62854	RPS26;RPS26P11	4.26861		O95831-3	AIFM1	5.58743		Q9P2T1	GMPR2	9.73657		O14929	HAT1	5.91566		Q16629-3	SRSF7	6.27333		P62140	PPP1CB	3.32737		Q13098-5	GPS1	4.80824		Q8WUA8	TSKU	5.85854			O15173	PGRMC2	1.79258		Q13619	CUL4A	3.27375		Q13630	TSTA3	9.479
	P63261	ACTG1	3.55347		Q8TAT6	NPLOC4	6.40291		P48735	IDH2	5.58743		O15427	SLC16A3	1.62276		O43583	DENR	5.91566		O95747	OXSR1	6.27333		Q9Y5K5-2	UCHL5	4.99106		P37108	SRP14	4.80824		Q9Y316	MEMO1	5.85854			Q3LXA3	DAK	5.37775		Q8IYB3-2	SRRM1	1.63687		Q99598	TSNAX	8.29412
	P23470-2	PTPRG	15.9906		Q96T51	RUFY1	4.26861		Q29RF7	PDS5A	5.58743		Q6YP21	CCBL2	3.24552		P01111	NRAS	5.91566		Q8WX93-3	PALLD	6.27333		P68366-2	TUBA4A	3.32737		Q15369	TCEB1	4.80824		O75116	ROCK2	5.85854			Q9NQW6	ANLN	3.58516		Q8N684-2	CPSF7	8.18437		Q9UIG0-2	BAZ1B	2.36975
	P40189	IL6ST	19.5441		Q9NZN4	EHD2	2.1343		P46776	RPL27A	5.58743		Q9Y3B4	SF3B6	1.62276		Q13596	SNX1	5.91566		Q13685	AAMP	6.27333		Q3LXA3	DAK	3.32737		P42704	LRPPRC	4.80824		Q9UIA9	XPO7	5.85854			P42574	CASP3	5.37775		O43765	SGTA	3.27375		O00487	PSMD14	8.29412
	P55283	CDH4	24.8743		O43169	CYB5B	1.06715		P29966	MARCKS	5.58743		O75718	CRTAP	8.11381		Q14116-2	IL18	5.91566		P19883-2	FST	6.27333		Q9NQW6	ANLN	1.66369		Q9H0W9-2	C11orf54	4.80824		Q14738	PPP2R5D	5.85854			Q08174	PCDH1	39.4368		Q9UK41	VPS28	8.18437		P01023	A2M	41.4706
	O43818	RRP9	7.10694		O43615	TIMM44	2.1343		P55036	PSMD4	5.58743		P49458	SRP9	6.49105		Q9NRV9	HEBP1	5.91566		Q15833-2	STXBP2	6.27333		P42574	CASP3	8.31844		Q9Y6G9	DYNC1LI1	4.80824		Q15404	RSU1	5.85854			Q9BQ67	GRWD1	1.79258		A6NDG6	PGP	9.82125		P36405	ARL3	1.18487
	P42892-3	ECE1	7.10694		P61923	COPZ1	4.26861		Q99880	HIST1H2BL;HIST1H2BM;HIST1H2BN;HIST1H2BH;HIST2H2BF;HIST1H2BC;HIST1H2BD;H2BFS;HIST1H2BK	5.58743		P62304	SNRPE	4.86829		O00592-2	PODXL	5.91566		Q8N0V5	GCNT2	6.27333		Q08174	PCDH1	1.66369		Q07960	ARHGAP1	4.80824		Q9NR19	ACSS2	5.85854			Q9GZL7	WDR12	7.17033		O75884	RBBP9	1.63687		P63151	PPP2R2A	7.10925
	Q99650	OSMR	14.2139		Q8IY81	FTSJ3	1.06715		O14776	TCERG1	5.58743		Q5R3I4	TTC38	8.11381		P09496-2	CLTA	5.91566		O95630	STAMBP	6.27333		Q8NBF2	NHLRC2	3.32737		Q16836	HADH	4.80824		P52272-2	HNRNPM	5.85854			Q9H0W9-2	C11orf54	8.96291		P16870-2	CPE	4.91062		Q13363-2	CTBP1	4.7395
	O94907	DKK1	26.651		Q92692	PVRL2	10.6715		Q92878-2	RAD50	5.58743		Q99615	DNAJC7	1.62276		O14617	AP3D1	5.91566		Q96AP7	ESAM	6.27333		Q9BQ67	GRWD1	3.32737		P61019	RAB2A	4.80824		Q16822	PCK2	5.85854			Q9UNN5	FAF1	8.96291		P19957	PI3	31.1006		Q5T8P6-2	RBM26	2.36975
	Q96GD0	PDXP	1.77673		Q92747	ARPC1A	7.47007		P42285	SKIV2L2	5.58743		Q9H8S9	MOB1A	3.24552		O95881	TXNDC12	5.91566		P50452	SERPINB8	6.27333		Q9GZL7	WDR12	11.6458		Q92769	HDAC2	4.80824		P10606	COX5B	5.85854			O43148	RNMT	5.37775		Q7RTV0	PHF5A	3.27375		P0DN79	CBS	11.8487
	P43251-4	BTD	14.2139		Q96RS6	NUDCD1	6.40291		Q9Y383	LUC7L2	5.58743		Q9NU22	MDN1	1.62276		Q9H074	PAIP1	5.91566		P60033	CD81	6.27333		Q9H0W9-2	C11orf54	9.98212		Q8NFW8	CMAS	4.80824		Q9UK41	VPS28	5.85854			P18065	IGFBP2	32.2665		Q99471	PFDN5	3.27375		P20674	COX5A	3.55462
	P61011	SRP54	1.77673		Q9HDC9	APMAP	1.06715		Q9Y2X3	NOP58	5.58743		Q9NX24	NHP2	6.49105		O75832	PSMD10	5.91566		Q8WZ82	OVCA2	6.27333		Q9UNN5	FAF1	1.66369		P21281	ATP6V1B2	4.80824		Q9BRK3-3	MXRA8	5.85854			P55809	OXCT1	7.17033		Q9NZT1	CALML5	6.5475		Q86V21	AACS	3.55462
	P08397	HMBS	3.55347		Q9NVJ2	ARL8B	1.06715		Q12874	SF3A3	5.58743		Q9UQB8-3	BAIAP2	1.62276		Q8TAT6	NPLOC4	5.91566		Q9NRN7	AASDHPPT	6.27333		P18065	IGFBP2	3.32737		P20810	CAST	4.80824		Q92823-3	NRCAM	5.85854			Q13564-2	NAE1	3.58516		Q5JWF2	GNAS	4.91062		Q9BQA1	WDR77	7.10925
	O00233	PSMD9	1.77673		O14908	GIPC1	3.20146		O43681	ASNA1	5.58743		Q9P287	BCCIP	3.24552		O75351	VPS4B	5.91566		Q96IZ0	PAWR	6.27333		Q13564-2	NAE1	1.66369		Q93009-3	USP7	4.80824		Q68BL7	OLFML2A	5.85854			Q16831	UPP1	10.7555		Q9UNP9	PPIE	4.91062		Q9H488	POFUT1	2.36975
	P10412	HIST1H1E	1.77673		O75165	DNAJC13	1.06715		O00170	AIP	5.58743		O60925	PFDN1	4.86829		P36405	ARL3	5.91566		Q9NVD7	PARVA	6.27333		Q16831	UPP1	4.99106		P98179	RBM3	4.80824		Q86SQ4	GPR126	5.85854			Q92905	COPS5	1.79258		P11234	RALB	4.91062		P21283	ATP6V1C1	7.10925
	P49366	DHPS	3.55347		O75351	VPS4B	3.20146		Q5JRX3-2	PITRM1	5.58743		O75915	ARL6IP5	1.62276		Q15435	PPP1R7	5.91566		P78536	ADAM17	6.27333		Q92905	COPS5	1.66369		P42224	STAT1	4.80824		Q96C23	GALM	5.85854			Q96GX9	APIP	3.58516		P63165	SUMO1	8.18437		Q86YQ8	CPNE8	22.5126
	Q13822	ENPP2	15.9906		P23258	TUBG1;TUBG2	1.06715		Q93009-3	USP7	5.58743		P18827	SDC1	4.86829		Q9UK41	VPS28	5.91566		P28065-2	PSMB9	6.27333		Q96GX9	APIP	3.32737		Q9UDY2	TJP2	4.80824		Q86VR8	FJX1	5.85854			Q9H4G0-4	NA	3.58516		Q8N8S7	ENAH	8.18437		Q8TF05-2	PPP4R1	3.55462
	P48745	NOV	24.8743		Q6IAA8	LAMTOR1	2.1343		O60684	KPNA6;KPNA5	5.58743		Q9BWU0	SLC4A1AP	3.24552		O95487-2	SEC24B	5.91566		Q9BZM5	ULBP2;RAET1G;RAET1L	6.27333		Q9P2T1	GMPR2	16.6369		P35222	CTNNB1	4.80824		O60684	KPNA6;KPNA5	5.85854			Q9P2T1	GMPR2	3.58516		Q9NXH9-2	TRMT1	3.27375		P17612	PRKACA	18.958
	O60502-4	MGEA5	3.55347		O95994	AGR2	4.26861		Q9H3S7	PTPN23	5.58743		Q9NS25	SPANXB1	1.62276		P53801	PTTG1IP	5.91566		Q96Q11	TRNT1	6.27333		O15427	SLC16A3	4.99106		Q9BPX3	NCAPG	4.80824		P61457	PCBD1	5.85854			Q6YP21	CCBL2	10.7555		Q9Y5A9	YTHDF2	3.27375		Q99661	KIF2C	1.18487
	P07478	PRSS2	5.33021		P10646	TFPI	20.2759		Q9UKD2	MRTO4	5.58743		Q9UKV8	AGO2	9.73657		P41567	EIF1;EIF1B	5.91566		Q05639	EEF1A2	6.27333		Q6YP21	CCBL2	4.99106		Q92878-2	RAD50	4.80824		O00764	PDXK	5.85854			Q9Y3B4	SF3B6	5.37775		P46779	RPL28	3.27375		P09455	RBP1	9.479
	P40261	NNMT	7.10694		Q14651	PLS1	9.60437		Q8NBJ7	SUMF2	5.58743		Q9UNW1	MINPP1	8.11381		O15427	SLC16A3	5.91566		Q15024	EXOSC7	6.27333		Q9Y3B4	SF3B6	1.66369		P35637-2	FUS	4.80824		P42285	SKIV2L2	5.85854			O43815	STRN	1.79258		P53801	PTTG1IP	1.63687		Q6L8Q7-2	PDE12	2.36975
	Q15599	SLC9A3R2	1.77673		Q14738	PPP2R5D	7.47007		O75531	BANF1	5.58743		P09668	CTSH	12.9821		P49458	SRP9	5.91566		Q9UKM7	MAN1B1	6.27333		O75718	CRTAP	8.31844		Q9P2R3	ANKFY1	4.80824		P62263	RPS14	5.85854			P49458	SRP9	5.37775		O43490-5	PROM1	32.7375		Q969P0	IGSF8	24.8824
	Q9NPD3	EXOSC4	5.33021		Q9Y6H1	CHCHD2;CHCHD2P9	2.1343		O00764	PDXK	5.58743		P43121	MCAM	21.0959		P62304	SNRPE	5.91566		Q96GK7	FAHD2A;FAHD2B	6.27333		P49458	SRP9	6.65475		Q7RTV0	PHF5A	4.80824		Q9Y383	LUC7L2	5.85854			P62304	SNRPE	3.58516		P49903	SEPHS1	3.27375		O00505	KPNA3	4.7395
	Q6IN85-2	SMEK1	5.33021		O94901-9	SUN1	1.06715		Q9GZP4	PITHD1	5.58743		P51116	FXR2	1.62276		Q9H8S9	MOB1A	5.91566		Q9GZQ8	MAP1LC3B;MAP1LC3B2	6.27333		P62304	SNRPE	4.99106		Q9H3U1-2	UNC45A	4.80824		Q9HAK2	EBF2	5.85854			Q5R3I4	TTC38	1.79258		Q8N3U4	STAG2	8.18437		P00167-2	CYB5A	4.7395
	Q9HAT2	SIAE	12.4372		O95340	PAPSS2	2.1343		P82979	SARNP	5.58743		Q05397-7	PTK2	4.86829		Q92597	NDRG1	5.91566		P28827	PTPRM	6.27333		Q5R3I4	TTC38	11.6458		P21266	GSTM3	4.80824		Q92878-2	RAD50	5.85854			Q9H8S9	MOB1A	1.79258		O75629	CREG1	11.4581		P06702	S100A9	14.2185
[truncated: 2,053 more rows]
[truncated: 18 more columns]
