# Supplementary material for: Protein kinase D drives the secretion of invasion mediators in triple-negative breast cancer cell lines
Source: iScience. 2024 Jan 17;27(2):108958. doi: 10.1016/j.isci.2024.108958 (PMC10844833; doi:10.1016/j.isci.2024.108958)
Supplement: Table S2. Regulated secretome proteins per comparison, related to Figure 1 — UniprotID, Gene Name, Normalized count for each protein identification per sample, Fold change and p-value provided. [file mmc3.xlsx]

## Sheet: Sheet1
Supplementary Table S2
Regulated secretome proteins per comparison. UniprotID, Gene Name, Normalised count for each protein identification per sample, Fold change and p-value provided
	MDAMB231 NCT vs CRT(2.5uM)											MDAMB231 NCT vs CRT(1uM)
	Gene Name	UniprotID	MDA-MB-231 NCT (1)	MDA-MB-231 NCT (2)	MDA-MB-231 NCT (3)	MDA-MB-231 CRT(2.5uM) (1)	MDA-MB-231 CRT(2.5uM) (2)	MDA-MB-231 CRT(2.5uM) (3)	Fold Change	p-value		Gene Name	UniprotID	MDA-MB-231 NCT (1)	MDA-MB-231 NCT (2)	MDA-MB-231 NCT (3)	MDA-MB-231 CRT(1uM) (1)	MDA-MB-231 CRT(1uM) (2)	MDA-MB-231 CRT(1uM) (3)	Fold Change	p-value
	SLC30A1	Q9Y6M5	1.77674	1.06715	0.931239	0	0	0	-10000	0.0373349		DDX46	Q7L014	1.77674	2.1343	0.931239	0	0	0	-10000	0.0298315
	CELSR1	Q9NYQ6-2	1.77674	2.1343	2.79372	0	0	0	-10000	0.00629899		OXCT1	P55809	0	2.1343	4.65619	0	0	0	-10000	0.0334031
	ARG1	P05089-3	1.77674	1.06715	0.931239	0	0	0	-10000	0.0373349		EFTUD1	Q7Z2Z2	1.77674	2.1343	1.86248	0	0	0	-10000	0.0163113
	LUM	CON__Q05443	1.77674	1.06715	0.931239	0	0	0	-10000	0.0373349		APOB	P04114	5.33021	1.06715	4.65619	0	0	0	-10000	0.00244813
	XIRP2	A4UGR9-4	1.77674	1.06715	0.931239	0	0	0	-10000	0.0373349		LEO1	Q8WVC0	1.77674	2.1343	0.931239	0	0	0	-10000	0.0298315
	PAPLN	O95428-4	1.77674	1.06715	0.931239	0	0	0	-10000	0.0373349		SUCO	Q9UBS9	3.55347	2.1343	1.86248	0	0	0	-10000	0.00868446
	C12orf49	Q9H741	1.77674	1.06715	0.931239	0	0	0	-10000	0.0373349		TPSAB1;TPSB2	Q15661-2	1.77674	1.06715	2.79372	0	0	0	-10000	0.0162342
	ST8SIA4	Q92187	1.77674	3.20146	2.79372	0	0	0.896189	-7.43557	0.0318416		NXPE3	Q969Y0	3.55347	2.1343	3.72496	0	0	0.976423	-7.30133	0.027091
	ANGPTL4	Q9BY76	1.77674	2.1343	3.72496	0	0	0.896189	-7.39769	0.0302034		ST8SIA4	Q92187	1.77674	3.20146	2.79372	0	0	0.976423	-5.99555	0.0485496
	CCT6B	Q92526	3.55347	2.1343	1.86248	0	0.985943	0	-6.44104	0.0464297		MYBBP1A	Q9BQG0	5.33021	4.26861	5.58743	0	1.60275	0.976423	-5.69895	0.0177034
	FGFRL1	Q8N441	3.55347	3.20146	4.65619	0	0.985943	1.79238	-3.53622	0.0425709		NMI	Q13287	0	4.26861	4.65619	0	0	0.976423	-5.38294	0.0481559
	AMBP	P02760	5.33021	6.40291	3.72496	0	1.97189	1.79238	-3.47486	0.0324149		B4GALT1	P15291-2	1.77674	8.53722	8.38115	0	0	3.90569	-4.33058	0.0348049
	NELL2	Q99435-4	7.10694	4.26861	3.72496	1.62276	0.985943	1.79238	-3.20972	0.0383735		SUSD5	O60279	3.55347	7.47007	8.38115	3.32737	0	1.95285	-3.95049	0.0422845
	LPHN2	O95490-2	14.2139	12.8058	11.1749	3.24552	1.97189	7.16952	-2.91661	0.0287152		OPA1	O60313-2	3.55347	9.60437	11.1749	0	1.60275	3.90569	-3.93071	0.0132196
	AGT	P01019	5.33021	8.53722	10.2436	0	2.95783	4.48095	-2.91614	0.019254		TGFBR3	Q03167-2	10.6604	7.47007	11.1749	0	1.60275	5.85854	-3.47313	0.0258034
	PDCD10	Q9BUL8	3.55347	5.33576	7.44991	1.62276	1.97189	2.68857	-2.65333	0.045783		PDCD10	Q9BUL8	3.55347	5.33576	7.44991	1.66369	0	2.92927	-3.34132	0.0387717
	SAA1	P0DJI8	0	8.53722	9.31239	0	2.95783	3.58476	-2.60414	0.0465251		STC1	P52823	12.4371	12.8058	16.7623	3.32737	3.2055	6.83496	-2.97733	0.00923792
	ANGPTL2	Q9UKU9	8.88368	19.2087	16.7623	3.24552	9.85943	8.96189	-1.98357	0.0204506		TCN2	P20062	5.33021	9.60437	11.1749	1.66369	4.80824	3.90569	-2.55876	0.0300435
	SEMA3C	Q99985	39.0882	33.0817	49.3557	27.587	16.761	22.4047	-1.91275	0.00951332		RANBP2	P49792	7.10694	9.60437	7.44991	1.66369	3.2055	4.88212	-2.24656	0.0495265
	MUC5B	Q9HC84	14.2139	41.6189	48.4244	3.24552	17.747	38.5361	-1.78421	0.042599		KPNA4	O00629	7.10694	14.9401	13.9686	1.66369	6.41099	7.81139	-2.14609	0.027136
	MANBA	O00462	21.3208	19.2087	20.4873	16.2276	9.85943	11.6505	-1.68222	0.033371		EXTL2	Q9UBQ6	7.10694	11.7387	9.31239	3.32737	3.2055	5.85854	-2.14447	0.048107
	CCDC80	Q76M96-2	23.0976	19.2087	27.0059	9.73657	12.8173	17.9238	-1.6356	0.0274708		LAMB3	Q13751	56.8555	34.1489	37.2496	33.2737	20.8357	13.6699	-1.9861	0.0106518
	MUC5AC	P98088	122.595	138.73	151.792	48.6829	82.8192	126.363	-1.63269	0.03602		QSOX2	Q6ZRP7	46.1951	32.0146	27.0059	18.3006	16.0275	19.5285	-1.83629	0.0176997
	IGFBP1	P08833	47.9718	34.1489	34.4558	27.587	23.6626	21.5085	-1.57908	0.0148902		MMP1	P03956	28.4278	22.4102	16.7623	14.9732	14.4247	8.78781	-1.77614	0.0236351
	PLOD2	O00469-2	58.6323	58.6934	50.2869	43.8146	34.508	35.8476	-1.48758	0.0153839		PTX3	P26022	55.0788	40.5518	31.6621	33.2737	27.2467	13.6699	-1.77174	0.0124776
	CFB	P00751	53.3021	51.2233	48.4244	35.7008	30.5642	37.64	-1.46004	0.0193529		SEMA3C	Q99985	39.0882	33.0817	49.3557	29.9464	17.6302	25.387	-1.73066	0.0162067
	C1R	P00736	44.4184	54.4248	61.4618	32.4552	33.522	48.3942	-1.39847	0.0250786		METAP2	P50579	15.9906	27.746	27.9372	8.31844	11.2192	21.4813	-1.65272	0.0403215
	PTX3	P26022	55.0788	40.5518	31.6621	37.3235	31.5502	21.5085	-1.39776	0.0333872		HSPA13	P48723	60.409	50.1562	37.2496	21.6279	35.2605	29.2927	-1.62724	0.0472539
	FRAS1	Q86XX4-2	71.0694	51.2233	54.9431	66.5333	35.4939	37.64	-1.32114	0.048299		GALNT2	Q10471	33.758	49.089	47.4932	26.619	25.644	30.2691	-1.59419	0.0192676
	CFH	P08603	143.916	104.581	111.749	105.48	75.9176	96.7885	-1.27671	0.0189541		PRPF19	Q9UMS4	17.7674	25.6117	27.9372	13.3095	16.0275	17.5756	-1.53941	0.0478693
	CSF1	P09603	65.7392	94.9766	96.8488	50.3056	70.9879	79.7609	-1.27501	0.0259486		PTPN11	Q06124-1	21.3208	29.8803	29.7996	11.6458	17.6302	23.4342	-1.48058	0.048108
	MET	P08581	71.0694	53.3576	54.9431	55.1739	42.3955	43.0171	-1.27377	0.0498234		PLOD2	O00469-2	58.6323	58.6934	50.2869	39.9285	35.2605	38.0805	-1.45844	0.0183517
	C3	P01024	149.246	236.908	252.366	113.593	158.737	233.009	-1.26756	0.0470177		FAT1	Q14517	67.5159	59.7605	54.9431	59.8927	38.466	32.222	-1.4516	0.0307096
	THBS1	P07996	431.747	378.839	399.501	374.858	282.966	325.317	-1.24411	0.00611922		SRGN	P10124	67.5159	34.1489	31.6621	53.238	22.4385	21.4813	-1.39342	0.039847
	PCSK9	Q8NBP7	190.111	185.685	202.079	154.162	146.905	166.691	-1.23463	0.0104366		MET	P08581	71.0694	53.3576	54.9431	43.2559	43.2742	42.9626	-1.35522	0.0337584
	PLOD1	Q02809	117.265	89.6408	93.1239	97.3657	72.9597	75.2799	-1.2253	0.0364388		LOXL2	Q9Y4K0	154.576	135.528	138.755	106.476	89.7539	115.218	-1.34695	0.0114974
	COL6A1	P12109	94.167	82.1707	89.3989	81.1381	66.0581	71.6952	-1.22424	0.0461749		CTSC	P53634	113.711	66.1634	70.7742	84.848	51.2879	55.6561	-1.29977	0.0270863
	PLAT	P00750	140.362	120.588	127.58	113.593	98.5943	104.854	-1.22348	0.0230616		PCSK9	Q8NBP7	190.111	185.685	202.079	156.387	165.083	167.945	-1.18158	0.0283894
	LOXL2	Q9Y4K0	154.576	135.528	138.755	126.575	104.51	124.57	-1.19909	0.0327173		HSPG2	P98160	472.612	336.153	288.684	410.931	286.892	272.422	-1.12135	0.0374385
	CLSTN1	O94985-2	154.576	123.79	114.542	142.803	98.5943	92.3075	-1.19847	0.040667		ACTN1	P12814	230.976	162.207	149.929	251.217	198.741	178.685	1.16811	0.034429
	FN1	P02751-1	435.3	334.019	334.315	361.876	252.401	306.497	-1.19344	0.0215826		ACTN4	O43707	472.612	315.877	282.165	514.079	408.701	330.031	1.17882	0.018417
	FBN1	P35555	223.869	147.267	148.067	196.354	120.285	129.051	-1.16924	0.0355584		RPS27A	P62979	35.5347	62.962	42.837	54.9017	80.1374	52.7269	1.30532	0.0394869
	PXDN	Q92626	229.199	194.222	212.322	186.618	161.695	195.369	-1.15656	0.032505		HSPA4	P34932	115.488	82.1707	74.4991	136.422	113.795	100.572	1.30644	0.0169234
	LAMC1	P11047	245.189	207.028	221.635	209.336	175.498	198.058	-1.15194	0.0292938		LMNA	P02545	200.771	210.229	219.772	316.101	293.303	252.894	1.33836	0.0175475
	PLEC	Q15149	410.426	331.884	309.171	441.391	351.981	367.438	1.11247	0.0479349		CAD	P27708	39.0882	29.8803	29.7996	59.8927	35.2605	41.9862	1.37645	0.0444829
	LMNB1	P20700	23.0976	25.6117	29.7996	34.078	32.5361	43.0171	1.38896	0.0436197		LMNB1	P20700	23.0976	25.6117	29.7996	43.2559	41.6714	40.0334	1.54014	0.0192086
	RPL18	Q07020	0	7.47007	8.38115	9.73657	14.7891	12.5467	2.05598	0.0405851		KRT1	P04264	99.4972	108.85	67.0492	174.687	192.33	81.0431	1.5728	0.0137113
	RPL3	P39023	8.88368	13.873	13.9686	11.3593	36.4799	26.8857	2.10504	0.0177314		MAP4	P27816	33.758	24.5445	18.6248	49.9106	30.4522	38.0805	1.59037	0.0311204
	TXLNA	P40222	8.88368	3.20146	1.86248	16.2276	8.87348	5.37714	2.32012	0.0289993		KRT2	CON__P35908v2	55.0788	60.8277	41.9058	139.75	144.247	48.8212	1.91189	0.0326975
	RPL7A	P62424	8.88368	13.873	15.8311	19.4731	38.4518	34.0552	2.38869	0.00461792		RPL18	Q07020	0	7.47007	8.38115	9.98212	14.4247	12.6935	2.06866	0.0465355
	UBAP2L	Q14157-4	3.55347	1.06715	0.931239	6.49105	4.92971	3.58476	3.02695	0.0451508		TXLNA	P40222	8.88368	3.20146	1.86248	14.9732	8.01374	5.85854	2.20251	0.0429381
	PAWR	Q96IZ0	0	2.1343	1.86248	4.86829	6.9016	6.27333	3.98982	0.0163747		AZGP1	P25311	23.0976	7.47007	12.1061	49.9106	22.4385	24.4106	2.26241	0.00556815
	PSMD10	O75832	0	0	5.58743	3.24552	5.91566	8.0657	4.18917	0.0493637		JUP	P14923	3.55347	6.40291	3.72496	8.31844	12.822	9.76423	2.28226	0.0292773
	USP24	Q9UPU5	0	1.06715	0.931239	0	6.9016	4.48095	4.72116	0.0366053		RPL7A	P62424	8.88368	13.873	15.8311	18.3006	33.6577	39.0569	2.39056	0.0048615
	TK1	P04183	0	1.06715	0.931239	0	4.92971	7.16952	5.13096	0.0315057		RPS14	P62263	0	3.20146	5.58743	4.99106	6.41099	11.7171	2.40366	0.0377586
	RPL10	P27635	0	0	2.79372	0	6.9016	10.7543	5.30526	0.0198272		SYNE2	Q8WXH0	0	0	1.86248	1.66369	3.2055	4.88212	4.48738	0.0452847
	TPX2	Q9ULW0	0	0	0.931239	0	2.95783	4.48095	5.40874	0.0498289		CCDC50	Q8IVM0	0	1.06715	0.931239	3.32737	3.2055	3.90569	4.61383	0.0389536
	LHPP	Q9H008-2	0	0	0	1.62276	0.985943	0.896189	10000	0.0467417		MYH6	P13533	0	1.06715	0.931239	9.98212	3.2055	2.92927	6.01984	0.0240383
	DSG1	Q02413	0	0	0	1.62276	0.985943	1.79238	10000	0.0247195		PPP4R2	Q9NY27	1.77674	0	0.931239	4.99106	1.60275	7.81139	6.27867	0.0204316
	ASL	P04424	0	0	0	3.24552	1.97189	0.896189	10000	0.0139486		DSC1	Q08554-2	0	1.06715	0.931239	3.32737	11.2192	0.976423	6.62232	0.034391
	KCTD5	Q9NXV2	0	0	0	1.62276	0.985943	0.896189	10000	0.0467417		KRT6A	P02538	0	0	0.931239	3.32737	3.2055	1.95285	6.83722	0.0427518
												POLD1	P28340	0	0	0.931239	3.32737	1.60275	3.90569	7.51795	0.0288267
												NOTCH3	Q9UM47	0	1.06715	0	6.65475	1.60275	2.92927	8.75679	0.0264144
												FGFBP1	Q14512	0	0	0	8.31844	0	2.92927	10000	0.0163426
												KLK6	Q92876	0	0	0	4.99106	1.60275	3.90569	10000	0.00244168
												DSG1	Q02413	0	0	0	1.66369	12.822	0.976423	10000	0.00126835
												SERPINB12	Q96P63	0	0	0	1.66369	3.2055	0.976423	10000	0.0155626
	MDAMB468 NCT vs CRT(2.5uM)
	Gene Name	UniprotID	MDA-MB-468 NCT (1)	MDA-MB-468 NCT (2)	MDA-MB-468 NCT (3)	MDA-MB-468 CRT(2.5uM) (1)	MDA-MB-468 CRT(2.5uM) (2)	MDA-MB-468 CRT(2.5uM) (3)	Fold Change	p-value		MDAMB468 NCT vs CRT(1uM)
	RPN1	P04843	3.58516	1.63687	2.36975	0	0	0	-10000	0.0130438		Gene Name	UniprotID	MDA-MB-468 NCT (1)	MDA-MB-468 NCT (2)	MDA-MB-468 NCT (3)	MDA-MB-468 CRT(1uM) (1)	MDA-MB-468 CRT(1uM) (2)	MDA-MB-468 CRT(1uM) (3)	Fold Change	p-value
	EDIL3	O43854-2	8.96291	0	2.36975	0	0	0	-10000	0.0212921		RPN1	P04843	3.58516	1.63687	2.36975	0	0	0	-10000	0.0276978
	UTRN	P46939	1.79258	1.63687	1.18487	0	0	0	-10000	0.0471303		TOP2A	P11388	3.58516	3.27375	4.7395	0	0	0	-10000	0.00836511
	LFNG	Q8NES3	1.79258	1.63687	1.18487	0	0	0	-10000	0.0471303		DNM1L	O00429-4	1.79258	1.63687	3.55462	0	0	0	-10000	0.0314619
	IL6ST	P40189	1.79258	4.91062	5.92437	0	0	0	-10000	0.00326892		ITGA2	P17301	1.79258	1.63687	3.55462	0	0	0	-10000	0.0314619
	LRP6	O75581	3.58516	4.91062	2.36975	0	0	0	-10000	0.00517107		ATP2B1	P20020-6	0	4.91062	7.10925	0	0	0	-10000	0.030057
	MAP4K4	O95819-6	1.79258	3.27375	3.55462	0	0	0	-10000	0.0100487		EPS8L2	Q9H6S3	1.79258	1.63687	2.36975	0	0	0	-10000	0.0475225
	CRYAB	P02511	1.79258	1.63687	1.18487	0	0	0	-10000	0.0471303		SRRT	Q9BXP5-4	3.58516	1.63687	1.18487	0	0	0	-10000	0.0437345
	MIA3	Q5JRA6-2	1.79258	1.63687	1.18487	0	0	0	-10000	0.0471303		UNC45A	Q9H3U1-2	7.17033	6.5475	3.55462	0	0	0	-10000	0.00254342
	PCDH7	O60245	5.37775	4.91062	5.92437	0	0	0	-10000	0.000969317		PITRM1	Q5JRX3-2	5.37775	3.27375	4.7395	0	0	0	-10000	0.00557203
	SRSF5	Q13243	1.79258	1.63687	3.55462	0	0	0	-10000	0.0167488		SART1	O43290	3.58516	1.63687	3.55462	0	0	0	-10000	0.0189821
	SEMA4D	Q92854	7.17033	9.82125	4.7395	0	0	0	-10000	0.000337644		AIMP2	Q13155	3.58516	3.27375	9.479	0	0	0	-10000	0.00317807
	CDON	Q4KMG0-2	3.58516	1.63687	1.18487	0	0	0	-10000	0.0225304		USP10	Q14694	1.79258	1.63687	2.36975	0	0	0	-10000	0.0475225
	IL1RAP	Q9NPH3-2	3.58516	9.82125	5.92437	0	0	0	-10000	0.000658058		RQCD1	Q92600	3.58516	1.63687	3.55462	0	0	0	-10000	0.0189821
	LMAN2L	Q9H0V9-2	1.79258	1.63687	1.18487	0	0	0	-10000	0.0471303		TM9SF2	Q99805	1.79258	1.63687	3.55462	0	0	0	-10000	0.0314619
	LUM	CON__Q05443	3.58516	3.27375	1.18487	0	0	0	-10000	0.0134564		NPLOC4	Q8TAT6	1.79258	3.27375	2.36975	0	0	0	-10000	0.0276104
	TNFSF10	P50591	1.79258	1.63687	2.36975	0	0	0	-10000	0.0264125		PPP2R5D	Q14738	1.79258	3.27375	2.36975	0	0	0	-10000	0.0276104
	CA9	Q16790	5.37775	3.27375	2.36975	0	0	0	-10000	0.00450816		VAMP3	Q15836	1.79258	1.63687	2.36975	0	0	0	-10000	0.0475225
	PCDHB2;PCDHB16;PCDHB8	Q9Y5E7	1.79258	3.27375	1.18487	0	0	0	-10000	0.0272682		SEPHS1	P49903	1.79258	3.27375	7.10925	0	0	0	-10000	0.00799009
	ACPP	P15309-2	1.79258	1.63687	3.55462	0	0	0	-10000	0.0167488		PGRMC2	O15173	1.79258	1.63687	2.36975	0	0	0	-10000	0.0475225
	FBLN2	P98095	5.37775	1.63687	2.36975	0	0	0	-10000	0.00744166		SLC4A1AP	Q9BWU0	1.79258	1.63687	3.55462	0	0	0	-10000	0.0314619
	MIA	Q16674	1.79258	1.63687	2.36975	0	0	0	-10000	0.0264125		FLOT2	Q14254	1.79258	1.63687	5.92437	0	0	0	-10000	0.0169528
	LRIG1	Q96JA1-2	3.58516	1.63687	1.18487	0	0	0	-10000	0.0225304		LRRC40	Q9H9A6	1.79258	6.5475	4.7395	0	0	0	-10000	0.00636409
	AOC1	P19801	1.79258	1.63687	1.18487	0	0	0	-10000	0.0471303		NAPG	Q99747	0	4.91062	4.7395	0	0	0	-10000	0.0469408
	EFNB3	Q15768	1.79258	1.63687	2.36975	0	0	0	-10000	0.0264125		PICALM	Q13492-2	3.58516	1.63687	3.55462	0	0	0	-10000	0.0189821
	SEMA3F	Q13275-2	1.79258	1.63687	1.18487	0	0	0	-10000	0.0471303		TGFB1	P01137	1.79258	1.63687	4.7395	0	0	0	-10000	0.0226262
	DKK1	O94907	7.17033	6.5475	3.55462	1.39517	0	0	-10.7466	0.00752453		ECE1	P42892-3	7.17033	3.27375	1.18487	0	0	0	-10000	0.0120296
	SMOC1	Q9H4F8	7.17033	4.91062	3.55462	1.39517	0	0	-9.99293	0.010004		DKK1	O94907	7.17033	6.5475	3.55462	0	0	0	-10000	0.00254342
	LPHN1	O94910-2	12.5481	9.82125	5.92437	0	2.23376	1.45944	-8.48962	0.00572688		ARFGAP2	Q8N6H7	3.58516	1.63687	2.36975	0	0	0	-10000	0.0276978
	IGSF9	Q9P2J2-2	3.58516	6.5475	3.55462	0	0	1.45944	-7.83011	0.0238804		ZC3H18	Q86VM9	1.79258	4.91062	1.18487	0	0	0	-10000	0.0283514
	IGFL1	Q6UW32	10.7555	3.27375	7.10925	2.79035	0	0	-7.21734	0.00907496		NEDD4	P46934-4	1.79258	4.91062	4.7395	0	0	0	-10000	0.00905298
	PLAT	P00750	3.58516	6.5475	2.36975	0	0	1.45944	-7.00789	0.0390441		CTNNBL1	Q8WYA6	1.79258	3.27375	1.18487	0	0	0	-10000	0.0435936
	NOLC1	Q14978-2	3.58516	6.5475	2.36975	0	0	1.45944	-7.00789	0.0390441		LRP6	O75581	3.58516	4.91062	2.36975	0	0	0	-10000	0.0110196
	LIF	P15018	19.7184	19.6425	26.0672	2.79035	4.46753	2.91888	-6.78383	0.000942445		SYNE1	Q8NF91-4	5.37775	1.63687	2.36975	0	0	0	-10000	0.0181985
	ATF6	P18850	3.58516	3.27375	3.55462	1.39517	0	0	-6.7319	0.0388098		MAP4K4	O95819-6	1.79258	3.27375	3.55462	0	0	0	-10000	0.018923
	FGFR1	P11362	3.58516	4.91062	2.36975	1.39517	0	0	-6.65871	0.0392877		NIPSNAP3A	Q9UFN0	1.79258	1.63687	2.36975	0	0	0	-10000	0.0475225
	PTPRS	Q13332-6	14.3407	16.3687	15.4034	4.18552	2.23376	1.45944	-5.7292	0.0030558		RAB8A	P61006	1.79258	3.27375	4.7395	0	0	0	-10000	0.0136875
	PTPRG	P23470-2	7.17033	3.27375	7.10925	0	2.23376	1.45944	-5.53408	0.029989		HNMT	P50135	1.79258	1.63687	2.36975	0	0	0	-10000	0.0475225
	NOMO2;NOMO3;NOMO1	Q5JPE7-2	3.58516	9.82125	4.7395	1.39517	0	1.45944	-5.23264	0.0297207		CD151	P48509	5.37775	4.91062	3.55462	0	0	0	-10000	0.00508574
	CHST3	Q7LGC8	8.96291	8.18437	5.92437	1.39517	4.46753	0	-4.64081	0.0227117		PCDH7	O60245	5.37775	4.91062	5.92437	0	0	0	-10000	0.002817
	FBLN5	Q9UBX5	3.58516	3.27375	7.10925	1.39517	0	1.45944	-4.54426	0.0388826		SEMA3A	Q14563	1.79258	3.27375	2.36975	0	0	0	-10000	0.0276104
	MANBA	O00462	5.37775	6.5475	3.55462	0	2.23376	1.45944	-4.43984	0.0416516		RAB35	Q15286	1.79258	3.27375	1.18487	0	0	0	-10000	0.0435936
	PVRL1	Q15223	26.8887	36.0112	24.8824	6.97587	8.93505	4.37831	-4.38686	0.00155392		STEAP4	Q687X5	3.58516	3.27375	5.92437	0	0	0	-10000	0.00631598
	STC1	P52823	25.0961	21.2794	45.0252	5.5807	2.23376	13.1349	-4.16699	0.00169374		CD276	Q5ZPR3-3	5.37775	4.91062	3.55462	0	0	0	-10000	0.00508574
	BOC	Q9BWV1-3	7.17033	8.18437	4.7395	2.79035	2.23376	0	-4.10431	0.0267152		KIRREL	Q96J84-2	3.58516	1.63687	3.55462	0	0	0	-10000	0.0189821
	SLITRK6	Q9H5Y7	10.7555	9.82125	5.92437	2.79035	2.23376	1.45944	-4.05136	0.015313		TYK2	P29597	1.79258	4.91062	3.55462	0	0	0	-10000	0.0124688
	EXT2	Q93063	10.7555	18.0056	11.8487	2.79035	4.46753	2.91888	-3.98551	0.00753627		CPNE2	Q96FN4	10.7555	14.7319	16.5882	0	0	0	-10000	4.71658e-05
	VASN	Q6EMK4	30.4739	18.0056	20.1429	6.97587	6.70129	4.37831	-3.95007	0.00381571		SEMA4D	Q92854	7.17033	9.82125	4.7395	0	0	0	-10000	0.00105362
	NEO1	Q92859-3	16.1332	13.095	9.479	2.79035	4.46753	2.91888	-3.92492	0.0102647		AGO1;AGO4	Q9UL18	3.58516	4.91062	2.36975	0	0	0	-10000	0.0110196
	VTCN1	Q7Z7D3	5.37775	6.5475	7.10925	1.39517	0	2.91888	-3.90378	0.0300465		TXNL4A	P83876	3.58516	1.63687	3.55462	0	0	0	-10000	0.0189821
	EPHB6	O15197	7.17033	11.4581	7.10925	2.79035	0	2.91888	-3.8666	0.0270653		VPS4A	Q9UN37	1.79258	1.63687	4.7395	0	0	0	-10000	0.0226262
	CACHD1	Q5VU97	10.7555	14.7319	5.92437	4.18552	2.23376	1.45944	-3.74922	0.0162182		POMGNT1	Q8WZA1	3.58516	3.27375	1.18487	0	0	0	-10000	0.0261237
	B3GNT3	Q9Y2A9	10.7555	14.7319	11.8487	1.39517	2.23376	5.83775	-3.68195	0.0151033		C12orf57	Q99622	1.79258	1.63687	2.36975	0	0	0	-10000	0.0475225
	CELSR2	Q9HCU4	16.1332	8.18437	23.6975	6.97587	2.23376	4.37831	-3.56407	0.0125179		CDON	Q4KMG0-2	3.58516	1.63687	1.18487	0	0	0	-10000	0.0437345
	ECM1	Q16610	8.96291	6.5475	7.10925	1.39517	2.23376	2.91888	-3.48101	0.0293919		FGFR1	P11362	3.58516	4.91062	2.36975	0	0	0	-10000	0.0110196
	EPHA4	P54764	19.7184	21.2794	14.2185	5.5807	8.93505	2.91888	-3.32423	0.0078298		MUC1	P15941-7	7.17033	3.27375	5.92437	0	0	0	-10000	0.00298509
	OSMR	Q99650	8.96291	16.3687	8.29412	1.39517	2.23376	5.83775	-3.20114	0.0378771		CYB5R2	Q6BCY4	1.79258	3.27375	1.18487	0	0	0	-10000	0.0435936
	IL27RA	Q6UWB1	8.96291	8.18437	3.55462	2.79035	2.23376	1.45944	-3.12919	0.0407087		B4GALT3	O60512	1.79258	3.27375	1.18487	0	0	0	-10000	0.0435936
	VWA1	Q6PCB0	10.7555	4.91062	13.0336	1.39517	2.23376	5.83775	-3.05205	0.031769		FN3KRP	Q9HA64	1.79258	1.63687	3.55462	0	0	0	-10000	0.0314619
	OLFML3	Q9NRN5	87.8365	86.7544	88.8656	34.8793	20.1039	30.6482	-2.98612	0.00124097		ITFG3	Q9H0X4	1.79258	3.27375	2.36975	0	0	0	-10000	0.0276104
	IL22RA2	Q969J5	8.96291	8.18437	9.479	4.18552	0	4.37831	-2.81638	0.0350841		SLC38A1	Q9H2H9	3.58516	3.27375	1.18487	0	0	0	-10000	0.0261237
	GALNT10	Q86SR1	7.17033	21.2794	10.6639	2.79035	6.70129	4.37831	-2.75553	0.0205986		INHBA	P08476	5.37775	1.63687	5.92437	0	0	0	-10000	0.00686868
	CRISPLD2	Q9H0B8	16.1332	21.2794	30.8067	8.37104	6.70129	10.2161	-2.67297	0.00984989		HSP90AB4P	Q58FF6	1.79258	1.63687	2.36975	0	0	0	-10000	0.0475225
	ITGB1	P05556	7.17033	13.095	8.29412	0	6.70129	4.37831	-2.67005	0.0459107		ST3GAL1	Q11201	5.37775	3.27375	7.10925	0	0	0	-10000	0.00328602
	LOX	P28300	5.37775	4.91062	10.6639	1.39517	0	5.83775	-2.65339	0.049837		MITD1	Q8WV92	1.79258	3.27375	7.10925	0	0	0	-10000	0.00799009
	ITGA6	P23229-4	5.37775	11.4581	14.2185	1.39517	6.70129	4.37831	-2.64501	0.0347629		TSPAN9	O75954	1.79258	1.63687	4.7395	0	0	0	-10000	0.0226262
	ROBO1	Q9Y6N7-6	55.57	63.8381	37.916	11.1614	35.7402	16.0538	-2.63433	0.0150107		IGSF9	Q9P2J2-2	3.58516	6.5475	3.55462	0	0	0	-10000	0.00537007
	TNC	P24821	78.8736	58.9275	62.7984	25.1131	40.2077	17.5133	-2.53536	0.0154322		TNFSF10	P50591	1.79258	1.63687	2.36975	0	0	0	-10000	0.0475225
	GPC4	O75487	39.4368	45.8325	41.4706	8.37104	17.8701	24.8104	-2.48255	0.0163355		ATF6	P18850	3.58516	3.27375	3.55462	0	0	0	-10000	0.0115141
	VLDLR	P98155-2	25.0961	27.8269	16.5882	6.97587	8.93505	11.6755	-2.41935	0.0226239		NOTCH1	P46531	1.79258	1.63687	2.36975	0	0	0	-10000	0.0475225
	SEMA7A	O75326	23.3036	29.4637	15.4034	9.76622	8.93505	8.75663	-2.38461	0.0136971		ART3	Q13508-2	3.58516	4.91062	2.36975	0	0	0	-10000	0.0110196
	SEMA3C	Q99985	19.7184	18.0056	15.4034	6.97587	11.1688	5.83775	-2.3083	0.0206212		VPS37C	A5D8V6	1.79258	1.63687	2.36975	0	0	0	-10000	0.0475225
	DIP2B	Q9P265	16.1332	27.8269	28.437	5.5807	13.4026	13.1349	-2.27079	0.010884		DNASE1L1	P49184	1.79258	1.63687	4.7395	0	0	0	-10000	0.0226262
	GPC1	P35052	37.6442	31.1006	18.958	13.9517	6.70129	16.0538	-2.2356	0.0461456		CA9	Q16790	5.37775	3.27375	2.36975	0	0	0	-10000	0.0110456
	NRP1	O14786	26.8887	31.1006	23.6975	9.76622	17.8701	10.2161	-2.21934	0.0112917		PCDHB2;PCDHB16;PCDHB8	Q9Y5E7	1.79258	3.27375	1.18487	0	0	0	-10000	0.0435936
	LAMC2	Q13753	28.6813	32.7375	18.958	13.9517	8.93505	11.6755	-2.20752	0.0165115		ACPP	P15309-2	1.79258	1.63687	3.55462	0	0	0	-10000	0.0314619
	DCBLD1	Q8N8Z6-2	5.37775	14.7319	14.2185	0	6.70129	8.75663	-2.18533	0.0446186		FBLN2	P98095	5.37775	1.63687	2.36975	0	0	0	-10000	0.0181985
	PAM	P19021-3	16.1332	16.3687	13.0336	8.37104	4.46753	7.29719	-2.16129	0.0288265		LRIG1	Q96JA1-2	3.58516	1.63687	1.18487	0	0	0	-10000	0.0437345
	GPR56	Q9Y653-2	16.1332	13.095	13.0336	4.18552	6.70129	8.75663	-2.1357	0.0433604		EFNB3	Q15768	1.79258	1.63687	2.36975	0	0	0	-10000	0.0475225
	TGFBI	Q15582	28.6813	26.19	24.8824	12.5566	20.1039	7.29719	-2.12741	0.0273988		PTPRS	Q13332-6	14.3407	16.3687	15.4034	0	0	2.07153	-19.9272	0.000382533
	PLAUR	Q03405	14.3407	6.5475	20.1429	6.97587	2.23376	10.2161	-2.08102	0.0354906		EPS15	P42566	10.7555	13.095	9.479	2.5823	0	0	-14.3877	0.00206212
	PCDH1	Q08174	39.4368	50.7431	36.7311	12.5566	26.8052	21.8916	-2.07615	0.0106637		ITGA6	P23229-4	5.37775	11.4581	14.2185	0	2.3332	0	-13.9193	0.00282765
	ST14	Q9Y5Y6	75.2884	86.7544	90.0505	40.46	53.6103	33.5671	-2.03878	0.00665722		CACHD1	Q5VU97	10.7555	14.7319	5.92437	2.5823	0	0	-13.3605	0.00306066
	SERPINA3	P01011	141.614	140.771	130.336	54.4118	73.7142	81.7285	-1.96119	0.00591714		CNOT1	A5YKK6	8.96291	9.82125	8.29412	0	0	2.07153	-11.6051	0.00444121
	A2M	P01023	51.9849	73.6594	41.4706	16.7421	44.6753	26.2699	-1.92814	0.0157387		EPHB6	O15197	7.17033	11.4581	7.10925	0	0	2.07153	-11.0362	0.00609982
	SDCBP	O00560	37.6442	36.0112	34.3614	16.7421	17.8701	23.351	-1.83148	0.0156034		PROM2	Q8N271	3.58516	6.5475	9.479	2.5823	0	0	-8.80181	0.0215516
	CPA4	Q9UI42-2	69.9107	62.2012	56.874	34.8793	26.8052	39.4048	-1.81884	0.00912074		FLOT1	O75955	3.58516	6.5475	9.479	0	0	2.07153	-8.71368	0.0127135
	PTPRF	P10586-2	245.584	266.811	218.017	107.428	172	128.431	-1.81286	0.00437363		IL1RAP	Q9NPH3-2	3.58516	9.82125	5.92437	2.5823	0	0	-8.49269	0.0230898
	OLFM4	Q6UX06	66.3255	55.6537	34.3614	23.718	37.974	26.2699	-1.77421	0.0439731		PKP3	Q9Y446	3.58516	6.5475	8.29412	0	2.3332	0	-8.25823	0.0188478
	MFGE8	Q08431	34.0591	29.4637	43.8404	13.9517	22.3376	26.2699	-1.74798	0.0235938		CPNE8	Q86YQ8	19.7184	29.4637	22.5126	2.5823	4.66641	2.07153	-7.79453	0.000776689
	SEMA3E	O15041-2	21.511	31.1006	27.2521	12.5566	15.6363	17.5133	-1.71718	0.0284563		EFNA5	P52803	5.37775	4.91062	7.10925	0	2.3332	0	-7.67479	0.0236343
	IGFBP3	P17936	35.8516	40.9219	43.8404	23.718	11.1688	32.1076	-1.70201	0.0408649		MMP15	P51511	3.58516	3.27375	9.479	0	0	2.07153	-7.32339	0.0228667
	PTK7	Q13308	75.2884	85.1175	71.0925	41.8552	58.0778	40.8643	-1.66632	0.00667423		CPAMD8	Q8IZJ3-2	1.79258	9.82125	4.7395	0	0	2.07153	-7.11068	0.0365876
	LAMB1	P07942	155.955	132.587	125.597	66.9683	116.156	72.9719	-1.6555	0.0391546		RACGAP1	Q9H0H5	3.58516	6.5475	5.92437	2.5823	0	0	-7.09733	0.0348019
	CLSTN3	Q9BQT9	35.8516	29.4637	23.6975	18.1373	22.3376	14.5944	-1.64611	0.0365264		KIF23	Q02241	5.37775	1.63687	14.2185	0	2.3332	0	-7.01805	0.0278606
	LOXL2	Q9Y4K0	55.57	65.475	65.1681	34.8793	26.8052	49.6209	-1.60841	0.0221639		RRM1	P23921	3.58516	6.5475	5.92437	0	0	2.07153	-6.98505	0.0265354
	LTBP1	Q14766	44.8146	57.2906	42.6555	25.1131	31.2727	33.5671	-1.57253	0.023193		UGGT1	Q9NYU2-2	17.9258	11.4581	3.55462	2.5823	0	2.07153	-6.73975	0.0131615
	TF	P02787	51.9849	68.7487	43.8404	29.2986	51.3765	26.2699	-1.56733	0.0173546		MANBA	O00462	5.37775	6.5475	3.55462	0	0	2.07153	-6.51904	0.037959
	MET	P08581	43.022	44.1956	36.7311	23.718	31.2727	24.8104	-1.56266	0.025908		CSNK2A2	P19784	3.58516	4.91062	5.92437	0	0	2.07153	-6.2896	0.034093
	C4B	P0C0L5	60.9478	80.2069	53.3194	26.5083	51.3765	45.2426	-1.56198	0.0383362		GOLGA7	Q7Z5G4-3	5.37775	3.27375	5.92437	0	0	2.07153	-6.28302	0.0341343
	TMEM132A	Q24JP5	44.8146	44.1956	43.8404	27.9035	37.974	23.351	-1.53763	0.0359726		CUTA	O60888-3	3.58516	3.27375	7.10925	0	0	2.07153	-6.17216	0.0355918
	CP	P00450	89.6291	134.224	80.5715	41.8552	96.0518	64.2153	-1.50603	0.0265121		CSNK2A1;CSNK2A3	P68400	1.79258	3.27375	8.29412	0	0	2.07153	-6.06166	0.0417731
	ADAM10	O14672	57.3626	70.3856	65.1681	32.089	46.909	51.0803	-1.4689	0.0214823		STC1	P52823	25.0961	21.2794	45.0252	2.5823	4.66641	8.2861	-5.79266	0.00112682
	APLP2	Q06481	89.6291	109.671	86.4959	54.4118	91.5843	56.9181	-1.4354	0.0178453		CD2AP	Q9Y5K6	3.58516	4.91062	4.7395	0	0	2.07153	-5.71191	0.0460504
	QSOX1	O00391	161.332	163.687	168.252	94.8718	136.26	122.593	-1.40967	0.0144173		HGFAC	CON__ENSEMBL:ENSBTAP00000023055	5.37775	3.27375	4.7395	0	0	2.07153	-5.70541	0.0461017
	CLU	P10909-4	71.7033	76.9331	88.8656	43.2504	67.0129	61.2964	-1.40853	0.0268341		PLXNA1	Q9UIW2	7.17033	11.4581	7.10925	0	2.3332	2.07153	-5.53896	0.014596
	LGALS3BP	Q08380	184.636	216.067	156.403	97.6622	180.935	126.971	-1.39265	0.0460043		ROR1	Q01973	3.58516	11.4581	9.479	0	2.3332	2.07153	-5.42908	0.016265
	PXDN	Q92626	159.54	193.151	177.731	99.0573	154.13	141.565	-1.34592	0.0135549		AGO2	Q9UKV8	5.37775	13.095	5.92437	2.5823	0	2.07153	-5.24881	0.0327847
	DAG1	Q14118	84.2514	80.2069	88.8656	59.9925	51.3765	75.8908	-1.32884	0.0316203		LIF	P15018	19.7184	19.6425	26.0672	7.74691	2.3332	4.14305	-4.78363	0.00480388
	PDCD6IP	Q8WUM4	86.0439	106.397	82.9412	59.9925	87.1168	67.1341	-1.2881	0.0377895		EPHA4	P54764	19.7184	21.2794	14.2185	2.5823	6.99961	2.07153	-4.73515	0.00506941
	ACTB	P60709	401.538	383.029	433.664	438.085	478.025	464.101	1.12243	0.0420522		RPRD1B	Q9NQG5	3.58516	8.18437	9.479	0	0	4.14305	-4.67802	0.0301727
	PGK1	P00558	163.125	162.051	151.664	174.397	207.74	182.43	1.18018	0.0489305		LOX	P28300	5.37775	4.91062	10.6639	0	0	4.14305	-4.61799	0.026815
	PKM	P14618	184.636	184.967	200.244	213.462	234.545	232.051	1.18702	0.0271423		SEMA3C	Q99985	19.7184	18.0056	15.4034	2.5823	6.99961	2.07153	-4.57304	0.00678137
	YWHAE	P62258	123.688	121.129	138.63	164.631	145.195	157.619	1.21336	0.0377678		IL27RA	Q6UWB1	8.96291	8.18437	3.55462	2.5823	0	2.07153	-4.31221	0.0439734
	TPI1	P60174-3	86.0439	88.3912	84.1261	129.751	100.519	99.2418	1.27399	0.0474098		IGSF3	O75054	12.5481	19.6425	14.2185	2.5823	6.99961	2.07153	-4.04439	0.00944318
	PPIA	P62937	177.466	139.134	158.773	214.857	221.143	185.349	1.28456	0.0258382		NOMO2;NOMO3;NOMO1	Q5JPE7-2	3.58516	9.82125	4.7395	0	4.66641	0	-3.97654	0.0457788
	DDX17	Q92841	39.4368	47.4694	33.1765	61.3876	53.6103	49.6209	1.39237	0.0453314		NME3	Q13232	10.7555	9.82125	7.10925	0	2.3332	4.14305	-3.89552	0.0335117
	MDH2	P40926	35.8516	37.6481	37.916	48.8311	51.3765	55.4586	1.40401	0.03733		EHD4	Q9H223	5.37775	11.4581	9.479	2.5823	2.3332	2.07153	-3.86235	0.0283809
	HSPD1	P10809	46.6071	45.8325	35.5462	48.8311	84.883	68.5936	1.58792	0.0459226		DCBLD1	Q8N8Z6-2	5.37775	14.7319	14.2185	5.1646	2.3332	2.07153	-3.83501	0.0400647
	ASNS	P08243	12.5481	14.7319	15.4034	22.3228	31.2727	20.4321	1.68119	0.0414448		VPS28	Q9UK41	3.58516	8.18437	11.8487	0	4.66641	2.07153	-3.56198	0.0433286
	GRB2	P62993	10.7555	9.82125	17.7731	22.3228	20.1039	24.8104	1.70343	0.0390562		CRKL	P46109	7.17033	6.5475	10.6639	0	2.3332	4.14305	-3.55794	0.033034
	CNDP2	Q96KP4	21.511	18.0056	30.8067	44.6456	33.5064	52.5398	1.84073	0.00878721		CELSR2	Q9HCU4	16.1332	8.18437	23.6975	5.1646	4.66641	4.14305	-3.55483	0.0205723
	HSPA9	P38646	10.7555	9.82125	8.29412	12.5566	22.3376	20.4321	1.94931	0.0444306		CUL2	Q13617	8.96291	9.82125	5.92437	2.5823	2.3332	2.07153	-3.50646	0.0322555
	RPL12	P30050	10.7555	22.9162	20.1429	39.0649	37.974	32.1076	1.99679	0.0228514		DRG1	Q9Y295	5.37775	9.82125	8.29412	2.5823	2.3332	2.07153	-3.43716	0.0381253
	LAP3	P28838-2	16.1332	16.3687	21.3277	40.46	26.8052	43.7831	2.07267	0.00910673		PVRL1	Q15223	26.8887	36.0112	24.8824	7.74691	9.33282	8.2861	-3.43656	0.00429644
	MAN2B1	O00754-2	5.37775	9.82125	4.7395	11.1614	13.4026	16.0538	2.1618	0.0474001		GALNT10	Q86SR1	7.17033	21.2794	10.6639	2.5823	4.66641	4.14305	-3.39792	0.0211219
	APIP	Q96GX9	3.58516	3.27375	8.29412	13.9517	11.1688	11.6755	2.26024	0.0429983		CHST3	Q7LGC8	8.96291	8.18437	5.92437	2.5823	4.66641	0	-3.31143	0.0465567
	LANCL1	O43813	1.79258	3.27375	3.55462	9.76622	4.46753	10.2161	2.86905	0.0437317		PLA2G15	Q8NCC3	7.17033	4.91062	9.479	2.5823	0	4.14305	-3.13248	0.0474545
	PSG9	Q00887	7.17033	8.18437	5.92437	12.5566	26.8052	21.8916	2.94451	0.0113766		DDX3X;DDX3Y	O00571	7.17033	11.4581	9.479	0	2.3332	6.21458	-3.02672	0.045623
	GRWD1	Q9BQ67	1.79258	3.27375	2.36975	4.18552	8.93505	8.75663	3.02385	0.0387916		LPHN1	O94910-2	12.5481	9.82125	5.92437	5.1646	2.3332	2.07153	-2.98045	0.0364354
	PSMB3	P49720	0	11.4581	21.3277	47.4359	17.8701	21.8916	3.17825	0.0407108		VLDLR	P98155-2	25.0961	27.8269	16.5882	10.3292	4.66641	8.2861	-2.95087	0.0157871
	PGRMC1	O00264	1.79258	0	7.10925	9.76622	8.93505	10.2161	3.2891	0.0489845		FAM49B	Q9NUQ9	10.7555	11.4581	17.7731	5.1646	2.3332	6.21458	-2.94052	0.0222154
	SGSH	P51688	1.79258	1.63687	2.36975	2.79035	11.1688	7.29719	3.56018	0.0407682		ROBO1	Q9Y6N7-6	55.57	63.8381	37.916	18.0761	18.6656	16.5722	-2.91301	0.0031096
	ATP6V1G1	O75348	1.79258	0	1.18487	4.18552	2.23376	7.29719	4.8138	0.0402225		PAM	P19021-3	16.1332	16.3687	13.0336	10.3292	4.66641	2.07153	-2.81111	0.0290658
	RABGGTA	Q92696	0	0	4.7395	4.18552	8.93505	10.2161	5.26927	0.022823		CASK	O14936-3	7.17033	11.4581	7.10925	2.5823	4.66641	2.07153	-2.78607	0.0470567
	IDH2	P48735	1.79258	1.63687	1.18487	2.79035	4.46753	14.5944	5.45729	0.0401939		AP1B1	Q10567-2	10.7555	14.7319	13.0336	2.5823	4.66641	6.21458	-2.78239	0.0244871
	NUDT3	O95989	1.79258	0	1.18487	12.5566	4.46753	1.45944	5.51023	0.0361912		NEO1	Q92859-3	16.1332	13.095	9.479	7.74691	4.66641	2.07153	-2.75045	0.0261284
	COLGALT1	Q8NBJ5	0	0	0	4.18552	4.46753	0	10000	0.0462665		SEMA4B	Q9NPR2-2	12.5481	9.82125	9.479	5.1646	4.66641	2.07153	-2.74294	0.0360773
	RPLP1	P05386	0	0	0	2.79035	0	4.37831	10000	0.0459912		TWF2	Q6IBS0	7.17033	9.82125	14.2185	0	2.3332	8.2861	-2.73917	0.0398615
	PSMD9	O00233	0	0	0	2.79035	2.23376	4.37831	10000	0.00603239		DIP2B	Q9P265	16.1332	27.8269	28.437	2.5823	16.3324	8.2861	-2.66932	0.0173035
	TRIP13	Q15645	0	0	0	4.18552	0	2.91888	10000	0.0496306		NOTCH2	Q04721	10.7555	11.4581	8.29412	2.5823	6.99961	2.07153	-2.62779	0.0443284
	CTSO	P43234	0	0	0	1.39517	2.23376	4.37831	10000	0.0101706		B3GNT2	Q9NY97-2	8.96291	11.4581	9.479	5.1646	4.66641	2.07153	-2.60678	0.0467313
	UEVLD	Q8IX04-7	0	0	0	1.39517	2.23376	1.45944	10000	0.0355614		GPR56	Q9Y653-2	16.1332	13.095	13.0336	7.74691	4.66641	4.14305	-2.59899	0.0250871
												GPC4	O75487	39.4368	45.8325	41.4706	12.9115	20.9988	16.5722	-2.4974	0.00498076
												MARS	P56192	19.7184	18.0056	22.5126	12.9115	9.33282	4.14305	-2.40669	0.0384432
												FAM129B	Q96TA1-2	21.511	22.9162	16.5882	7.74691	11.666	6.21458	-2.38184	0.0176078
												CDCP1	Q9H5V8	8.96291	18.0056	15.4034	5.1646	9.33282	4.14305	-2.34287	0.039545
												PPP5C	P53041	12.5481	14.7319	15.4034	5.1646	4.66641	8.2861	-2.31594	0.0334832
												AP2B1	P63010-2	16.1332	27.8269	24.8824	7.74691	9.33282	12.4292	-2.31534	0.0173204
												GPC1	P35052	37.6442	31.1006	18.958	7.74691	16.3324	12.4292	-2.30421	0.0299488
												EPHB2	P29323-2	16.1332	13.095	17.7731	7.74691	6.99961	6.21458	-2.27969	0.0323442
												CANX	P27824-2	12.5481	14.7319	18.958	7.74691	6.99961	6.21458	-2.26964	0.0370959
												GNB2	P62879	12.5481	9.82125	14.2185	5.1646	2.3332	8.2861	-2.26191	0.0460178
												NRP1	O14786	26.8887	31.1006	23.6975	12.9115	18.6656	6.21458	-2.21274	0.019583
												LNPEP	Q9UIQ6	16.1332	26.19	17.7731	12.9115	9.33282	6.21458	-2.17804	0.0369567
												SUSD2	Q9UGT4	17.9258	19.6425	35.5462	10.3292	6.99961	16.5722	-2.16712	0.0191327
												TGFBI	Q15582	28.6813	26.19	24.8824	15.4938	18.6656	6.21458	-2.03726	0.0354683
												LTBP1	Q14766	44.8146	57.2906	42.6555	28.4053	25.6653	20.7153	-1.95444	0.0102346
												SEMA3E	O15041-2	21.511	31.1006	27.2521	10.3292	13.9992	16.5722	-1.92775	0.0234538
												COPB1	P53618	23.3036	26.19	26.0672	12.9115	9.33282	16.5722	-1.92269	0.0286557
												SDCBP	O00560	37.6442	36.0112	34.3614	15.4938	20.9988	20.7153	-1.86008	0.0175867
												EPHB4	P54760	21.511	22.9162	20.1429	7.74691	13.9992	12.4292	-1.85392	0.0399517
												PTK7	Q13308	75.2884	85.1175	71.0925	38.7345	51.3305	35.2159	-1.85386	0.00521336
												VASN	Q6EMK4	30.4739	18.0056	20.1429	12.9115	11.666	12.4292	-1.82397	0.0428662
												HNRNPA1;HNRNPA1L2	P09651	39.4368	47.4694	62.7984	23.2407	27.9985	33.1444	-1.78449	0.0123044
												ST14	Q9Y5Y6	75.2884	86.7544	90.0505	41.3168	51.3305	49.7166	-1.77198	0.00503422
												PTPRF	P10586-2	245.584	266.811	218.017	121.368	144.659	142.935	-1.76309	0.00214574
												CD14	P08571	21.511	26.19	37.916	15.4938	16.3324	20.7153	-1.65035	0.0481642
												TPP2	P29144	66.3255	60.5644	42.6555	41.3168	34.9981	26.9298	-1.64065	0.0147439
												A2M	P01023	51.9849	73.6594	41.4706	33.5699	39.6645	29.0014	-1.62624	0.019368
												MYOF	Q9NZM1-6	37.6442	50.7431	45.0252	33.5699	23.332	26.9298	-1.61349	0.0424864
												TMEM132A	Q24JP5	44.8146	44.1956	43.8404	38.7345	23.332	22.7868	-1.60139	0.0386589
												JUP	P14923	32.2665	44.1956	30.8067	23.2407	25.6653	18.6437	-1.59765	0.0385809
												DSP	P15924	82.4588	119.492	93.6051	54.2283	74.6626	58.0027	-1.58489	0.00727682
												TNC	P24821	78.8736	58.9275	62.7984	51.646	41.9977	37.2875	-1.54057	0.0174933
												PLXNB2	O15031	59.1552	70.3856	56.874	36.1522	48.9973	37.2875	-1.51965	0.019796
												VARS	P26640	32.2665	44.1956	41.4706	25.823	25.6653	26.9298	-1.51378	0.0486306
												UPF1	Q92900-2	53.7775	55.6537	42.6555	33.5699	34.9981	33.1444	-1.4791	0.0367687
												PDCD6IP	Q8WUM4	86.0439	106.397	82.9412	74.8868	58.3301	58.0027	-1.44993	0.031649
												C4B	P0C0L5	60.9478	80.2069	53.3194	36.1522	55.9969	41.4305	-1.44021	0.0302106
												CP	P00450	89.6291	134.224	80.5715	56.8106	93.3282	70.4319	-1.36098	0.0307448
												LAMB1	P07942	155.955	132.587	125.597	111.039	114.327	89.0756	-1.31948	0.0235174
												LAMC1	P11047	150.577	170.235	141	123.95	142.325	99.4332	-1.27272	0.0283446
												THBS1	P07996	310.117	288.09	266.597	364.105	342.981	325.23	1.1961	0.0155549
												GPI	P06744	150.577	127.676	150.479	191.09	172.657	165.722	1.22357	0.0391276
												ACTB	P60709	401.538	383.029	433.664	562.942	473.641	470.236	1.22419	0.0301296
												LMNA	P02545	252.754	278.269	238.16	330.535	300.983	308.657	1.22489	0.0231415
												YWHAE	P62258	123.688	121.129	138.63	170.432	146.992	165.722	1.25153	0.0285615
												AZGP1	P25311	297.569	294.637	235.79	335.699	359.314	335.587	1.25987	0.0194922
												TKT	P29401	146.992	150.592	136.261	173.014	181.99	192.652	1.27554	0.0245057
												ANXA2;ANXA2P2	P07355	100.385	109.671	103.084	152.356	130.659	124.292	1.28762	0.0325872
												EFEMP1	Q12805-2	84.2514	88.3912	80.5715	100.71	111.994	111.862	1.29192	0.0381334
												NCL	P19338	134.444	126.039	112.563	170.432	165.658	155.364	1.32329	0.0133916
												CAP1	Q01518	53.7775	60.5644	58.0589	85.216	69.9961	76.6464	1.33647	0.0480894
												PRDX1	Q06830	95.0069	98.2125	88.8656	118.786	116.66	138.792	1.34577	0.0301343
												KLK10	O43240	59.1552	57.2906	61.6135	74.8868	90.995	76.6464	1.35561	0.0386849
												DYNC1H1	Q14204	75.2884	47.4694	91.2354	98.1275	72.3294	120.148	1.35576	0.0238767
												PDIA3	P30101	59.1552	49.1062	45.0252	77.4691	76.9958	55.9312	1.36589	0.0434407
												PGK1	P00558	163.125	162.051	151.664	232.407	205.322	213.367	1.36665	0.00661979
												PPIA	P62937	177.466	139.134	158.773	247.901	240.32	176.08	1.37913	0.0374771
												YWHAB	P31946	50.1923	47.4694	40.2857	69.7222	65.3297	55.9312	1.38456	0.0400416
												IDH1	O75874	48.3997	58.9275	60.4286	74.8868	95.6614	68.3603	1.39721	0.0382054
												RNPEP	Q9H4A4	53.7775	68.7487	48.5799	92.9629	79.329	70.4319	1.41201	0.0339648
												PSAT1	Q9Y617	57.3626	52.38	41.4706	72.3045	74.6626	66.2888	1.4274	0.0284339
												TALDO1	P37837	50.1923	55.6537	47.395	85.216	79.329	60.0742	1.44492	0.024965
												ATIC	P31939	46.6071	39.285	39.1009	77.4691	51.3305	53.8597	1.44866	0.0330571
												SFN	P31947	62.7404	62.2012	60.4286	103.292	79.329	89.0756	1.46097	0.0167216
												YWHAZ	P63104	111.14	111.307	104.269	178.179	165.658	140.864	1.47016	0.00584481
												FH	P07954-2	35.8516	32.7375	37.916	54.2283	51.3305	53.8597	1.49008	0.0280633
												CTGF	P29279	44.8146	50.7431	54.5042	80.0514	86.3286	64.2173	1.5003	0.0263334
												STMN1	P16949	51.9849	40.9219	36.7311	74.8868	65.3297	55.9312	1.51626	0.0177681
												PSMA4	P25789	25.0961	27.8269	21.3277	36.1522	39.6645	37.2875	1.541	0.0425441
												MDH1	P40925-3	51.9849	49.1062	39.1009	80.0514	76.9958	60.0742	1.5482	0.012626
												DSTN	P60981	23.3036	26.19	24.8824	46.4814	44.3309	29.0014	1.56558	0.0457447
												PEBP1	P30086	44.8146	50.7431	59.2437	74.8868	88.6618	84.9326	1.5883	0.00933724
												ACP1	P24666	23.3036	22.9162	18.958	43.8991	34.9981	26.9298	1.60136	0.0384629
												CNDP2	Q96KP4	21.511	18.0056	30.8067	38.7345	34.9981	41.4305	1.60393	0.0312861
												AKR1B1	P15121	39.4368	37.6481	27.2521	59.3929	60.6633	47.6451	1.61959	0.0151531
												PSMA1	P25786	41.2294	39.285	34.3614	59.3929	69.9961	55.9312	1.61968	0.0137718
												ANXA3	P12429	39.4368	34.3744	33.1765	64.5575	53.6637	55.9312	1.63177	0.0131723
												PSMB5	P28074	14.3407	34.3744	24.8824	38.7345	44.3309	39.359	1.63966	0.0345041
												MIF	P14174	39.4368	27.8269	22.5126	56.8106	58.3301	33.1444	1.64898	0.0233169
												ANXA5	P08758	14.3407	16.3687	18.958	36.1522	23.332	26.9298	1.69191	0.0466876
												YWHAG	P61981	16.1332	18.0056	14.2185	36.1522	23.332	24.8583	1.72995	0.0412066
												RPS18	P62269	14.3407	13.095	10.6639	25.823	20.9988	20.7153	1.7834	0.0414469
												GOT2	P00505	39.4368	36.0112	30.8067	67.1399	65.3297	58.0027	1.80194	0.00658672
												S100A9	P06702	14.3407	11.4581	14.2185	28.4053	27.9985	18.6437	1.82353	0.0391905
												UBE2L3	P68036	10.7555	14.7319	14.2185	28.4053	20.9988	24.8583	1.84196	0.0350397
												LAP3	P28838-2	16.1332	16.3687	21.3277	36.1522	25.6653	43.502	1.9573	0.0145159
												IGFBP7	Q16270	16.1332	13.095	13.0336	25.823	37.3313	22.7868	2.02573	0.0228909
												RPL12	P30050	10.7555	22.9162	20.1429	33.5699	48.9973	39.359	2.22235	0.00668953
												CASP3	P42574	5.37775	4.91062	4.7395	15.4938	13.9992	8.2861	2.43966	0.0361321
												PSG9	Q00887	7.17033	8.18437	5.92437	15.4938	18.6656	18.6437	2.53985	0.0174808
												TMSB4X	P62328	3.58516	4.91062	2.36975	10.3292	9.33282	8.2861	2.61783	0.0456897
												PSMB8	P28062	0	26.19	22.5126	38.7345	30.3317	37.2875	3.0261	0.0467617
												ATP5A1	P25705	3.58516	4.91062	2.36975	7.74691	11.666	12.4292	3.09393	0.0299768
												RPS10	P46783	0	1.63687	1.18487	5.1646	4.66641	6.21458	5.49062	0.029296
												RRP9	O43818	1.79258	1.63687	0	7.74691	6.99961	6.21458	6.82472	0.0133804
												GCC1	Q96CN9	0	0	1.18487	2.5823	6.99961	2.07153	7.66552	0.04944
												UBE2O	Q9C0C9	0	0	1.18487	5.1646	2.3332	4.14305	7.94654	0.0336755
												ARL8B	Q9NVJ2	0	0	0	2.5823	2.3332	2.07153	10000	0.0210347
												PSMD9	O00233	0	0	0	2.5823	2.3332	2.07153	10000	0.0210347
												CXCL1	P09341	0	0	0	2.5823	9.33282	0	10000	0.0341411
												CLNS1A	P54105	0	0	0	2.5823	2.3332	2.07153	10000	0.0210347
												CKS1B	P61024	0	0	0	5.1646	2.3332	2.07153	10000	0.0100025
