# Supplementary material for: Protein kinase D drives the secretion of invasion mediators in triple-negative breast cancer cell lines
Source: iScience. 2024 Jan 17;27(2):108958. doi: 10.1016/j.isci.2024.108958 (PMC10844833; doi:10.1016/j.isci.2024.108958)
Supplement: Table S3. Overlapping secretome proteins per comparison, related to Figure 1 — UniprotID, Gene Name, Normalized count for each protein identification per sample, Fold change and p-value provided. [file mmc4.xlsx]

## Sheet: Sheet1
Supplementary Table S3
Overlapping secretome proteins per comparison. UniprotID, Gene Name, Normalised count for each protein identification per sample, Fold change and p-value provided
MDA-MB-231: CRT(2.5uM) Overlap with CRT(1uM)
	Gene Name	UniprotID	MDA-MB-231 NCT (1)	MDA-MB-231 NCT (2)	MDA-MB-231 NCT (3)	MDA-MB-231 CRT(2.5uM) (1)	MDA-MB-231 CRT(2.5uM) (2)	MDA-MB-231 CRT(2.5uM) (3)	Fold Change	p-value		MDA-MB-231 NCT (1)	MDA-MB-231 NCT (2)	MDA-MB-231 NCT (3)	MDA-MB-231 CRT(1uM) (1)	MDA-MB-231 CRT(1uM) (2)	MDA-MB-231 CRT(1uM) (3)	Fold Change	p-value
	LOXL2	Q9Y4K0	154.576	135.528	138.755	126.575	104.51	124.57	-1.19909	0.0327173		154.576	135.528	138.755	106.476	89.7539	115.218	-1.34695	0.0114974
	MET	P08581	71.0694	53.3576	54.9431	55.1739	42.3955	43.0171	-1.27377	0.0498234		71.0694	53.3576	54.9431	43.2559	43.2742	42.9626	-1.35522	0.0337584
	PCSK9	Q8NBP7	190.111	185.685	202.079	154.162	146.905	166.691	-1.23463	0.0104366		190.111	185.685	202.079	156.387	165.083	167.945	-1.18158	0.0283894
	PDCD10	Q9BUL8	3.55347	5.33576	7.44991	1.62276	1.97189	2.68857	-2.65333	0.045783		3.55347	5.33576	7.44991	1.66369	0	2.92927	-3.34132	0.0387717
	PLOD2	O00469-2	58.6323	58.6934	50.2869	43.8146	34.508	35.8476	-1.48758	0.0153839		58.6323	58.6934	50.2869	39.9285	35.2605	38.0805	-1.45844	0.0183517
	PTX3	P26022	55.0788	40.5518	31.6621	37.3235	31.5502	21.5085	-1.39776	0.0333872		55.0788	40.5518	31.6621	33.2737	27.2467	13.6699	-1.77174	0.0124776
	SEMA3C	Q99985	39.0882	33.0817	49.3557	27.587	16.761	22.4047	-1.91275	0.00951332		39.0882	33.0817	49.3557	29.9464	17.6302	25.387	-1.73066	0.0162067
	ST8SIA4	Q92187	1.77674	3.20146	2.79372	0	0	0.896189	-7.43557	0.0318416		1.77674	3.20146	2.79372	0	0	0.976423	-5.99555	0.0485496
MDA-MB-468: CRT(2.5uM) Overlap with CRT(1uM)
	Gene Name	UniprotID	MDA-MB-468 NCT (1)	MDA-MB-468 NCT (2)	MDA-MB-468 NCT (3)	MDA-MB-468 CRT(2.5uM) (1)	MDA-MB-468 CRT(2.5uM) (2)	MDA-MB-468 CRT(2.5uM) (3)	Fold Change	p-value		MDA-MB-468 NCT (1)	MDA-MB-468 NCT (2)	MDA-MB-468 NCT (3)	MDA-MB-468 CRT(1uM) (1)	MDA-MB-468 CRT(1uM) (2)	MDA-MB-468 CRT(1uM) (3)	Fold Change	p-value
	A2M	P01023	51.9849	73.6594	41.4706	16.7421	44.6753	26.2699	-1.92814	0.0157387		51.9849	73.6594	41.4706	33.5699	39.6645	29.0014	-1.62624	0.019368
	ACPP	P15309-2	1.79258	1.63687	3.55462	0	0	0	-10000	0.0167488		1.79258	1.63687	3.55462	0	0	0	-10000	0.0314619
	ATF6	P18850	3.58516	3.27375	3.55462	1.39517	0	0	-6.7319	0.0388098		3.58516	3.27375	3.55462	0	0	0	-10000	0.0115141
	C4B	P0C0L5	60.9478	80.2069	53.3194	26.5083	51.3765	45.2426	-1.56198	0.0383362		60.9478	80.2069	53.3194	36.1522	55.9969	41.4305	-1.44021	0.0302106
	CA9	Q16790	5.37775	3.27375	2.36975	0	0	0	-10000	0.00450816		5.37775	3.27375	2.36975	0	0	0	-10000	0.0110456
	CACHD1	Q5VU97	10.7555	14.7319	5.92437	4.18552	2.23376	1.45944	-3.74922	0.0162182		10.7555	14.7319	5.92437	2.5823	0	0	-13.3605	0.00306066
	CDON	Q4KMG0-2	3.58516	1.63687	1.18487	0	0	0	-10000	0.0225304		3.58516	1.63687	1.18487	0	0	0	-10000	0.0437345
	CELSR2	Q9HCU4	16.1332	8.18437	23.6975	6.97587	2.23376	4.37831	-3.56407	0.0125179		16.1332	8.18437	23.6975	5.1646	4.66641	4.14305	-3.55483	0.0205723
	CHST3	Q7LGC8	8.96291	8.18437	5.92437	1.39517	4.46753	0	-4.64081	0.0227117		8.96291	8.18437	5.92437	2.5823	4.66641	0	-3.31143	0.0465567
	CP	P00450	89.6291	134.224	80.5715	41.8552	96.0518	64.2153	-1.50603	0.0265121		89.6291	134.224	80.5715	56.8106	93.3282	70.4319	-1.36098	0.0307448
	DCBLD1	Q8N8Z6-2	5.37775	14.7319	14.2185	0	6.70129	8.75663	-2.18533	0.0446186		5.37775	14.7319	14.2185	5.1646	2.3332	2.07153	-3.83501	0.0400647
	DIP2B	Q9P265	16.1332	27.8269	28.437	5.5807	13.4026	13.1349	-2.27079	0.010884		16.1332	27.8269	28.437	2.5823	16.3324	8.2861	-2.66932	0.0173035
	DKK1	O94907	7.17033	6.5475	3.55462	1.39517	0	0	-10.7466	0.00752453		7.17033	6.5475	3.55462	0	0	0	-10000	0.00254342
	EFNB3	Q15768	1.79258	1.63687	2.36975	0	0	0	-10000	0.0264125		1.79258	1.63687	2.36975	0	0	0	-10000	0.0475225
	EPHA4	P54764	19.7184	21.2794	14.2185	5.5807	8.93505	2.91888	-3.32423	0.0078298		19.7184	21.2794	14.2185	2.5823	6.99961	2.07153	-4.73515	0.00506941
	EPHB6	O15197	7.17033	11.4581	7.10925	2.79035	0	2.91888	-3.8666	0.0270653		7.17033	11.4581	7.10925	0	0	2.07153	-11.0362	0.00609982
	FBLN2	P98095	5.37775	1.63687	2.36975	0	0	0	-10000	0.00744166		5.37775	1.63687	2.36975	0	0	0	-10000	0.0181985
	FGFR1	P11362	3.58516	4.91062	2.36975	1.39517	0	0	-6.65871	0.0392877		3.58516	4.91062	2.36975	0	0	0	-10000	0.0110196
	GALNT10	Q86SR1	7.17033	21.2794	10.6639	2.79035	6.70129	4.37831	-2.75553	0.0205986		7.17033	21.2794	10.6639	2.5823	4.66641	4.14305	-3.39792	0.0211219
	GPC1	P35052	37.6442	31.1006	18.958	13.9517	6.70129	16.0538	-2.2356	0.0461456		37.6442	31.1006	18.958	7.74691	16.3324	12.4292	-2.30421	0.0299488
	GPC4	O75487	39.4368	45.8325	41.4706	8.37104	17.8701	24.8104	-2.48255	0.0163355		39.4368	45.8325	41.4706	12.9115	20.9988	16.5722	-2.4974	0.00498076
	GPR56	Q9Y653-2	16.1332	13.095	13.0336	4.18552	6.70129	8.75663	-2.1357	0.0433604		16.1332	13.095	13.0336	7.74691	4.66641	4.14305	-2.59899	0.0250871
	IGSF9	Q9P2J2-2	3.58516	6.5475	3.55462	0	0	1.45944	-7.83011	0.0238804		3.58516	6.5475	3.55462	0	0	0	-10000	0.00537007
	IL1RAP	Q9NPH3-2	3.58516	9.82125	5.92437	0	0	0	-10000	0.000658058		3.58516	9.82125	5.92437	2.5823	0	0	-8.49269	0.0230898
	IL27RA	Q6UWB1	8.96291	8.18437	3.55462	2.79035	2.23376	1.45944	-3.12919	0.0407087		8.96291	8.18437	3.55462	2.5823	0	2.07153	-4.31221	0.0439734
	ITGA6	P23229-4	5.37775	11.4581	14.2185	1.39517	6.70129	4.37831	-2.64501	0.0347629		5.37775	11.4581	14.2185	0	2.3332	0	-13.9193	0.00282765
	LAMB1	P07942	155.955	132.587	125.597	66.9683	116.156	72.9719	-1.6555	0.0391546		155.955	132.587	125.597	111.039	114.327	89.0756	-1.31948	0.0235174
	LIF	P15018	19.7184	19.6425	26.0672	2.79035	4.46753	2.91888	-6.78383	0.000942445		19.7184	19.6425	26.0672	7.74691	2.3332	4.14305	-4.78363	0.00480388
	LOX	P28300	5.37775	4.91062	10.6639	1.39517	0	5.83775	-2.65339	0.049837		5.37775	4.91062	10.6639	0	0	4.14305	-4.61799	0.026815
	LPHN1	O94910-2	12.5481	9.82125	5.92437	0	2.23376	1.45944	-8.48962	0.00572688		12.5481	9.82125	5.92437	5.1646	2.3332	2.07153	-2.98045	0.0364354
	LRIG1	Q96JA1-2	3.58516	1.63687	1.18487	0	0	0	-10000	0.0225304		3.58516	1.63687	1.18487	0	0	0	-10000	0.0437345
	LRP6	O75581	3.58516	4.91062	2.36975	0	0	0	-10000	0.00517107		3.58516	4.91062	2.36975	0	0	0	-10000	0.0110196
	LTBP1	Q14766	44.8146	57.2906	42.6555	25.1131	31.2727	33.5671	-1.57253	0.023193		44.8146	57.2906	42.6555	28.4053	25.6653	20.7153	-1.95444	0.0102346
	MANBA	O00462	5.37775	6.5475	3.55462	0	2.23376	1.45944	-4.43984	0.0416516		5.37775	6.5475	3.55462	0	0	2.07153	-6.51904	0.037959
	MAP4K4	O95819-6	1.79258	3.27375	3.55462	0	0	0	-10000	0.0100487		1.79258	3.27375	3.55462	0	0	0	-10000	0.018923
	NEO1	Q92859-3	16.1332	13.095	9.479	2.79035	4.46753	2.91888	-3.92492	0.0102647		16.1332	13.095	9.479	7.74691	4.66641	2.07153	-2.75045	0.0261284
	NOMO2;NOMO3;NOMO1	Q5JPE7-2	3.58516	9.82125	4.7395	1.39517	0	1.45944	-5.23264	0.0297207		3.58516	9.82125	4.7395	0	4.66641	0	-3.97654	0.0457788
	NRP1	O14786	26.8887	31.1006	23.6975	9.76622	17.8701	10.2161	-2.21934	0.0112917		26.8887	31.1006	23.6975	12.9115	18.6656	6.21458	-2.21274	0.019583
	PAM	P19021-3	16.1332	16.3687	13.0336	8.37104	4.46753	7.29719	-2.16129	0.0288265		16.1332	16.3687	13.0336	10.3292	4.66641	2.07153	-2.81111	0.0290658
	PCDH7	O60245	5.37775	4.91062	5.92437	0	0	0	-10000	0.000969317		5.37775	4.91062	5.92437	0	0	0	-10000	0.002817
	PCDHB2;PCDHB16;PCDHB8	Q9Y5E7	1.79258	3.27375	1.18487	0	0	0	-10000	0.0272682		1.79258	3.27375	1.18487	0	0	0	-10000	0.0435936
	PDCD6IP	Q8WUM4	86.0439	106.397	82.9412	59.9925	87.1168	67.1341	-1.2881	0.0377895		86.0439	106.397	82.9412	74.8868	58.3301	58.0027	-1.44993	0.031649
	PTK7	Q13308	75.2884	85.1175	71.0925	41.8552	58.0778	40.8643	-1.66632	0.00667423		75.2884	85.1175	71.0925	38.7345	51.3305	35.2159	-1.85386	0.00521336
	PTPRF	P10586-2	245.584	266.811	218.017	107.428	172	128.431	-1.81286	0.00437363		245.584	266.811	218.017	121.368	144.659	142.935	-1.76309	0.00214574
	PTPRS	Q13332-6	14.3407	16.3687	15.4034	4.18552	2.23376	1.45944	-5.7292	0.0030558		14.3407	16.3687	15.4034	0	0	2.07153	-19.9272	0.000382533
	PVRL1	Q15223	26.8887	36.0112	24.8824	6.97587	8.93505	4.37831	-4.38686	0.00155392		26.8887	36.0112	24.8824	7.74691	9.33282	8.2861	-3.43656	0.00429644
	ROBO1	Q9Y6N7-6	55.57	63.8381	37.916	11.1614	35.7402	16.0538	-2.63433	0.0150107		55.57	63.8381	37.916	18.0761	18.6656	16.5722	-2.91301	0.0031096
	RPN1	P04843	3.58516	1.63687	2.36975	0	0	0	-10000	0.0130438		3.58516	1.63687	2.36975	0	0	0	-10000	0.0276978
	SDCBP	O00560	37.6442	36.0112	34.3614	16.7421	17.8701	23.351	-1.83148	0.0156034		37.6442	36.0112	34.3614	15.4938	20.9988	20.7153	-1.86008	0.0175867
	SEMA3C	Q99985	19.7184	18.0056	15.4034	6.97587	11.1688	5.83775	-2.3083	0.0206212		19.7184	18.0056	15.4034	2.5823	6.99961	2.07153	-4.57304	0.00678137
	SEMA3E	O15041-2	21.511	31.1006	27.2521	12.5566	15.6363	17.5133	-1.71718	0.0284563		21.511	31.1006	27.2521	10.3292	13.9992	16.5722	-1.92775	0.0234538
	SEMA4D	Q92854	7.17033	9.82125	4.7395	0	0	0	-10000	0.000337644		7.17033	9.82125	4.7395	0	0	0	-10000	0.00105362
	ST14	Q9Y5Y6	75.2884	86.7544	90.0505	40.46	53.6103	33.5671	-2.03878	0.00665722		75.2884	86.7544	90.0505	41.3168	51.3305	49.7166	-1.77198	0.00503422
	STC1	P52823	25.0961	21.2794	45.0252	5.5807	2.23376	13.1349	-4.16699	0.00169374		25.0961	21.2794	45.0252	2.5823	4.66641	8.2861	-5.79266	0.00112682
	TGFBI	Q15582	28.6813	26.19	24.8824	12.5566	20.1039	7.29719	-2.12741	0.0273988		28.6813	26.19	24.8824	15.4938	18.6656	6.21458	-2.03726	0.0354683
	TMEM132A	Q24JP5	44.8146	44.1956	43.8404	27.9035	37.974	23.351	-1.53763	0.0359726		44.8146	44.1956	43.8404	38.7345	23.332	22.7868	-1.60139	0.0386589
	TNC	P24821	78.8736	58.9275	62.7984	25.1131	40.2077	17.5133	-2.53536	0.0154322		78.8736	58.9275	62.7984	51.646	41.9977	37.2875	-1.54057	0.0174933
	TNFSF10	P50591	1.79258	1.63687	2.36975	0	0	0	-10000	0.0264125		1.79258	1.63687	2.36975	0	0	0	-10000	0.0475225
	VASN	Q6EMK4	30.4739	18.0056	20.1429	6.97587	6.70129	4.37831	-3.95007	0.00381571		30.4739	18.0056	20.1429	12.9115	11.666	12.4292	-1.82397	0.0428662
	VLDLR	P98155-2	25.0961	27.8269	16.5882	6.97587	8.93505	11.6755	-2.41935	0.0226239		25.0961	27.8269	16.5882	10.3292	4.66641	8.2861	-2.95087	0.0157871
MDA-MB-231 CRT(2.5uM) overlap with MDA-MB-468 CRT(2.5uM)
	Gene Name	UniprotID	MDA-MB-231 NCT (1)	MDA-MB-231 NCT (2)	MDA-MB-231 NCT (3)	MDA-MB-231 CRT(2.5uM) (1)	MDA-MB-231 CRT(2.5uM) (2)	MDA-MB-231 CRT(2.5uM) (3)	Fold Change	p-value		MDA-MB-468 NCT (1)	MDA-MB-468 NCT (2)	MDA-MB-468 NCT (3)	MDA-MB-468 CRT(2.5uM) (1)	MDA-MB-468 CRT(2.5uM) (2)	MDA-MB-468 CRT(2.5uM) (3)	Fold Change	p-value
	LOXL2	Q9Y4K0	154.576	135.528	138.755	126.575	104.51	124.57	-1.19909	0.0327173		55.57	65.475	65.1681	34.8793	26.8052	49.6209	-1.60841	0.0221639
	LUM	CON__Q05443	1.77674	1.06715	0.931239	0	0	0	-10000	0.0373349		3.58516	3.27375	1.18487	0	0	0	-10000	0.0134564
	MANBA	O00462	21.3208	19.2087	20.4873	16.2276	9.85943	11.6505	-1.68222	0.033371		5.37775	6.5475	3.55462	0	2.23376	1.45944	-4.43984	0.0416516
	MET	P08581	71.0694	53.3576	54.9431	55.1739	42.3955	43.0171	-1.27377	0.0498234		43.022	44.1956	36.7311	23.718	31.2727	24.8104	-1.56266	0.025908
	PLAT	P00750	140.362	120.588	127.58	113.593	98.5943	104.854	-1.22348	0.0230616		3.58516	6.5475	2.36975	0	0	1.45944	-7.00789	0.0390441
	PXDN	Q92626	229.199	194.222	212.322	186.618	161.695	195.369	-1.15656	0.032505		159.54	193.151	177.731	99.0573	154.13	141.565	-1.34592	0.0135549
	SEMA3C	Q99985	39.0882	33.0817	49.3557	27.587	16.761	22.4047	-1.91275	0.00951332		19.7184	18.0056	15.4034	6.97587	11.1688	5.83775	-2.3083	0.0206212
MDA-MB-231 CRT(1uM) overlap with MDA-MB-468 CRT(1uM)
	Gene Name	UniprotID	MDA-MB-231 NCT (1)	MDA-MB-231 NCT (2)	MDA-MB-231 NCT (3)	MDA-MB-231 CRT(1uM) (1)	MDA-MB-231 CRT(1uM) (2)	MDA-MB-231 CRT(1uM) (3)	Fold Change	p-value		MDA-MB-468 NCT (1)	MDA-MB-468 NCT (2)	MDA-MB-468 NCT (3)	MDA-MB-468 CRT(1uM) (1)	MDA-MB-468 CRT(1uM) (2)	MDA-MB-468 CRT(1uM) (3)	Fold Change	p-value
	SEMA3C	Q99985	39.0882	33.0817	49.3557	29.9464	17.6302	25.387	-1.73066	0.0162067		19.7184	18.0056	15.4034	2.5823	6.99961	2.07153	-4.57304	0.00678137
	STC1	P52823	12.4371	12.8058	16.7623	3.32737	3.2055	6.83496	-2.97733	0.00923792		25.0961	21.2794	45.0252	2.5823	4.66641	8.2861	-5.79266	0.00112682
MDA-MB-231 CRT(2.5uM) overlap with MDA-MB-468 CRT(1uM)
	Gene Name	UniprotID	MDA-MB-231 NCT (1)	MDA-MB-231 NCT (2)	MDA-MB-231 NCT (3)	MDA-MB-231 CRT(2.5uM) (1)	MDA-MB-231 CRT(2.5uM) (2)	MDA-MB-231 CRT(2.5uM) (3)	Fold Change	p-value		MDA-MB-468 NCT (1)	MDA-MB-468 NCT (2)	MDA-MB-468 NCT (3)	MDA-MB-468 CRT(1uM) (1)	MDA-MB-468 CRT(1uM) (2)	MDA-MB-468 CRT(1uM) (3)	Fold Change	p-value
	LAMC1	P11047	245.189	207.028	221.635	209.336	175.498	198.058	-1.15194	0.0292938		150.577	170.235	141	123.95	142.325	99.4332	-1.27272	0.0283446
	MANBA	O00462	21.3208	19.2087	20.4873	16.2276	9.85943	11.6505	-1.68222	0.033371		5.37775	6.5475	3.55462	0	0	2.07153	-6.51904	0.037959
	SEMA3C	Q99985	39.0882	33.0817	49.3557	27.587	16.761	22.4047	-1.91275	0.00951332		19.7184	18.0056	15.4034	2.5823	6.99961	2.07153	-4.57304	0.00678137
MDA-MB-231 CRT(1uM) overlap with MDA-MB-468 CRT(2.5uM)
	Gene Name	UniprotID	MDA-MB-231 NCT (1)	MDA-MB-231 NCT (2)	MDA-MB-231 NCT (3)	MDA-MB-231 CRT(1uM) (1)	MDA-MB-231 CRT(1uM) (2)	MDA-MB-231 CRT(1uM) (3)	Fold Change	p-value		MDA-MB-468 NCT (1)	MDA-MB-468 NCT (2)	MDA-MB-468 NCT (3)	MDA-MB-468 CRT(2.5uM) (1)	MDA-MB-468 CRT(2.5uM) (2)	MDA-MB-468 CRT(2.5uM) (3)	Fold Change	p-value
	LOXL2	Q9Y4K0	154.576	135.528	138.755	106.476	89.7539	115.218	-1.34695	0.0114974		55.57	65.475	65.1681	34.8793	26.8052	49.6209	-1.60841	0.0221639
	MET	P08581	71.0694	53.3576	54.9431	43.2559	43.2742	42.9626	-1.35522	0.0337584		43.022	44.1956	36.7311	23.718	31.2727	24.8104	-1.56266	0.025908
	SEMA3C	Q99985	39.0882	33.0817	49.3557	29.9464	17.6302	25.387	-1.73066	0.0162067		19.7184	18.0056	15.4034	6.97587	11.1688	5.83775	-2.3083	0.0206212
	STC1	P52823	12.4371	12.8058	16.7623	3.32737	3.2055	6.83496	-2.97733	0.00923792		25.0961	21.2794	45.0252	5.5807	2.23376	13.1349	-4.16699	0.00169374
From all four comparisons
	Gene Name	UniprotID	MDA-MB-231 NCT (1)	MDA-MB-231 NCT (2)	MDA-MB-231 NCT (3)	MDA-MB-231 CRT(2.5uM) (1)	MDA-MB-231 CRT(2.5uM) (2)	MDA-MB-231 CRT(2.5uM) (3)	Fold Change	p-value		MDA-MB-468 NCT (1)	MDA-MB-468 NCT (2)	MDA-MB-468 NCT (3)	MDA-MB-468 CRT(1uM) (1)	MDA-MB-468 CRT(1uM) (2)	MDA-MB-468 CRT(1uM) (3)	Fold Change	p-value		MDA-MB-231 NCT (1)	MDA-MB-231 NCT (2)	MDA-MB-231 NCT (3)	MDA-MB-231 CRT(1uM) (1)	MDA-MB-231 CRT(1uM) (2)	MDA-MB-231 CRT(1uM) (3)	Fold Change	p-value		MDA-MB-468 NCT (1)	MDA-MB-468 NCT (2)	MDA-MB-468 NCT (3)	MDA-MB-468 CRT(2.5uM) (1)	MDA-MB-468 CRT(2.5uM) (2)	MDA-MB-468 CRT(2.5uM) (3)	Fold Change	p-value
	SEMA3C	Q99985	39.0882	33.0817	49.3557	27.587	16.761	22.4047	-1.91275	0.00951332		19.7184	18.0056	15.4034	2.5823	6.99961	2.07153	-4.57304	0.00678137		39.0882	33.0817	49.3557	29.9464	17.6302	25.387	-1.73066	0.0162067		19.7184	18.0056	15.4034	6.97587	11.1688	5.83775	-2.3083	0.0206212
MDA-MB-231 CRT(2.5uM) overlap with MDA-MB-468 CRT(2.5uM) and MDA-MB-468 CRT(1uM)
	Gene Name	UniprotID	MDA-MB-231 NCT (1)	MDA-MB-231 NCT (2)	MDA-MB-231 NCT (3)	MDA-MB-231 CRT(2.5uM) (1)	MDA-MB-231 CRT(2.5uM) (2)	MDA-MB-231 CRT(2.5uM) (3)	Fold Change	p-value		MDA-MB-468 NCT (1)	MDA-MB-468 NCT (2)	MDA-MB-468 NCT (3)	MDA-MB-468 CRT(2.5uM) (1)	MDA-MB-468 CRT(2.5uM) (2)	MDA-MB-468 CRT(2.5uM) (3)	Fold Change	p-value		MDA-MB-468 NCT (1)	MDA-MB-468 NCT (2)	MDA-MB-468 NCT (3)	MDA-MB-468 CRT(1uM) (1)	MDA-MB-468 CRT(1uM) (2)	MDA-MB-468 CRT(1uM) (3)	Fold Change	p-value
	MANBA	O00462	21.3208	19.2087	20.4873	16.2276	9.85943	11.6505	-1.68222	0.033371		5.37775	6.5475	3.55462	0	2.23376	1.45944	-4.43984	0.0416516		5.37775	6.5475	3.55462	0	0	2.07153	-6.51904	0.037959
	SEMA3C	Q99985	39.0882	33.0817	49.3557	27.587	16.761	22.4047	-1.91275	0.00951332		19.7184	18.0056	15.4034	6.97587	11.1688	5.83775	-2.3083	0.0206212		19.7184	18.0056	15.4034	2.5823	6.99961	2.07153	-4.57304	0.00678137
MDA-MB-231 CRT(1uM) overlap with MDA-MB-468 CRT(2.5uM) and MDA-MB-468 CRT(1uM)
	Gene Name	UniprotID	MDA-MB-231 NCT (1)	MDA-MB-231 NCT (2)	MDA-MB-231 NCT (3)	MDA-MB-231 CRT(1uM) (1)	MDA-MB-231 CRT(1uM) (2)	MDA-MB-231 CRT(1uM) (3)	FC.x	pvalue.x		MDA-MB-468 NCT (1)	MDA-MB-468 NCT (2)	MDA-MB-468 NCT (3)	MDA-MB-468 CRT(2.5uM) (1)	MDA-MB-468 CRT(2.5uM) (2)	MDA-MB-468 CRT(2.5uM) (3)	Fold Change	p-value		MDA-MB-468 NCT (1)	MDA-MB-468 NCT (2)	MDA-MB-468 NCT (3)	MDA-MB-468 CRT(1uM) (1)	MDA-MB-468 CRT(1uM) (2)	MDA-MB-468 CRT(1uM) (3)	Fold Change	p-value
	SEMA3C	Q99985	39.0882	33.0817	49.3557	29.9464	17.6302	25.387	-1.73066	0.0162067		19.7184	18.0056	15.4034	6.97587	11.1688	5.83775	-2.3083	0.0206212		19.7184	18.0056	15.4034	2.5823	6.99961	2.07153	-4.57304	0.00678137
	STC1	P52823	12.4371	12.8058	16.7623	3.32737	3.2055	6.83496	-2.97733	0.00923792		25.0961	21.2794	45.0252	5.5807	2.23376	13.1349	-4.16699	0.00169374		25.0961	21.2794	45.0252	2.5823	4.66641	8.2861	-5.79266	0.00112682
