# Supplementary material for: Protein kinase D drives the secretion of invasion mediators in triple-negative breast cancer cell lines
Source: iScience. 2024 Jan 17;27(2):108958. doi: 10.1016/j.isci.2024.108958 (PMC10844833; doi:10.1016/j.isci.2024.108958)
Supplement: Table S4. Identified proteins per cell lysate sample and biological replicate, related to Figure 1 — UniprotID, Gene Name and Normalized count provided for each protein identification per sample. [file mmc5.xlsx]

## Sheet: Sheet1
Supplementary Table S4
Identified proteins per cell lysate sample and biological replicate. UniprotID, Gene Name and Normalised count provided for each protein identification per sample
	UniprotID	Gene Name	MDA-MB-231 NCT (1)		UniprotID	Gene Name	MDA-MB-231 NCT (2)		First.accession	MaxQuant.Gene Name.Names	MDA-MB-231 NCT (3)		UniprotID	Gene Name	MDA-MB-231 CRT(2.5uM) (1)		First.accession	MaxQuant.Gene Name.Names	MDA-MB-231 CRT(2.5uM) (2)		First.accession	MaxQuant.Gene Name.Names	MDA-MB-231 CRT(2.5uM) (3)		UniprotID	Gene Name	MDA-MB-231 CRT(1uM) (1)		First.accession	MaxQuant.Gene Name.Names	MDA-MB-231 CRT(1uM) (2)		First.accession	MaxQuant.Gene Name.Names	MDA-MB-231 CRT(1uM) (3)			UniprotID	Gene Name	MDA-MB-468 NCT (1)		UniprotID	Gene Name	MDA-MB-468 NCT (2)		UniprotID	Gene Name	MDA-MB-468 NCT (3)
	P07900-2	HSP90AA1	438.43		P07900-2	HSP90AA1	452.787		P07900-2	HSP90AA1	385.887		P07900-2	HSP90AA1	455.627		P07900-2	HSP90AA1	481.626		P07900-2	HSP90AA1	390.447		P07900-2	HSP90AA1	418.881		P07900-2	HSP90AA1	475.64		P07900-2	HSP90AA1	414.894			P07900-2	HSP90AA1	357.852		P07900-2	HSP90AA1	415.63		P07900-2	HSP90AA1	382.632
	P60709	ACTB	395.117		P60709	ACTB	309.802		P60709	ACTB	366.759		P60709	ACTB	398.469		P60709	ACTB	404.156		P60709	ACTB	386.47		P60709	ACTB	376.594		P60709	ACTB	392.456		P60709	ACTB	372.512			P60709	ACTB	397.039		P60709	ACTB	387.812		P60709	ACTB	346.302
	P35579	MYH9	431.358		P35579	MYH9	463.958		P35579	MYH9	422.48		P35579	MYH9	447.461		P35579	MYH9	433.39		P35579	MYH9	429.558		P35579	MYH9	402.126		P35579	MYH9	471.374		P35579	MYH9	465.454			P35579	MYH9	332.714		P35579	MYH9	397.63		P35579	MYH9	369.491
	O43707	ACTN4	345.617		O43707	ACTN4	329.909		O43707	ACTN4	306.049		O43707	ACTN4	355.193		O43707	ACTN4	330.341		O43707	ACTN4	285.709		O43707	ACTN4	315.956		O43707	ACTN4	319.937		O43707	ACTN4	313.773			O43707	ACTN4	253.602		O43707	ACTN4	285.541		O43707	ACTN4	258.18
	P49327	FASN	362.412		P49327	FASN	336.612		P49327	FASN	321.018		P49327	FASN	323.348		P49327	FASN	288.683		P49327	FASN	283.721		P49327	FASN	314.36		P49327	FASN	307.85		P49327	FASN	324.926			P49327	FASN	412.565		P49327	FASN	451.629		P49327	FASN	418.19
	Q15149	PLEC	495.001		Q15149	PLEC	471.405		Q15149	PLEC	447.43		Q15149	PLEC	494.004		Q15149	PLEC	436.313		Q15149	PLEC	407.02		Q15149	PLEC	481.913		Q15149	PLEC	462.131		Q15149	PLEC	441.661			Q15149	PLEC	187.799		Q15149	PLEC	224.997		Q15149	PLEC	221.849
	P21333-2	FLNA	287.277		P21333-2	FLNA	224.904		P21333-2	FLNA	203.755		P21333-2	FLNA	282.521		P21333-2	FLNA	204.636		P21333-2	FLNA	184.286		P21333-2	FLNA	250.531		P21333-2	FLNA	199.783		P21333-2	FLNA	192.576			P21333-2	FLNA	360.81		P21333-2	FLNA	422.175		P21333-2	FLNA	375.675
	Q09666	AHNAK	592.234		Q09666	AHNAK	571.197		Q09666	AHNAK	587.979		Q09666	AHNAK	581.373		Q09666	AHNAK	500.628		Q09666	AHNAK	505.129		Q09666	AHNAK	524.998		Q09666	AHNAK	566.644		Q09666	AHNAK	573.267			Q09666	AHNAK	296.485		Q09666	AHNAK	361.631		Q09666	AHNAK	350.94
	P06733	ENO1	266.947		P06733	ENO1	228.628		P06733	ENO1	252.823		P06733	ENO1	257.209		P06733	ENO1	287.952		P06733	ENO1	271.788		P06733	ENO1	264.893		P06733	ENO1	248.84		P06733	ENO1	248.341			P06733	ENO1	185.581		P06733	ENO1	180.815		P06733	ENO1	183.973
	P04406	GAPDH	253.688		P04406	GAPDH	216.712		P04406	GAPDH	256.981		P04406	GAPDH	244.961		P04406	GAPDH	292.337		P04406	GAPDH	278.417		P04406	GAPDH	261.701		P04406	GAPDH	265.192		P04406	GAPDH	253.546			P04406	GAPDH	219.591		P04406	GAPDH	197.997		P04406	GAPDH	198.66
	P14618	PKM	278.438		P14618	PKM	295.652		P14618	PKM	295.237		P14618	PKM	288.237		P14618	PKM	314.263		P14618	PKM	316.203		P14618	PKM	276.063		P14618	PKM	296.475		P14618	PKM	298.902			P14618	PKM	168.575		P14618	PKM	169.361		P14618	PKM	160.01
	P11142	HSPA8	220.983		P11142	HSPA8	300.121		P11142	HSPA8	187.122		P11142	HSPA8	201.684		P11142	HSPA8	149.092		P11142	HSPA8	169.039		P11142	HSPA8	207.446		P11142	HSPA8	194.095		P11142	HSPA8	171.014			P11142	HSPA8	191.495		P11142	HSPA8	182.452		P11142	HSPA8	167.74
	O75369-8	FLNB	426.939		O75369-8	FLNB	318.739		O75369-8	FLNB	261.971		O75369-8	FLNB	442.562		O75369-8	FLNB	276.259		O75369-8	FLNB	246.598		O75369-8	FLNB	380.584		O75369-8	FLNB	292.209		O75369-8	FLNB	252.059			O75369-8	FLNB	139.001		O75369-8	FLNB	148.907		O75369-8	FLNB	147.642
	P08238	HSP90AB1	205.072		P08238	HSP90AB1	205.542		P08238	HSP90AB1	183.796		P08238	HSP90AB1	213.932		P08238	HSP90AB1	208.29		P08238	HSP90AB1	179.646		P08238	HSP90AB1	184.308		P08238	HSP90AB1	202.627		P08238	HSP90AB1	193.32			P08238	HSP90AB1	196.671		P08238	HSP90AB1	257.723		P08238	HSP90AB1	210.255
	P68371	TUBB4B	252.804		P68371	TUBB4B	218.202		P68371	TUBB4B	242.843		P68371	TUBB4B	244.961		P68371	TUBB4B	238.255		P68371	TUBB4B	230.026		P68371	TUBB4B	248.137		P68371	TUBB4B	237.464		P68371	TUBB4B	218.6			P68371	TUBB4B	208.501		P68371	TUBB4B	217.633		P68371	TUBB4B	206.39
	Q9Y490	TLN1	237.777		Q9Y490	TLN1	254.693		Q9Y490	TLN1	226.21		Q9Y490	TLN1	226.18		Q9Y490	TLN1	228.754		Q9Y490	TLN1	216.105		Q9Y490	TLN1	217.818		Q9Y490	TLN1	240.308		Q9Y490	TLN1	237.188			Q9Y490	TLN1	226.985		Q9Y490	TLN1	232.36		Q9Y490	TLN1	208.709
	Q14204	DYNC1H1	326.17		Q14204	DYNC1H1	307.568		Q14204	DYNC1H1	316.86		Q14204	DYNC1H1	316.816		Q14204	DYNC1H1	282.105		Q14204	DYNC1H1	300.293		Q14204	DYNC1H1	281.648		Q14204	DYNC1H1	289.365		Q14204	DYNC1H1	308.568			Q14204	DYNC1H1	195.192		Q14204	DYNC1H1	232.36		Q14204	DYNC1H1	224.941
	P02545	LMNA	186.509		P02545	LMNA	253.948		P02545	LMNA	173.816		P02545	LMNA	185.354		P02545	LMNA	156.4		P02545	LMNA	161.084		P02545	LMNA	181.914		P02545	LMNA	192.673		P02545	LMNA	181.423			P02545	LMNA	168.575		P02545	LMNA	155.452		P02545	LMNA	177.789
	P68104	EEF1A1;EEF1A1P5	241.313		P68104	EEF1A1;EEF1A1P5	197.35		P68104	EEF1A1;EEF1A1P5	196.27		P68104	EEF1A1;EEF1A1P5	247.41		P68104	EEF1A1;EEF1A1P5	247.025		P68104	EEF1A1;EEF1A1P5	229.363		P68104	EEF1A1;EEF1A1P5	227.393		P68104	EEF1A1;EEF1A1P5	223.956		P68104	EEF1A1;EEF1A1P5	208.19			P68104	EEF1A1;EEF1A1P5	252.863		P68104	EEF1A1;EEF1A1P5	229.906		P68104	EEF1A1;EEF1A1P5	218.757
	Q00610-2	CLTC	243.965		Q00610-2	CLTC	248.735		Q00610-2	CLTC	229.537		Q00610-2	CLTC	245.777		Q00610-2	CLTC	232.408		Q00610-2	CLTC	217.431		Q00610-2	CLTC	213.031		Q00610-2	CLTC	241.019		Q00610-2	CLTC	231.24			Q00610-2	CLTC	150.091		Q00610-2	CLTC	166.907		Q00610-2	CLTC	148.415
	P13639	EEF2	186.509		P13639	EEF2	188.413		P13639	EEF2	174.647		P13639	EEF2	189.436		P13639	EEF2	180.518		P13639	EEF2	175.005		P13639	EEF2	180.318		P13639	EEF2	193.384		P13639	EEF2	173.988			P13639	EEF2	160.442		P13639	EEF2	183.27		P13639	EEF2	186.292
	P68363	TUBA1B	217.447		P68363	TUBA1B	177.242		P68363	TUBA1B	217.062		P68363	TUBA1B	204.134		P68363	TUBA1B	233.87		P68363	TUBA1B	214.779		P68363	TUBA1B	207.446		P68363	TUBA1B	218.268		P68363	TUBA1B	210.421			P68363	TUBA1B	186.32		P68363	TUBA1B	192.27		P68363	TUBA1B	184.746
	P08670	VIM	332.358		P08670	VIM	268.843		P08670	VIM	297.732		P08670	VIM	315.183		P08670	VIM	328.879		P08670	VIM	299.63		P08670	VIM	325.531		P08670	VIM	300.741		P08670	VIM	297.415			P08670	VIM	39.9257		P08670	VIM	57.2718		P08670	VIM	37.8767
	P55072	VCP	130.822		P55072	VCP	140.007		P55072	VCP	149.698		P55072	VCP	124.93		P55072	VCP	141.784		P55072	VCP	142.523		P55072	VCP	126.063		P55072	VCP	152.148		P55072	VCP	144.99			CON__P02769	NA	45.1012		CON__P02769	NA	18.8179		CON__P02769	NA	6.95695
	Q13813	SPTAN1	179.438		Q13813	SPTAN1	177.242		Q13813	SPTAN1	175.479		Q13813	SPTAN1	173.922		Q13813	SPTAN1	162.978		Q13813	SPTAN1	165.062		Q13813	SPTAN1	165.159		Q13813	SPTAN1	169.211		Q13813	SPTAN1	168.783			CON__P00761	NA	108.687		CON__P00761	NA	131.725		CON__P00761	NA	107.446
	P04075	ALDOA	134.357		P04075	ALDOA	117.665		P04075	ALDOA	120.59		P04075	ALDOA	138.811		P04075	ALDOA	135.206		P04075	ALDOA	136.557		P04075	ALDOA	132.446		P04075	ALDOA	131.53		P04075	ALDOA	125.658			P55072	VCP	168.575		P55072	VCP	188.179		P55072	VCP	183.2
	P07355	ANXA2;ANXA2P2	207.724		P07355	ANXA2;ANXA2P2	166.816		P07355	ANXA2;ANXA2P2	181.301		P07355	ANXA2;ANXA2P2	207.4		P07355	ANXA2;ANXA2P2	186.365		P07355	ANXA2;ANXA2P2	178.32		P07355	ANXA2;ANXA2P2	196.276		P07355	ANXA2;ANXA2P2	169.922		P07355	ANXA2;ANXA2P2	163.578			Q13813	SPTAN1	119.777		Q13813	SPTAN1	131.725		Q13813	SPTAN1	122.133
	Q01082	SPTBN1	188.277		Q01082	SPTBN1	188.413		Q01082	SPTBN1	167.162		Q01082	SPTBN1	181.271		Q01082	SPTBN1	164.44		Q01082	SPTBN1	175.668		Q01082	SPTBN1	166.755		Q01082	SPTBN1	191.251		Q01082	SPTBN1	174.731			CON__P08727	NA	234.379		CON__P08727	NA	229.906		CON__P08727	NA	224.168
	P12814	ACTN1	148.5		P12814	ACTN1	145.964		P12814	ACTN1	130.57		P12814	ACTN1	157.591		P12814	ACTN1	148.361		P12814	ACTN1	139.872		P12814	ACTN1	143.616		P12814	ACTN1	154.992		P12814	ACTN1	140.529			P04075	ALDOA	111.644		P04075	ALDOA	112.089		P04075	ALDOA	101.262
	P07996	THBS1	12.375		P07996	THBS1	9.68131		P07996	THBS1	15.8014		P07996	THBS1	7.34882		P07996	THBS1	10.2318		P07996	THBS1	14.5838		P07996	THBS1	11.1702		P07996	THBS1	15.6414		P07996	THBS1	20.0755			P07355	ANXA2;ANXA2P2	158.224		P07355	ANXA2;ANXA2P2	162.816		P07355	ANXA2;ANXA2P2	133.728
	P07339	CTSD	60.1073		P07339	CTSD	66.2797		P07339	CTSD	67.364		P07339	CTSD	53.0748		P07339	CTSD	66.5067		P07339	CTSD	72.9188		P07339	CTSD	64.6274		P07339	CTSD	75.3629		P07339	CTSD	74.3537			CON__P05787	KRT8	178.926		CON__P05787	KRT8	209.451		CON__P05787	KRT8	183.2
	P46940	IQGAP1	165.295		P46940	IQGAP1	162.348		P46940	IQGAP1	151.361		P46940	IQGAP1	153.509		P46940	IQGAP1	151.285		P46940	IQGAP1	146.501		P46940	IQGAP1	142.819		P46940	IQGAP1	162.101		P46940	IQGAP1	150.195			Q01082	SPTBN1	84.2876		Q01082	SPTBN1	101.453		Q01082	SPTBN1	114.403
	P11021	HSPA5	141.429		P11021	HSPA5	220.436		P11021	HSPA5	128.075		P11021	HSPA5	113.498		P11021	HSPA5	127.898		P11021	HSPA5	112.693		P11021	HSPA5	155.584		P11021	HSPA5	147.171		P11021	HSPA5	120.453			P12814	ACTN1	68.7609		P12814	ACTN1	76.0897		P12814	ACTN1	73.4345
	P26038	MSN	122.866		P26038	MSN	175.753		P26038	MSN	111.442		P26038	MSN	101.25		P26038	MSN	122.782		P26038	MSN	98.109		P26038	MSN	138.829		P26038	MSN	129.397		P26038	MSN	107.069			P07996	THBS1	3.69682		P07996	THBS1	1.63634		P07996	THBS1	4.63797
	O15230	LAMA5	23.8661		O15230	LAMA5	22.3415		O15230	LAMA5	30.7712		O15230	LAMA5	21.2299		O15230	LAMA5	24.8487		O15230	LAMA5	30.4933		O15230	LAMA5	15.9574		O15230	LAMA5	23.462		O15230	LAMA5	32.7156			P07339	CTSD	31.0533		P07339	CTSD	31.0904		P07339	CTSD	34.7848
	O00468-6	AGRN	17.6786		O00468-6	AGRN	15.639		O00468-6	AGRN	19.128		O00468-6	AGRN	13.0646		O00468-6	AGRN	13.1552		O00468-6	AGRN	16.5725		O00468-6	AGRN	14.3616		O00468-6	AGRN	14.2194		O00468-6	AGRN	19.332			P46940	IQGAP1	93.8993		P46940	IQGAP1	106.362		P46940	IQGAP1	102.035
	P62258	YWHAE	82.2056		P62258	YWHAE	91.6001		P62258	YWHAE	113.105		P62258	YWHAE	89.8189		P62258	YWHAE	129.359		P62258	YWHAE	120.648		P62258	YWHAE	111.702		P62258	YWHAE	140.772		P62258	YWHAE	130.863			P11021	HSPA5	141.958		P11021	HSPA5	107.998		P11021	HSPA5	108.992
	P18206	VCL	114.027		P18206	VCL	113.197		P18206	VCL	113.105		P18206	VCL	115.131		P18206	VCL	107.434		P18206	VCL	105.401		P18206	VCL	93.3507		P18206	VCL	110.911		P18206	VCL	117.479			P26038	MSN	65.8035		P26038	MSN	58.9082		P26038	MSN	68.7965
	P00558	PGK1	87.5091		P00558	PGK1	77.4505		P00558	PGK1	93.9769		P00558	PGK1	84.1031		P00558	PGK1	100.126		P00558	PGK1	88.8284		P00558	PGK1	75.7976		P00558	PGK1	80.3397		P00558	PGK1	84.7632			O15230	LAMA5	1.47873		O15230	LAMA5	2.45451		O15230	LAMA5	2.31898
	P62937	PPIA	53.9198		P62937	PPIA	58.0879		P62937	PPIA	74.8489		P62937	PPIA	71.0386		P62937	PPIA	81.1236		P62937	PPIA	72.9188		P62937	PPIA	76.5954		P62937	PPIA	72.519		P62937	PPIA	75.8408			O00468-6	AGRN	6.65428		O00468-6	AGRN	4.09085		O00468-6	AGRN	3.86497
	P78527	PRKDC	171.483		P78527	PRKDC	158.625		P78527	PRKDC	149.698		P78527	PRKDC	169.839		P78527	PRKDC	149.823		P78527	PRKDC	151.804		P78527	PRKDC	145.212		P78527	PRKDC	150.015		P78527	PRKDC	153.169			P62258	YWHAE	76.1546		P62258	YWHAE	81.8169		P62258	YWHAE	90.4404
	P53396	ACLY	140.545		P53396	ACLY	130.325		P53396	ACLY	127.243		P53396	ACLY	142.894		P53396	ACLY	132.283		P53396	ACLY	117.333		P53396	ACLY	139.627		P53396	ACLY	146.46		P53396	ACLY	133.837			P18206	VCL	80.5907		P18206	VCL	112.907		P18206	VCL	99.7163
	Q9NZM1-6	MYOF	192.697		Q9NZM1-6	MYOF	204.052		Q9NZM1-6	MYOF	181.301		Q9NZM1-6	MYOF	195.968		Q9NZM1-6	MYOF	174.672		Q9NZM1-6	MYOF	183.623		Q9NZM1-6	MYOF	180.318		Q9NZM1-6	MYOF	198.361		Q9NZM1-6	MYOF	197.037			P00558	PGK1	90.9419		P00558	PGK1	104.726		P00558	PGK1	93.5323
	P14625	HSP90B1	146.732		P14625	HSP90B1	162.348		P14625	HSP90B1	167.994		P14625	HSP90B1	146.16		P14625	HSP90B1	158.593		P14625	HSP90B1	157.77		P14625	HSP90B1	132.446		P14625	HSP90B1	161.39		P14625	HSP90B1	173.244			P62937	PPIA	102.772		P62937	PPIA	125.18		P62937	PPIA	134.501
	P00533	EGFR	37.1251		P00533	EGFR	31.2781		P00533	EGFR	34.9295		P00533	EGFR	37.5606		P00533	EGFR	35.0805		P00533	EGFR	35.1336		P00533	EGFR	31.9148		P00533	EGFR	34.8376		P00533	EGFR	35.6898			P78527	PRKDC	150.091		P78527	PRKDC	167.725		P78527	PRKDC	146.869
	P29401	TKT	77.7859		P29401	TKT	121.389		P29401	TKT	80.6704		P29401	TKT	80.837		P29401	TKT	54.0824		P29401	TKT	86.8397		P29401	TKT	90.9571		P29401	TKT	81.0507		P29401	TKT	83.2762			P53396	ACLY	96.1174		P53396	ACLY	114.544		P53396	ACLY	112.084
	P19338	NCL	99.0002		P19338	NCL	99.0473		P19338	NCL	88.1553		P19338	NCL	104.517		P19338	NCL	90.6246		P19338	NCL	81.5365		P19338	NCL	93.3507		P19338	NCL	95.9811		P19338	NCL	92.1986			Q9NZM1-6	MYOF	87.245		Q9NZM1-6	MYOF	106.362		Q9NZM1-6	MYOF	102.808
	P22626	HNRNPA2B1	84.8573		P22626	HNRNPA2B1	81.9188		P22626	HNRNPA2B1	96.4719		P22626	HNRNPA2B1	82.4701		P22626	HNRNPA2B1	86.9703		P22626	HNRNPA2B1	96.1203		P22626	HNRNPA2B1	89.3613		P22626	HNRNPA2B1	88.1604		P22626	HNRNPA2B1	86.9938			P14625	HSP90B1	105.729		P14625	HSP90B1	125.998		P14625	HSP90B1	118.268
	P00338	LDHA	88.3931		P00338	LDHA	75.9611		P00338	LDHA	85.6604		P00338	LDHA	86.5527		P00338	LDHA	86.2395		P00338	LDHA	90.8171		P00338	LDHA	83.7763		P00338	LDHA	82.4726		P00338	LDHA	86.9938			P00533	EGFR	147.134		P00533	EGFR	166.907		P00533	EGFR	151.507
	P0DMV8	HSPA1A;HSPA1B	70.7145		P0DMV8	HSPA1A;HSPA1B	111.707		P0DMV8	HSPA1A;HSPA1B	61.5424		P0DMV8	HSPA1A;HSPA1B	64.5063		P0DMV8	HSPA1A;HSPA1B	30.6954		P0DMV8	HSPA1A;HSPA1B	56.3464		P0DMV8	HSPA1A;HSPA1B	73.404		P0DMV8	HSPA1A;HSPA1B	53.3228		P0DMV8	HSPA1A;HSPA1B	57.9959			P29401	TKT	80.5907		P29401	TKT	72.8171		P29401	TKT	72.6615
	P34932	HSPA4	87.5091		P34932	HSPA4	81.1741		P34932	HSPA4	76.5122		P34932	HSPA4	90.6354		P34932	HSPA4	83.3161		P34932	HSPA4	68.9415		P34932	HSPA4	85.372		P34932	HSPA4	78.9178		P34932	HSPA4	75.0973			P19338	NCL	102.032		P19338	NCL	108.817		P19338	NCL	92.7594
	P04264	KRT1	77.7859		P04264	KRT1	64.0456		P04264	KRT1	93.9769		P04264	KRT1	80.837		P04264	KRT1	91.3554		P04264	KRT1	53.0319		P04264	KRT1	59.8402		P04264	KRT1	64.6984		P04264	KRT1	75.0973			P22626	HNRNPA2B1	133.825		P22626	HNRNPA2B1	115.362		P22626	HNRNPA2B1	108.992
	P10809	HSPD1	114.911		P10809	HSPD1	143.73		P10809	HSPD1	105.62		P10809	HSPD1	124.93		P10809	HSPD1	84.047		P10809	HSPD1	120.648		P10809	HSPD1	114.095		P10809	HSPD1	108.068		P10809	HSPD1	102.608			P00338	LDHA	62.846		P00338	LDHA	75.2716		P00338	LDHA	51.7906
	P06744	GPI	68.0627		P06744	GPI	59.5773		P06744	GPI	55.7208		P06744	GPI	66.9559		P06744	GPI	67.9684		P06744	GPI	66.2899		P06744	GPI	65.4253		P06744	GPI	61.8545		P06744	GPI	57.9959			P0DMV8	HSPA1A;HSPA1B	85.0269		P0DMV8	HSPA1A;HSPA1B	92.4531		P0DMV8	HSPA1A;HSPA1B	81.1644
	Q12906-7	ILF3	60.9912		Q12906-7	ILF3	78.1952		Q12906-7	ILF3	74.8489		Q12906-7	ILF3	65.3228		Q12906-7	ILF3	67.9684		Q12906-7	ILF3	68.9415		Q12906-7	ILF3	60.6381		Q12906-7	ILF3	71.8081		Q12906-7	ILF3	84.7632			P34932	HSPA4	89.4631		P34932	HSPA4	94.9076		P34932	HSPA4	92.7594
	P60174-3	TPI1	88.3931		P60174-3	TPI1	78.9399		P60174-3	TPI1	93.9769		P60174-3	TPI1	91.452		P60174-3	TPI1	89.8937		P60174-3	TPI1	86.8397		P60174-3	TPI1	93.3507		P60174-3	TPI1	88.8714		P60174-3	TPI1	89.2245			P04264	KRT1	85.7663		P04264	KRT1	117.816		P04264	KRT1	58.7476
	P02751-1	FN1	7.07145		P02751-1	FN1	12.6602		P02751-1	FN1	22.4547		P02751-1	FN1	3.26614		P02751-1	FN1	8.77012		P02751-1	FN1	19.887		P02751-1	FN1	3.98935		P02751-1	FN1	14.2194		P02751-1	FN1	22.3061			P10809	HSPD1	135.304		P10809	HSPD1	129.271		P10809	HSPD1	120.587
	P07814	EPRS	76.018		P07814	EPRS	86.3871		P07814	EPRS	78.1755		P07814	EPRS	74.3047		P07814	EPRS	80.3927		P07814	EPRS	77.5591		P07814	EPRS	64.6274		P07814	EPRS	68.9642		P07814	EPRS	72.1231			P06744	GPI	73.9365		P06744	GPI	82.6351		P06744	GPI	72.6615
	P23528	CFL1	60.9912		P23528	CFL1	77.4505		P23528	CFL1	72.3539		P23528	CFL1	72.6716		P23528	CFL1	86.9703		P23528	CFL1	78.8849		P23528	CFL1	86.9677		P23528	CFL1	83.8946		P23528	CFL1	79.5585			Q12906-7	ILF3	90.2025		Q12906-7	ILF3	116.998		Q12906-7	ILF3	119.814
	P50395	GDI2	58.3394		P50395	GDI2	53.6196		P50395	GDI2	59.8791		P50395	GDI2	61.2402		P50395	GDI2	65.7759		P50395	GDI2	59.6609		P50395	GDI2	65.4253		P50395	GDI2	59.7216		P50395	GDI2	58.7394			P60174-3	TPI1	50.2768		P60174-3	TPI1	52.3628		P60174-3	TPI1	51.7906
	P15924	DSP	30.0536		P15924	DSP	33.5122		P15924	DSP	57.3841		P15924	DSP	34.2945		P15924	DSP	53.3516		P15924	DSP	38.4481		P15924	DSP	31.9148		P15924	DSP	34.8376		P15924	DSP	39.4075			P07814	EPRS	105.729		P07814	EPRS	119.453		P07814	EPRS	118.268
	P05783	KRT18	88.3931		P05783	KRT18	84.1529		P05783	KRT18	88.987		P05783	KRT18	102.067		P05783	KRT18	110.357		P05783	KRT18	100.098		P05783	KRT18	87.7656		P05783	KRT18	95.2701		P05783	KRT18	89.2245			P23528	CFL1	84.2876		P23528	CFL1	80.9987		P23528	CFL1	85.8024
	P42704	LRPPRC	99.8842		P42704	LRPPRC	102.026		P42704	LRPPRC	103.125		P42704	LRPPRC	107.783		P42704	LRPPRC	95.7405		P42704	LRPPRC	94.7945		P42704	LRPPRC	97.34		P42704	LRPPRC	93.8482		P42704	LRPPRC	100.378			P50395	GDI2	81.3301		P50395	GDI2	85.0896		P50395	GDI2	71.1155
	Q14697	GANAB	85.7413		Q14697	GANAB	90.8554		Q14697	GANAB	95.6402		Q14697	GANAB	90.6354		Q14697	GANAB	97.933		Q14697	GANAB	102.086		Q14697	GANAB	91.7549		Q14697	GANAB	93.8482		Q14697	GANAB	92.1986			CON__P08729	NA	119.038		CON__P08729	NA	117.816		CON__P08729	NA	108.992
	P22314-2	UBA1	78.6698		P22314-2	UBA1	77.4505		P22314-2	UBA1	66.5323		P22314-2	UBA1	72.6716		P22314-2	UBA1	63.5834		P22314-2	UBA1	64.9641		P22314-2	UBA1	71.8082		P22314-2	UBA1	67.5422		P22314-2	UBA1	59.483			P15924	DSP	167.836		P15924	DSP	197.179		P15924	DSP	163.875
	P07737	PFN1	63.643		P07737	PFN1	72.2375		P07737	PFN1	83.1654		P07737	PFN1	84.9197		P07737	PFN1	98.6638		P07737	PFN1	88.8284		P07737	PFN1	95.7443		P07737	PFN1	91.7153		P07737	PFN1	83.2762			P05783	KRT18	116.08		P05783	KRT18	107.18		P05783	KRT18	99.7163
	P60842	EIF4A1	85.7413		P60842	EIF4A1	72.9822		P60842	EIF4A1	80.6704		P60842	EIF4A1	91.452		P60842	EIF4A1	90.6246		P60842	EIF4A1	89.4913		P60842	EIF4A1	92.5528		P60842	EIF4A1	93.8482		P60842	EIF4A1	84.7632			P42704	LRPPRC	137.522		P42704	LRPPRC	150.543		P42704	LRPPRC	136.82
	P63104	YWHAZ	48.6162		P63104	YWHAZ	55.109		P63104	YWHAZ	69.8589		P63104	YWHAZ	56.3409		P63104	YWHAZ	78.2002		P63104	YWHAZ	66.9528		P63104	YWHAZ	66.2231		P63104	YWHAZ	76.7849		P63104	YWHAZ	70.636			Q14697	GANAB	89.4631		Q14697	GANAB	112.089		Q14697	GANAB	105.9
	Q06830	PRDX1	68.0627		Q06830	PRDX1	62.5562		Q06830	PRDX1	57.3841		Q06830	PRDX1	63.6898		Q06830	PRDX1	76.7385		Q06830	PRDX1	66.9528		Q06830	PRDX1	65.4253		Q06830	PRDX1	66.1203		Q06830	PRDX1	60.97			P22314-2	UBA1	93.8993		P22314-2	UBA1	98.1803		P22314-2	UBA1	88.1214
	P05023-4	ATP1A1	66.2948		P05023-4	ATP1A1	72.2375		P05023-4	ATP1A1	78.1755		P05023-4	ATP1A1	68.589		P05023-4	ATP1A1	65.7759		P05023-4	ATP1A1	68.2786		P05023-4	ATP1A1	63.0317		P05023-4	ATP1A1	61.8545		P05023-4	ATP1A1	72.8666			P07737	PFN1	53.2343		P07737	PFN1	56.4537		P07737	PFN1	61.0666
	P61978-3	HNRNPK	83.9734		P61978-3	HNRNPK	72.9822		P61978-3	HNRNPK	83.9971		P61978-3	HNRNPK	79.2039		P61978-3	HNRNPK	83.3161		P61978-3	HNRNPK	72.9188		P61978-3	HNRNPK	78.989		P61978-3	HNRNPK	75.3629		P61978-3	HNRNPK	77.3279			P60842	EIF4A1	71.7184		P60842	EIF4A1	77.7261		P60842	EIF4A1	84.2564
	Q08211	DHX9	91.0449		Q08211	DHX9	94.579		Q08211	DHX9	81.5021		Q08211	DHX9	89.8189		Q08211	DHX9	89.1629		Q08211	DHX9	79.5478		Q08211	DHX9	85.372		Q08211	DHX9	83.1836		Q08211	DHX9	81.7891			P63104	YWHAZ	59.8885		P63104	YWHAZ	60.5445		P63104	YWHAZ	68.7965
	P26641	EEF1G	72.4823		P26641	EEF1G	55.109		P26641	EEF1G	56.5525		P26641	EEF1G	70.222		P26641	EEF1G	67.2376		P26641	EEF1G	58.998		P26641	EEF1G	63.8295		P26641	EEF1G	59.7216		P26641	EEF1G	52.0476			Q06830	PRDX1	59.1492		Q06830	PRDX1	66.2717		Q06830	PRDX1	68.0235
	Q14315	FLNC	159.991		Q14315	FLNC	151.177		Q14315	FLNC	130.57		Q14315	FLNC	161.674		Q14315	FLNC	121.32		Q14315	FLNC	124.625		Q14315	FLNC	149.999		Q14315	FLNC	131.53		Q14315	FLNC	127.888			P05023-4	ATP1A1	85.7663		P05023-4	ATP1A1	109.635		P05023-4	ATP1A1	97.3973
	Q00839-2	HNRNPU	89.277		Q00839-2	HNRNPU	90.1107		P01024	C3	2.49496		Q00839-2	HNRNPU	83.2866		Q00839-2	HNRNPU	81.1236		Q00839-2	HNRNPU	78.222		Q00839-2	HNRNPU	81.3826		Q00839-2	HNRNPU	80.3397		Q00839-2	HNRNPU	84.0197			P61978-3	HNRNPK	93.8993		P61978-3	HNRNPK	99.8166		P61978-3	HNRNPK	83.4834
	Q8WUM4	PDCD6IP	95.4645		Q8WUM4	PDCD6IP	90.8554		Q00839-2	HNRNPU	79.8388		Q8WUM4	PDCD6IP	89.0024		Q8WUM4	PDCD6IP	84.047		Q8WUM4	PDCD6IP	78.8849		Q8WUM4	PDCD6IP	86.1699		Q8WUM4	PDCD6IP	81.7617		Q8WUM4	PDCD6IP	80.302			Q08211	DHX9	96.1174		Q08211	DHX9	106.362		Q08211	DHX9	98.9433
	O00410	IPO5	79.5538		O00410	IPO5	76.7058		Q8WUM4	PDCD6IP	88.987		O00410	IPO5	83.2866		O00410	IPO5	73.8152		O00410	IPO5	82.8623		O00410	IPO5	74.2018		O00410	IPO5	77.4958		O00410	IPO5	78.0714			P26641	EEF1G	65.8035		P26641	EEF1G	58.09		P26641	EEF1G	51.7906
	P62805	HIST1H4A	62.7591		P62805	HIST1H4A	53.6196		O00410	IPO5	84.8287		P62805	HIST1H4A	66.1394		P62805	HIST1H4A	73.8152		P62805	HIST1H4A	66.9528		P62805	HIST1H4A	75.7976		P62805	HIST1H4A	71.0971		P62805	HIST1H4A	75.0973			Q14315	FLNC	2.21809		Q14315	FLNC	3.27268		Q14315	FLNC	2.31898
	P06753-2	TPM3	68.9466		P06753-2	TPM3	62.5562		P62805	HIST1H4A	76.5122		P06753-2	TPM3	66.9559		P06753-2	TPM3	73.0843		P06753-2	TPM3	60.9867		P06753-2	TPM3	66.2231		P06753-2	TPM3	62.5655		P06753-2	TPM3	63.9442			Q00839-2	HNRNPU	87.9844		Q00839-2	HNRNPU	95.7258		Q00839-2	HNRNPU	102.035
	Q13263	TRIM28	75.1341		Q13263	TRIM28	74.4716		P06753-2	TPM3	69.8589		Q13263	TRIM28	63.6898		Q13263	TRIM28	63.5834		Q13263	TRIM28	58.998		Q13263	TRIM28	64.6274		Q13263	TRIM28	68.9642		Q13263	TRIM28	62.4571			Q8WUM4	PDCD6IP	47.3193		Q8WUM4	PDCD6IP	54.8173		Q8WUM4	PDCD6IP	51.0176
	Q92626	PXDN	13.259		Q92626	PXDN	14.1496		Q13263	TRIM28	69.8589		Q92626	PXDN	11.4315		Q92626	PXDN	8.77012		Q92626	PXDN	7.95478		Q92626	PXDN	10.3723		Q92626	PXDN	9.95359		Q92626	PXDN	11.8966			O00410	IPO5	62.846		O00410	IPO5	61.3627		O00410	IPO5	64.9315
	Q08380	LGALS3BP	17.6786		Q08380	LGALS3BP	20.8521		Q92626	PXDN	14.9698		Q08380	LGALS3BP	17.1472		Q08380	LGALS3BP	13.1552		Q08380	LGALS3BP	11.2693		Q08380	LGALS3BP	13.5638		Q08380	LGALS3BP	19.1962		Q08380	LGALS3BP	15.6143			P62805	HIST1H4A	67.2822		P62805	HIST1H4A	82.6351		P62805	HIST1H4A	92.7594
	O75083	WDR1	73.3662		O75083	WDR1	72.2375		Q08380	LGALS3BP	14.1381		O75083	WDR1	74.3047		O75083	WDR1	73.8152		O75083	WDR1	71.5931		O75083	WDR1	73.404		O75083	WDR1	64.6984		O75083	WDR1	69.8925			P06753-2	TPM3	68.7609		P06753-2	TPM3	69.5444		P06753-2	TPM3	62.6126
	P11047	LAMC1	12.375		P11047	LAMC1	20.1073		O75083	WDR1	68.1956		P11047	LAMC1	15.5142		P11047	LAMC1	15.3477		P11047	LAMC1	17.2354		P11047	LAMC1	15.1595		P11047	LAMC1	19.9072		P11047	LAMC1	19.332			Q13263	TRIM28	99.8142		Q13263	TRIM28	107.18		Q13263	TRIM28	106.673
	O00391	QSOX1	7.07145		O00391	QSOX1	2.23415		P11047	LAMC1	19.128		O00391	QSOX1	3.26614		O00391	QSOX1	2.19253		O00391	QSOX1	3.31449		O00391	QSOX1	3.19148		O00391	QSOX1	4.26583		O00391	QSOX1	3.71769			Q92626	PXDN	5.91492		Q92626	PXDN	9.81803		Q92626	PXDN	7.72995
	P30101	PDIA3	80.4377		P30101	PDIA3	71.4928		O00391	QSOX1	5.82158		P30101	PDIA3	74.3047		P30101	PDIA3	75.2768		P30101	PDIA3	70.9302		P30101	PDIA3	70.2125		P30101	PDIA3	66.1203		P30101	PDIA3	67.6619			Q08380	LGALS3BP	14.0479		Q08380	LGALS3BP	20.4542		Q08380	LGALS3BP	13.1409
	P49368	CCT3	65.4109		P49368	CCT3	84.1529		P30101	PDIA3	72.3539		P49368	CCT3	68.589		P49368	CCT3	50.4282		P49368	CCT3	64.3012		P49368	CCT3	71.8082		P49368	CCT3	63.2764		P49368	CCT3	61.7136			O75083	WDR1	39.1863		O75083	WDR1	42.5448		O75083	WDR1	40.9687
	Q14974	KPNB1	71.5984		Q14974	KPNB1	71.4928		P49368	CCT3	60.7107		Q14974	KPNB1	74.3047		Q14974	KPNB1	81.1236		Q14974	KPNB1	76.2333		Q14974	KPNB1	67.8189		Q14974	KPNB1	78.9178		Q14974	KPNB1	75.8408			P30101	PDIA3	69.5003		P11047	LAMC1	1.63634		P30101	PDIA3	58.7476
	P13667	PDIA4	78.6698		P13667	PDIA4	89.3659		Q14974	KPNB1	74.8489		P13667	PDIA4	69.4055		P13667	PDIA4	78.2002		P13667	PDIA4	88.1655		P13667	PDIA4	71.0103		P13667	PDIA4	81.7617		P13667	PDIA4	89.2245			CON__P13647	KRT5	130.868		P30101	PDIA3	67.0899		CON__P13647	KRT5	129.09
	P13010	XRCC5	88.3931		P13010	XRCC5	96.8131		P13667	PDIA4	90.6503		P13010	XRCC5	92.2685		P13010	XRCC5	90.6246		P13010	XRCC5	87.5026		P13010	XRCC5	82.9784		P13010	XRCC5	90.2933		P13010	XRCC5	88.4809			P49368	CCT3	67.2822		CON__P13647	KRT5	156.27		P49368	CCT3	62.6126
	P04083	ANXA1	81.3216		P04083	ANXA1	77.4505		P13010	XRCC5	78.1755		P04083	ANXA1	75.9378		P04083	ANXA1	80.3927		P04083	ANXA1	76.8962		P04083	ANXA1	79.7869		P04083	ANXA1	68.9642		P04083	ANXA1	69.8925			Q14974	KPNB1	57.6704		P49368	CCT3	67.0899		Q14974	KPNB1	67.2505
	Q7KZF4	SND1	77.7859		Q7KZF4	SND1	73.7269		P04083	ANXA1	76.5122		Q7KZF4	SND1	74.3047		Q7KZF4	SND1	76.7385		Q7KZF4	SND1	67.6157		Q7KZF4	SND1	64.6274		Q7KZF4	SND1	73.23		Q7KZF4	SND1	70.636			P13667	PDIA4	59.8885		Q14974	KPNB1	55.6355		P13667	PDIA4	63.3856
	P07237	P4HB	67.1787		P07237	P4HB	64.0456		Q7KZF4	SND1	77.3438		P07237	P4HB	67.7724		P07237	P4HB	65.045		P07237	P4HB	65.627		P07237	P4HB	65.4253		P07237	P4HB	65.4093		P07237	P4HB	60.2265			P13010	XRCC5	73.9365		P13667	PDIA4	50.7265		P13010	XRCC5	69.5695
	P62979	RPS27A	74.2502		P62979	RPS27A	67.7692		P07237	P4HB	64.869		P62979	RPS27A	61.2402		P62979	RPS27A	65.7759		P62979	RPS27A	60.3238		P62979	RPS27A	68.6167		P62979	RPS27A	67.5422		P62979	RPS27A	66.9183			P04083	ANXA1	87.245		P13010	XRCC5	76.9079		P04083	ANXA1	69.5695
	P11940	PABPC1	55.6876		P11940	PABPC1	85.6424		P62979	RPS27A	69.0273		P11940	PABPC1	48.9921		P11940	PABPC1	46.774		P11940	PABPC1	40.4368		P11940	PABPC1	60.6381		P11940	PABPC1	61.8545		P11940	PABPC1	48.3299			Q7KZF4	SND1	69.5003		P04083	ANXA1	80.1806		Q7KZF4	SND1	70.3425
	P31948	STIP1	59.2234		P31948	STIP1	93.8342		P11940	PABPC1	50.7309		P31948	STIP1	48.9921		P31948	STIP1	21.1945		P31948	STIP1	45.74		P31948	STIP1	51.0636		P31948	STIP1	41.9473		P31948	STIP1	45.3558			CON__P13645	KRT10	57.6704		Q7KZF4	SND1	75.2716		CON__P13645	KRT10	34.7848
	P38646	HSPA9	74.2502		P38646	HSPA9	128.091		P31948	STIP1	48.2359		P38646	HSPA9	75.9378		P38646	HSPA9	46.0431		P38646	HSPA9	67.6157		P38646	HSPA9	84.5741		P38646	HSPA9	77.4958		P38646	HSPA9	65.4313			P07237	P4HB	65.0641		CON__P13645	KRT10	91.6349		P07237	P4HB	52.5636
	Q92598-2	HSPH1	84.8573		Q92598-2	HSPH1	72.9822		P38646	HSPA9	70.6906		Q92598-2	HSPH1	75.9378		Q92598-2	HSPH1	71.6226		Q92598-2	HSPH1	62.9754		Q92598-2	HSPH1	66.2231		Q92598-2	HSPH1	71.0971		Q92598-2	HSPH1	62.4571			P62979	RPS27A	68.0215		P07237	P4HB	57.2718		P62979	RPS27A	70.3425
	O00299	CLIC1	56.5716		O00299	CLIC1	60.322		Q92598-2	HSPH1	65.7007		O00299	CLIC1	66.9559		O00299	CLIC1	67.9684		O00299	CLIC1	56.3464		O00299	CLIC1	67.8189		O00299	CLIC1	62.5655		O00299	CLIC1	66.1748			P11940	PABPC1	68.0215		P62979	RPS27A	67.0899		P11940	PABPC1	56.4286
	P50990	CCT8	59.2234		P50990	CCT8	50.6407		O00299	CLIC1	62.374		P50990	CCT8	57.1575		P50990	CCT8	63.5834		P50990	CCT8	50.3803		P50990	CCT8	58.2444		P50990	CCT8	51.1899		P50990	CCT8	47.5864			CON__P35908v2	KRT2	54.713		P11940	PABPC1	46.6356		CON__P35908v2	KRT2	35.5578
	P26640	VARS	73.3662		P26640	VARS	64.0456		P50990	CCT8	51.5625		P26640	VARS	72.6716		P26640	VARS	62.1217		P26640	VARS	66.2899		P26640	VARS	67.021		P26640	VARS	63.9874		P26640	VARS	61.7136			P31948	STIP1	63.5854		CON__P35908v2	KRT2	95.7258		P31948	STIP1	57.2016
	P26639	TARS	65.4109		P26639	TARS	61.8114		P26640	VARS	64.0374		P26639	TARS	64.5063		P26639	TARS	53.3516		P26639	TARS	51.0432		P26639	TARS	59.8402		P26639	TARS	56.8777		P26639	TARS	56.5088			P38646	HSPA9	108.687		P31948	STIP1	64.6354		P38646	HSPA9	81.9374
	P07437	TUBB	72.4823		P07437	TUBB	62.5562		P26639	TARS	56.5525		P07437	TUBB	67.7724		P07437	TUBB	69.4301		P07437	TUBB	66.9528		P07437	TUBB	67.8189		P07437	TUBB	67.5422		P07437	TUBB	63.2007			Q92598-2	HSPH1	53.9736		P38646	HSPA9	71.9989		Q92598-2	HSPH1	54.1096
	P18669	PGAM1	54.8037		P18669	PGAM1	62.5562		P07437	TUBB	65.7007		P18669	PGAM1	58.7905		P18669	PGAM1	72.3535		P18669	PGAM1	62.9754		P18669	PGAM1	71.8082		P18669	PGAM1	69.6752		P18669	PGAM1	62.4571			O00299	CLIC1	53.2343		Q92598-2	HSPH1	58.9082		O00299	CLIC1	57.9746
	P06748	NPM1	48.6162		P06748	NPM1	44.683		P18669	PGAM1	63.2057		P06748	NPM1	41.6433		P06748	NPM1	57.0058		P06748	NPM1	53.0319		P06748	NPM1	49.4679		P06748	NPM1	56.8777		P06748	NPM1	46.0993			P50990	CCT8	67.2822		O00299	CLIC1	55.6355		P50990	CCT8	65.7045
	P55060-3	CSE1L	72.4823		P55060-3	CSE1L	58.0879		P06748	NPM1	44.0777		P55060-3	CSE1L	69.4055		P55060-3	CSE1L	66.5067		P55060-3	CSE1L	58.998		P55060-3	CSE1L	55.053		P55060-3	CSE1L	61.1435		P55060-3	CSE1L	73.6102			CON__P35527	KRT9	53.9736		P50990	CCT8	66.2717		CON__P35527	KRT9	34.0118
	Q86VP6	CAND1	60.9912		Q86VP6	CAND1	55.109		P55060-3	CSE1L	69.8589		Q86VP6	CAND1	57.1575		Q86VP6	CAND1	60.66		Q86VP6	CAND1	59.6609		Q86VP6	CAND1	55.8508		Q86VP6	CAND1	60.4325		Q86VP6	CAND1	58.7394			P26640	VARS	65.8035		CON__P35527	KRT9	61.3627		P26640	VARS	76.5265
	Q16531	DDB1	43.3126		Q16531	DDB1	36.4911		Q86VP6	CAND1	59.8791		Q16531	DDB1	37.5606		Q16531	DDB1	35.0805		Q16531	DDB1	37.1223		Q16531	DDB1	36.702		Q16531	DDB1	36.2595		Q16531	DDB1	40.8945			P26639	TARS	51.7555		P26640	VARS	76.0897		P26639	TARS	57.2016
	P27708	CAD	80.4377		P27708	CAD	68.5139		Q16531	DDB1	44.0777		P27708	CAD	75.9378		P27708	CAD	62.1217		P27708	CAD	67.6157		P27708	CAD	62.2338		P27708	CAD	66.1203		P27708	CAD	75.8408			P07437	TUBB	76.1546		P26639	TARS	52.3628		P07437	TUBB	69.5695
	Q14980	NUMA1	48.6162		Q14980	NUMA1	43.9383		P27708	CAD	79.0071		Q14980	NUMA1	41.6433		Q14980	NUMA1	48.9665		Q14980	NUMA1	51.7061		Q14980	NUMA1	38.2977		Q14980	NUMA1	46.2131		Q14980	NUMA1	57.2524			P18669	PGAM1	39.1863		P07437	TUBB	69.5444		P18669	PGAM1	40.9687
	P12956	XRCC6	59.2234		P12956	XRCC6	116.176		Q14980	NUMA1	51.5625		P12956	XRCC6	61.2402		P12956	XRCC6	33.6188		P12956	XRCC6	64.3012		P12956	XRCC6	66.2231		P12956	XRCC6	60.4325		P12956	XRCC6	55.0217			P06748	NPM1	81.3301		P18669	PGAM1	35.9994		P06748	NPM1	71.1155
	P52272-2	HNRNPM	71.5984		P52272-2	HNRNPM	77.4505		P12956	XRCC6	59.0474		P52272-2	HNRNPM	79.2039		P52272-2	HNRNPM	78.9311		P52272-2	HNRNPM	78.222		P52272-2	HNRNPM	63.0317		P52272-2	HNRNPM	79.6288		P52272-2	HNRNPM	78.8149			P55060-3	CSE1L	50.2768		P06748	NPM1	71.9989		P55060-3	CSE1L	64.9315
	P22392-2	NME2	36.2412		P22392-2	NME2	36.4911		P52272-2	HNRNPM	74.8489		P22392-2	NME2	48.9921		P22392-2	NME2	53.3516		P22392-2	NME2	51.7061		P22392-2	NME2	55.8508		P22392-2	NME2	47.6351		P22392-2	NME2	44.6122			Q86VP6	CAND1	48.0587		P55060-3	CSE1L	56.4537		Q86VP6	CAND1	49.4717
	Q13200	PSMD2	68.0627		Q13200	PSMD2	63.3009		P22392-2	NME2	44.9093		Q13200	PSMD2	78.3874		Q13200	PSMD2	70.1609		Q13200	PSMD2	64.9641		Q13200	PSMD2	74.2018		Q13200	PSMD2	71.0971		Q13200	PSMD2	66.1748			Q16531	DDB1	40.6651		Q86VP6	CAND1	45.8175		Q16531	DDB1	41.7417
	P23396	RPS3	53.9198		P23396	RPS3	52.1301		Q13200	PSMD2	72.3539		P23396	RPS3	60.4236		P23396	RPS3	59.1983		P23396	RPS3	55.6835		P23396	RPS3	58.2444		P23396	RPS3	57.5887		P23396	RPS3	55.7653			P27708	CAD	57.6704		Q16531	DDB1	44.9993		P27708	CAD	58.7476
	Q01813	PFKP	93.6967		Q01813	PFKP	90.8554		P23396	RPS3	57.3841		Q01813	PFKP	84.9197		Q01813	PFKP	93.5479		Q01813	PFKP	97.4461		Q01813	PFKP	84.5741		Q01813	PFKP	87.4494		Q01813	PFKP	83.2762			Q14980	NUMA1	65.8035		P27708	CAD	59.7264		Q14980	NUMA1	75.7535
	P09651	HNRNPA1;HNRNPA1L2	58.3394		P09651	HNRNPA1;HNRNPA1L2	47.6618		Q01813	PFKP	92.3136		P09651	HNRNPA1;HNRNPA1L2	50.6252		P09651	HNRNPA1;HNRNPA1L2	67.2376		P09651	HNRNPA1;HNRNPA1L2	49.7174		P09651	HNRNPA1;HNRNPA1L2	61.4359		P09651	HNRNPA1;HNRNPA1L2	52.6119		P09651	HNRNPA1;HNRNPA1L2	50.5605			P12956	XRCC6	64.3247		Q14980	NUMA1	75.2716		P12956	XRCC6	50.2446
	Q8NBP7	PCSK9	1.76786		Q8NBP7	PCSK9	4.4683		P09651	HNRNPA1;HNRNPA1L2	56.5525		P06576	ATP5B	71.0386		Q8NBP7	PCSK9	1.46169		Q8NBP7	PCSK9	1.9887		P06576	ATP5B	71.0103		Q8NBP7	PCSK9	2.84388		P06576	ATP5B	68.4054			P52272-2	HNRNPM	79.112		P12956	XRCC6	55.6355		P52272-2	HNRNPM	101.262
	P06576	ATP5B	76.902		P06576	ATP5B	55.109		P06576	ATP5B	63.2057		P30041	PRDX6	41.6433		P06576	ATP5B	67.2376		P06576	ATP5B	70.9302		P30041	PRDX6	57.4466		P06576	ATP5B	66.8313		P30041	PRDX6	52.0476			P22392-2	NME2	32.532		P52272-2	HNRNPM	89.9986		P22392-2	NME2	40.9687
	P30041	PRDX6	35.3572		P30041	PRDX6	39.47		P30041	PRDX6	44.9093		P23284	PPIB	35.9276		P30041	PRDX6	50.4282		P30041	PRDX6	51.7061		P23284	PPIB	39.8935		P30041	PRDX6	54.0338		P23284	PPIB	46.8428			Q13200	PSMD2	56.1917		P22392-2	NME2	38.454		Q13200	PSMD2	49.4717
	P23284	PPIB	37.1251		P23284	PPIB	32.7675		P23284	PPIB	41.5827		P63244	GNB2L1	47.3591		P23284	PPIB	42.3889		P23284	PPIB	42.4255		P63244	GNB2L1	49.4679		P23284	PPIB	45.5021		P63244	GNB2L1	43.8687			P23396	RPS3	55.4524		Q13200	PSMD2	49.0902		P23396	RPS3	68.0235
	P63244	GNB2L1	53.9198		P63244	GNB2L1	38.7252		P63244	GNB2L1	44.0777		Q92841	DDX17	53.0748		P63244	GNB2L1	46.0431		P63244	GNB2L1	46.4029		Q92841	DDX17	55.053		P63244	GNB2L1	46.2131		Q92841	DDX17	46.8428			Q01813	PFKP	43.6225		P23396	RPS3	67.0899		Q01813	PFKP	45.6067
	Q92841	DDX17	49.5001		Q92841	DDX17	62.5562		Q92841	DDX17	39.0877		O60506	SYNCRIP	36.7441		Q92841	DDX17	36.5422		Q92841	DDX17	38.4481		O60506	SYNCRIP	42.2871		Q92841	DDX17	46.2131		O60506	SYNCRIP	40.8945			P09651	HNRNPA1;HNRNPA1L2	64.3247		Q01813	PFKP	49.9083		P09651	HNRNPA1;HNRNPA1L2	59.5206
	O60506	SYNCRIP	42.4287		O60506	SYNCRIP	62.5562		O60506	SYNCRIP	36.5928		P09874	PARP1	53.8913		O60506	SYNCRIP	29.2337		O60506	SYNCRIP	36.4594		P09874	PARP1	46.2764		O60506	SYNCRIP	37.6815		P09874	PARP1	46.8428			P06576	ATP5B	76.1546		P09651	HNRNPA1;HNRNPA1L2	58.9082		P06576	ATP5B	84.2564
	P09874	PARP1	49.5001		P09874	PARP1	48.4066		P09874	PARP1	46.5726		Q14152	EIF3A	63.6898		P09874	PARP1	41.6581		P09874	PARP1	44.4142		Q14152	EIF3A	51.8615		P09874	PARP1	47.6351		Q14152	EIF3A	56.5088			P30041	PRDX6	53.2343		P06576	ATP5B	81.8169		P30041	PRDX6	68.0235
	Q14152	EIF3A	71.5984		Q14152	EIF3A	59.5773		Q14152	EIF3A	59.0474		Q92900-2	UPF1	46.5425		Q14152	EIF3A	57.0058		Q14152	EIF3A	55.0206		Q92900-2	UPF1	47.0743		Q14152	EIF3A	59.0106		Q92900-2	UPF1	41.6381			P23284	PPIB	28.0959		P30041	PRDX6	53.9992		P23284	PPIB	34.7848
	Q92900-2	UPF1	46.8483		Q92900-2	UPF1	47.6618		Q92900-2	UPF1	36.5928		P23246	SFPQ	52.2583		Q92900-2	UPF1	43.8506		Q92900-2	UPF1	37.1223		P23246	SFPQ	53.4572		Q92900-2	UPF1	36.9705		P23246	SFPQ	54.2782			P63244	GNB2L1	52.4949		P23284	PPIB	42.5448		P63244	GNB2L1	54.1096
	P23246	SFPQ	55.6876		P23246	SFPQ	60.322		P23246	SFPQ	64.869		P05067-7	APP	8.16535		P23246	SFPQ	51.159		P23246	SFPQ	55.0206		P05067-7	APP	5.58508		P23246	SFPQ	59.7216		P05067-7	APP	8.92245			Q92841	DDX17	83.5482		P63244	GNB2L1	68.7262		Q92841	DDX17	84.2564
	P05067-7	APP	8.83931		P05067-7	APP	6.70245		P05067-7	APP	8.31654		P47897	QARS	56.3409		P05067-7	APP	8.03927		P05067-7	APP	10.6064		P47897	QARS	50.2658		P05067-7	APP	6.39874		P47897	QARS	55.0217			O60506	SYNCRIP	70.979		Q92841	DDX17	90.8168		O60506	SYNCRIP	68.0235
	P47897	QARS	53.9198		P47897	QARS	43.1935		P47897	QARS	48.2359		P07942	LAMB1	9.79842		P47897	QARS	51.8899		P47897	QARS	57.6722		P07942	LAMB1	8.77656		P47897	QARS	51.1899		P07942	LAMB1	8.17891			P09874	PARP1	59.8885		O60506	SYNCRIP	67.0899		P09874	PARP1	63.3856
	P07942	LAMB1	8.83931		P07942	LAMB1	6.70245		P07942	LAMB1	9.14819		P54136	RARS	44.0929		P07942	LAMB1	7.30843		P07942	LAMB1	6.62899		P54136	RARS	47.8721		P07942	LAMB1	7.82068		P54136	RARS	40.8945			Q14152	EIF3A	52.4949		P09874	PARP1	63.8172		Q14152	EIF3A	57.2016
	P54136	RARS	45.9644		P54136	RARS	71.4928		P54136	RARS	32.4345		P17987	TCP1	55.5244		P54136	RARS	13.886		P54136	RARS	39.7739		P17987	TCP1	50.2658		P54136	RARS	41.9473		P17987	TCP1	45.3558			Q92900-2	UPF1	82.8088		Q14152	EIF3A	54.8173		Q92900-2	UPF1	74.9805
	P17987	TCP1	52.1519		P17987	TCP1	63.3009		P17987	TCP1	45.741		O75643	SNRNP200	61.2402		P17987	TCP1	51.159		P17987	TCP1	49.0545		O75643	SNRNP200	47.8721		P17987	TCP1	48.346		O75643	SNRNP200	59.483			P23246	SFPQ	65.8035		Q92900-2	UPF1	82.6351		P23246	SFPQ	68.0235
	O75643	SNRNP200	52.1519		O75643	SNRNP200	55.8537		O75643	SNRNP200	66.5323		P11216	PYGB	75.1213		O75643	SNRNP200	50.4282		O75643	SNRNP200	55.6835		P11216	PYGB	72.6061		O75643	SNRNP200	57.5887		P11216	PYGB	72.1231			P05067-7	APP	6.65428		P23246	SFPQ	74.4534		P05067-7	APP	4.63797
	P11216	PYGB	77.7859		P11216	PYGB	67.7692		P11216	PYGB	69.8589		Q7Z6Z7-2	HUWE1	81.6535		P11216	PYGB	68.6993		P11216	PYGB	77.5591		Q7Z6Z7-2	HUWE1	67.021		P11216	PYGB	71.8081		Q7Z6Z7-2	HUWE1	79.5585			P47897	QARS	51.7555		P05067-7	APP	4.09085		P47897	QARS	63.3856
	Q7Z6Z7-2	HUWE1	82.2056		Q7Z6Z7-2	HUWE1	79.6846		Q7Z6Z7-2	HUWE1	79.8388		P27824-2	CANX	62.8732		Q7Z6Z7-2	HUWE1	76.0077		Q7Z6Z7-2	HUWE1	81.5365		P27824-2	CANX	64.6274		Q7Z6Z7-2	HUWE1	78.2068		P27824-2	CANX	66.9183			P07942	LAMB1	1.47873		P47897	QARS	60.5445		P07942	LAMB1	3.86497
	P27824-2	CANX	54.8037		P27824-2	CANX	70.748		P27824-2	CANX	65.7007		P52209-2	PGD	44.0929		P27824-2	CANX	63.5834		P27824-2	CANX	63.6383		P52209-2	PGD	48.67		P27824-2	CANX	62.5655		P52209-2	PGD	34.2027			P54136	RARS	62.846		P07942	LAMB1	2.45451		P54136	RARS	49.4717
	P52209-2	PGD	48.6162		P52209-2	PGD	40.2147		P52209-2	PGD	43.246		P53621	COPA	55.5244		P52209-2	PGD	46.0431		P52209-2	PGD	45.74		P53621	COPA	50.2658		P52209-2	PGD	40.5253		P53621	COPA	63.9442			P17987	TCP1	53.9736		P54136	RARS	51.5447		P17987	TCP1	53.3366
	P53621	COPA	56.5716		P53621	COPA	58.0879		P53621	COPA	60.7107		Q15181	PPA1	43.2764		P53621	COPA	59.9291		P53621	COPA	70.2673		Q15181	PPA1	39.0956		P53621	COPA	57.5887		Q15181	PPA1	37.1769			O75643	SNRNP200	59.1492		P17987	TCP1	55.6355		O75643	SNRNP200	60.2936
	Q15181	PPA1	39.7769		Q15181	PPA1	35.7464		Q15181	PPA1	37.4244		P40926	MDH2	53.0748		Q15181	PPA1	42.3889		Q15181	PPA1	43.0884		P40926	MDH2	50.2658		Q15181	PPA1	39.1034		P40926	MDH2	43.1252			P11216	PYGB	26.6171		O75643	SNRNP200	65.4535		P11216	PYGB	39.4227
	P40926	MDH2	52.1519		P40926	MDH2	42.4488		P40926	MDH2	43.246		P08133	ANXA6	92.2685		P40926	MDH2	46.774		P40926	MDH2	45.0771		P08133	ANXA6	122.074		P40926	MDH2	45.5021		P08133	ANXA6	98.1469			Q7Z6Z7-2	HUWE1	49.5374		P11216	PYGB	36.8176		Q7Z6Z7-2	HUWE1	44.8337
	P08133	ANXA6	104.304		P08133	ANXA6	128.836		P08133	ANXA6	106.452		P78371	CCT2	59.6071		P08133	ANXA6	112.55		P08133	ANXA6	94.7945		P78371	CCT2	54.2551		P08133	ANXA6	118.021		P78371	CCT2	48.3299			P27824-2	CANX	62.846		Q7Z6Z7-2	HUWE1	49.0902		P27824-2	CANX	76.5265
	P78371	CCT2	52.1519		P78371	CCT2	40.9594		P78371	CCT2	49.0676		P41250	GARS	36.7441		P78371	CCT2	62.8525		P78371	CCT2	46.4029		P41250	GARS	31.1169		P78371	CCT2	55.4557		P41250	GARS	40.8945			P52209-2	PGD	42.8832		P27824-2	CANX	72.8171		P52209-2	PGD	37.8767
	P41250	GARS	33.5894		P41250	GARS	31.2781		P41250	GARS	40.751		Q01518	CAP1	44.9094		P41250	GARS	32.1571		P41250	GARS	38.4481		Q01518	CAP1	40.6913		P41250	GARS	34.8376		Q01518	CAP1	36.4333			P53621	COPA	53.9736		P52209-2	PGD	43.363		P53621	COPA	59.5206
	Q01518	CAP1	47.7323		Q01518	CAP1	32.7675		Q01518	CAP1	40.751		P37802	TAGLN2	36.7441		Q01518	CAP1	41.6581		Q01518	CAP1	37.7852		P37802	TAGLN2	46.2764		Q01518	CAP1	39.1034		P37802	TAGLN2	49.0735			Q15181	PPA1	72.4577		P53621	COPA	55.6355		Q15181	PPA1	63.3856
	P37802	TAGLN2	28.2858		P37802	TAGLN2	40.9594		P37802	TAGLN2	49.8992		P02786	TFRC	61.2402		P37802	TAGLN2	49.6973		P37802	TAGLN2	49.0545		P02786	TFRC	52.6594		P37802	TAGLN2	54.0338		P02786	TFRC	37.9204			P40926	MDH2	45.8406		Q15181	PPA1	67.0899		P40926	MDH2	45.6067
	P02786	TFRC	57.4555		P02786	TFRC	37.2358		P02786	TFRC	46.5726		Q99878	HIST1H2AJ;HIST1H2AH;HIST2H2AA3;HIST1H2AD;HIST1H2AG;H2AFJ;HIST2H2AC	53.0748		P02786	TFRC	38.0038		P02786	TFRC	37.7852		Q99878	HIST1H2AJ;HIST1H2AH;HIST2H2AA3;HIST1H2AD;HIST1H2AG;H2AFJ;HIST2H2AC	62.2338		P02786	TFRC	38.3924		Q99878	HIST1H2AJ;HIST1H2AH;HIST2H2AA3;HIST1H2AD;HIST1H2AG;H2AFJ;HIST2H2AC	55.7653			P08133	ANXA6	24.399		P40926	MDH2	62.999		P08133	ANXA6	20.0979
	Q99878	HIST1H2AJ;HIST1H2AH;HIST2H2AA3;HIST1H2AD;HIST1H2AG;H2AFJ;HIST2H2AC	50.3841		Q99878	HIST1H2AJ;HIST1H2AH;HIST2H2AA3;HIST1H2AD;HIST1H2AG;H2AFJ;HIST2H2AC	43.9383		Q99878	HIST1H2AJ;HIST1H2AH;HIST2H2AA3;HIST1H2AD;HIST1H2AG;H2AFJ;HIST2H2AC	49.0676		P07195	LDHB	57.974		Q99878	HIST1H2AJ;HIST1H2AH;HIST2H2AA3;HIST1H2AD;HIST1H2AG;H2AFJ;HIST2H2AC	60.66		Q99878	HIST1H2AJ;HIST1H2AH;HIST2H2AA3;HIST1H2AD;HIST1H2AG;H2AFJ;HIST2H2AC	50.3803		P07195	LDHB	64.6274		Q99878	HIST1H2AJ;HIST1H2AH;HIST2H2AA3;HIST1H2AD;HIST1H2AG;H2AFJ;HIST2H2AC	54.0338		P07195	LDHB	44.6122			P78371	CCT2	52.4949		P08133	ANXA6	17.9997		P78371	CCT2	53.3366
	P07195	LDHB	52.1519		P07195	LDHB	42.4488		P07195	LDHB	45.741		Q04637-4	EIF4G1	71.0386		P07195	LDHB	49.6973		P07195	LDHB	46.4029		Q04637-4	EIF4G1	63.0317		P07195	LDHB	44.7912		Q04637-4	EIF4G1	59.483			P41250	GARS	58.4098		P78371	CCT2	48.272		P41250	GARS	57.2016
	Q04637-4	EIF4G1	76.902		Q04637-4	EIF4G1	64.7903		Q04637-4	EIF4G1	65.7007		P15311	EZR	40.0102		Q04637-4	EIF4G1	54.0824		Q04637-4	EIF4G1	52.369		P15311	EZR	36.702		Q04637-4	EIF4G1	59.0106		P15311	EZR	36.4333			Q01518	CAP1	36.2289		P41250	GARS	53.9992		Q01518	CAP1	37.1037
	P15311	EZR	38.893		P15311	EZR	40.9594		P15311	EZR	39.0877		P55268	LAMB2	8.16535		P15311	EZR	40.1964		P15311	EZR	41.0997		P55268	LAMB2	8.77656		P15311	EZR	39.1034		P55268	LAMB2	17.1014			P37802	TAGLN2	47.3193		Q01518	CAP1	47.4538		P37802	TAGLN2	62.6126
	P55268	LAMB2	7.95538		P55268	LAMB2	12.6602		P55268	LAMB2	14.9698		P08758	ANXA5	91.452		P55268	LAMB2	12.4243		P55268	LAMB2	15.2467		P08758	ANXA5	92.5528		P55268	LAMB2	10.6646		P08758	ANXA5	69.8925			P02786	TFRC	42.1438		P37802	TAGLN2	58.09		P02786	TFRC	44.0607
	P08758	ANXA5	72.4823		P08758	ANXA5	64.7903		P08758	ANXA5	74.0172		P09429	HMGB1;HMGB1P1	34.2945		P08758	ANXA5	79.6619		P08758	ANXA5	71.5931		P09429	HMGB1;HMGB1P1	38.2977		P08758	ANXA5	70.3861		P09429	HMGB1;HMGB1P1	49.0735			Q99878	HIST1H2AJ;HIST1H2AH;HIST2H2AA3;HIST1H2AD;HIST1H2AG;H2AFJ;HIST2H2AC	55.4524		P02786	TFRC	44.1811		Q99878	HIST1H2AJ;HIST1H2AH;HIST2H2AA3;HIST1H2AD;HIST1H2AG;H2AFJ;HIST2H2AC	64.9315
	P09429	HMGB1;HMGB1P1	34.4733		P09429	HMGB1;HMGB1P1	34.2569		P09429	HMGB1;HMGB1P1	44.9093		Q86UP2	KTN1	47.3591		P09429	HMGB1;HMGB1P1	45.3123		P09429	HMGB1;HMGB1P1	40.4368		Q86UP2	KTN1	35.9041		P09429	HMGB1;HMGB1P1	47.6351		Q86UP2	KTN1	48.3299			P07195	LDHB	18.4841		Q99878	HIST1H2AJ;HIST1H2AH;HIST2H2AA3;HIST1H2AD;HIST1H2AG;H2AFJ;HIST2H2AC	58.9082		P07195	LDHB	15.4599
	Q86UP2	KTN1	44.1965		Q86UP2	KTN1	52.8749		Q86UP2	KTN1	54.0575		Q9Y4L1	HYOU1	48.1756		Q86UP2	KTN1	41.6581		Q86UP2	KTN1	56.3464		Q9Y4L1	HYOU1	49.4679		Q86UP2	KTN1	53.3228		Q9Y4L1	HYOU1	57.9959			Q04637-4	EIF4G1	53.2343		P07195	LDHB	23.7269		Q04637-4	EIF4G1	59.5206
	Q9Y4L1	HYOU1	53.0358		Q9Y4L1	HYOU1	52.8749		Q9Y4L1	HYOU1	56.5525		Q6P2Q9	PRPF8	64.5063		Q9Y4L1	HYOU1	48.2356		Q9Y4L1	HYOU1	56.3464		Q6P2Q9	PRPF8	59.0423		Q9Y4L1	HYOU1	54.0338		Q6P2Q9	PRPF8	62.4571			P15311	EZR	43.6225		Q04637-4	EIF4G1	60.5445		P15311	EZR	48.6987
	Q6P2Q9	PRPF8	68.0627		Q6P2Q9	PRPF8	65.535		Q6P2Q9	PRPF8	60.7107		P08865	RPSA	48.9921		Q6P2Q9	PRPF8	61.3908		Q6P2Q9	PRPF8	58.3351		P08865	RPSA	49.4679		Q6P2Q9	PRPF8	58.2996		P08865	RPSA	43.1252			P08758	ANXA5	51.7555		P15311	EZR	39.2721		P08758	ANXA5	37.8767
	P08865	RPSA	49.5001		P08865	RPSA	35.7464		P08865	RPSA	44.0777		P48643	CCT5	40.8268		P08865	RPSA	43.1197		P08865	RPSA	46.4029		P48643	CCT5	52.6594		P08865	RPSA	39.8144		P48643	CCT5	34.2027			P09429	HMGB1;HMGB1P1	37.7076		P08758	ANXA5	51.5447		P09429	HMGB1;HMGB1P1	58.7476
	P48643	CCT5	41.5447		P48643	CCT5	62.5562		P48643	CCT5	41.5827		Q92616	GCN1L1	83.2866		P48643	CCT5	32.1571		P48643	CCT5	47.0658		Q92616	GCN1L1	82.1805		P48643	CCT5	42.6583		Q92616	GCN1L1	84.0197			P25311	AZGP1	9.61174		P09429	HMGB1;HMGB1P1	49.0902		P25311	AZGP1	5.41096
	Q92616	GCN1L1	91.9288		Q92616	GCN1L1	92.3448		Q92616	GCN1L1	87.3237		P50991	CCT4	49.8087		Q92616	GCN1L1	74.546		Q92616	GCN1L1	82.8623		P50991	CCT4	54.2551		Q92616	GCN1L1	76.7849		P50991	CCT4	43.1252			Q86UP2	KTN1	37.7076		P25311	AZGP1	5.72718		Q86UP2	KTN1	49.4717
	P50991	CCT4	51.268		P50991	CCT4	39.47		P50991	CCT4	43.246		P13797	PLS3	30.2118		P50991	CCT4	57.0058		P50991	CCT4	49.0545		P13797	PLS3	27.1275		P50991	CCT4	55.4557		P13797	PLS3	21.5626			Q9Y4L1	HYOU1	60.6279		Q86UP2	KTN1	54.8173		Q9Y4L1	HYOU1	61.8396
	P13797	PLS3	28.2858		P13797	PLS3	60.322		P13797	PLS3	26.6129		P07602	PSAP	10.615		P13797	PLS3	10.9626		P13797	PLS3	27.1788		P07602	PSAP	11.1702		P13797	PLS3	19.9072		P07602	PSAP	11.8966			Q6P2Q9	PRPF8	69.5003		Q9Y4L1	HYOU1	67.908		Q6P2Q9	PRPF8	61.8396
	P07602	PSAP	12.375		P07602	PSAP	13.4049		P07602	PSAP	11.6432		P55884	EIF3B	44.9094		P07602	PSAP	8.77012		P07602	PSAP	11.2693		P55884	EIF3B	43.8828		P07602	PSAP	11.3755		P55884	EIF3B	34.9462			P08865	RPSA	55.4524		Q6P2Q9	PRPF8	60.5445		P08865	RPSA	44.0607
	P55884	EIF3B	46.8483		P55884	EIF3B	38.7252		P55884	EIF3B	39.0877		Q9UQ80	PA2G4	36.7441		P55884	EIF3B	39.4655		P55884	EIF3B	35.1336		Q9UQ80	PA2G4	37.4998		P55884	EIF3B	34.8376		Q9UQ80	PA2G4	35.6898			P48643	CCT5	48.7981		P08865	RPSA	52.3628		P48643	CCT5	37.8767
	Q9UQ80	PA2G4	37.1251		Q9UQ80	PA2G4	30.5334		Q9UQ80	PA2G4	35.7611		P30086	PEBP1	26.1291		Q9UQ80	PA2G4	41.6581		Q9UQ80	PA2G4	38.4481		P30086	PEBP1	35.1062		Q9UQ80	PA2G4	37.6815		P30086	PEBP1	33.4592			Q92616	GCN1L1	48.7981		P48643	CCT5	42.5448		Q92616	GCN1L1	45.6067
	P30086	PEBP1	30.0536		P30086	PEBP1	26.8098		P30086	PEBP1	28.2762		Q99832	CCT7	54.7079		P30086	PEBP1	39.4655		P30086	PEBP1	30.4933		Q99832	CCT7	41.4892		P30086	PEBP1	35.5486		Q99832	CCT7	38.6639			P50991	CCT4	50.2768		Q92616	GCN1L1	53.181		P50991	CCT4	46.3797
	Q99832	CCT7	43.3126		Q99832	CCT7	40.2147		Q99832	CCT7	42.4144		Q16555	DPYSL2	54.7079		Q99832	CCT7	47.5048		Q99832	CCT7	47.7287		Q16555	DPYSL2	55.8508		Q99832	CCT7	44.0802		Q16555	DPYSL2	56.5088			P13797	PLS3	40.6651		P50991	CCT4	43.363		P13797	PLS3	35.5578
	Q16555	DPYSL2	53.9198		Q16555	DPYSL2	78.1952		Q16555	DPYSL2	47.4043		O43143	DHX15	57.1575		Q16555	DPYSL2	39.4655		Q16555	DPYSL2	51.7061		O43143	DHX15	46.2764		Q16555	DPYSL2	57.5887		O43143	DHX15	52.0476			P07602	PSAP	2.21809		P13797	PLS3	40.0903		P07602	PSAP	2.31898
	O43143	DHX15	53.9198		O43143	DHX15	58.8326		O43143	DHX15	63.2057		P20700	LMNB1	31.8449		O43143	DHX15	51.159		O43143	DHX15	44.4142		P20700	LMNB1	35.1062		O43143	DHX15	58.2996		P20700	LMNB1	34.2027			P55884	EIF3B	45.8406		P07602	PSAP	2.45451		P55884	EIF3B	50.2446
	P20700	LMNB1	38.009		P20700	LMNB1	66.2797		P20700	LMNB1	40.751		P14866	HNRNPL	41.6433		P20700	LMNB1	10.2318		P20700	LMNB1	37.1223		P14866	HNRNPL	47.8721		P20700	LMNB1	36.9705		P14866	HNRNPL	42.3816			Q9UQ80	PA2G4	31.7927		P55884	EIF3B	53.181		Q9UQ80	PA2G4	34.7848
	P14866	HNRNPL	44.1965		P14866	HNRNPL	63.3009		P14866	HNRNPL	40.751		P11586	MTHFD1	66.9559		P14866	HNRNPL	26.3104		P14866	HNRNPL	44.4142		P11586	MTHFD1	65.4253		P14866	HNRNPL	44.7912		P11586	MTHFD1	67.6619			P30086	PEBP1	35.4895		Q9UQ80	PA2G4	35.1813		P30086	PEBP1	40.1957
	P11586	MTHFD1	74.2502		P11586	MTHFD1	61.8114		P11586	MTHFD1	69.8589		Q16778	HIST2H2BE;HIST1H2BB;HIST1H2BO;HIST1H2BJ;HIST3H2BB	43.2764		P11586	MTHFD1	67.2376		P11586	MTHFD1	62.9754		Q16778	HIST2H2BE;HIST1H2BB;HIST1H2BO;HIST1H2BJ;HIST3H2BB	52.6594		P11586	MTHFD1	68.2532		Q16778	HIST2H2BE;HIST1H2BB;HIST1H2BO;HIST1H2BJ;HIST3H2BB	59.483			Q99832	CCT7	49.5374		P30086	PEBP1	35.1813		Q99832	CCT7	40.9687
	Q16778	HIST2H2BE;HIST1H2BB;HIST1H2BO;HIST1H2BJ;HIST3H2BB	45.0805		Q16778	HIST2H2BE;HIST1H2BB;HIST1H2BO;HIST1H2BJ;HIST3H2BB	47.6618		Q16778	HIST2H2BE;HIST1H2BB;HIST1H2BO;HIST1H2BJ;HIST3H2BB	60.7107		Q9P2E9	RRBP1	60.4236		Q16778	HIST2H2BE;HIST1H2BB;HIST1H2BO;HIST1H2BJ;HIST3H2BB	58.4675		Q16778	HIST2H2BE;HIST1H2BB;HIST1H2BO;HIST1H2BJ;HIST3H2BB	55.0206		Q9P2E9	RRBP1	58.2444		Q16778	HIST2H2BE;HIST1H2BB;HIST1H2BO;HIST1H2BJ;HIST3H2BB	54.7448		Q9P2E9	RRBP1	63.2007			Q16555	DPYSL2	29.5746		Q99832	CCT7	45.8175		Q16555	DPYSL2	28.6008
	Q9P2E9	RRBP1	72.4823		Q9P2E9	RRBP1	70.0033		Q9P2E9	RRBP1	62.374		P55786	NPEPPS	41.6433		Q9P2E9	RRBP1	57.0058		Q9P2E9	RRBP1	54.3577		P55786	NPEPPS	36.702		Q9P2E9	RRBP1	58.2996		P55786	NPEPPS	40.8945			O43143	DHX15	48.7981		Q16555	DPYSL2	26.9996		O43143	DHX15	48.6987
	P55786	NPEPPS	38.893		P55786	NPEPPS	37.9805		P55786	NPEPPS	32.4345		P31939	ATIC	48.9921		P55786	NPEPPS	40.1964		P55786	NPEPPS	37.1223		P31939	ATIC	45.4785		P55786	NPEPPS	39.1034		P31939	ATIC	37.1769			P20700	LMNB1	45.8406		O43143	DHX15	54.8173		P20700	LMNB1	41.7417
	P31939	ATIC	45.9644		P31939	ATIC	86.3871		P31939	ATIC	39.9194		P27797	CALR	40.8268		P31939	ATIC	13.1552		P31939	ATIC	42.4255		P27797	CALR	44.6807		P31939	ATIC	34.8376		P27797	CALR	44.6122			P14866	HNRNPL	58.4098		P20700	LMNB1	42.5448		P14866	HNRNPL	48.6987
	P27797	CALR	50.3841		P27797	CALR	45.4277		P27797	CALR	45.741		Q9UPN3	MACF1	60.4236		P27797	CALR	51.159		P27797	CALR	47.7287		Q9UPN3	MACF1	57.4466		P27797	CALR	43.3692		Q9UPN3	MACF1	63.2007			P11586	MTHFD1	38.447		P14866	HNRNPL	51.5447		P11586	MTHFD1	47.9257
	Q9UPN3	MACF1	66.2948		Q9UPN3	MACF1	56.5984		Q9UPN3	MACF1	74.0172		P07384	CAPN1	34.2945		Q9UPN3	MACF1	52.6207		Q9UPN3	MACF1	53.6948		P07384	CAPN1	31.9148		Q9UPN3	MACF1	51.9009		P07384	CAPN1	43.1252			Q16778	HIST2H2BE;HIST1H2BB;HIST1H2BO;HIST1H2BJ;HIST3H2BB	55.4524		P11586	MTHFD1	43.363		Q16778	HIST2H2BE;HIST1H2BB;HIST1H2BO;HIST1H2BJ;HIST3H2BB	65.7045
	P07384	CAPN1	35.3572		P07384	CAPN1	34.2569		P07384	CAPN1	39.0877		P43243	MATR3	50.6252		P07384	CAPN1	36.5422		P07384	CAPN1	37.7852		P43243	MATR3	47.0743		P07384	CAPN1	34.1266		P43243	MATR3	49.817			Q9P2E9	RRBP1	39.9257		Q16778	HIST2H2BE;HIST1H2BB;HIST1H2BO;HIST1H2BJ;HIST3H2BB	54.8173		Q9P2E9	RRBP1	41.7417
	P43243	MATR3	54.8037		P43243	MATR3	54.3643		P43243	MATR3	59.0474		O75533	SF3B1	47.3591		P43243	MATR3	43.1197		P43243	MATR3	48.3916		O75533	SF3B1	43.8828		P43243	MATR3	49.057		O75533	SF3B1	46.8428			P55786	NPEPPS	30.314		Q9P2E9	RRBP1	45.8175		P55786	NPEPPS	31.6928
	O75533	SF3B1	45.0805		O75533	SF3B1	52.8749		O75533	SF3B1	48.2359		P17655	CAPN2	57.974		O75533	SF3B1	38.7347		O75533	SF3B1	39.111		P17655	CAPN2	59.0423		O75533	SF3B1	54.7448		P17655	CAPN2	65.4313			P31939	ATIC	37.7076		P55786	NPEPPS	34.3631		P31939	ATIC	30.9198
	P17655	CAPN2	60.9912		P17655	CAPN2	73.7269		P17655	CAPN2	60.7107		P41252	IARS	66.1394		P17655	CAPN2	61.3908		P17655	CAPN2	66.9528		P41252	IARS	55.8508		P17655	CAPN2	65.4093		P41252	IARS	52.7911			P27797	CALR	49.5374		P31939	ATIC	35.9994		P27797	CALR	50.2446
	P41252	IARS	64.5269		P41252	IARS	59.5773		P41252	IARS	52.3942		Q15393	SF3B3	41.6433		P41252	IARS	46.774		P41252	IARS	52.369		Q15393	SF3B3	38.2977		P41252	IARS	53.3228		Q15393	SF3B3	43.1252			Q9UPN3	MACF1	29.5746		P27797	CALR	42.5448		Q9UPN3	MACF1	42.5147
	Q15393	SF3B3	42.4287		Q15393	SF3B3	38.7252		Q15393	SF3B3	40.751		P10586-2	PTPRF	4.08268		Q15393	SF3B3	35.8113		Q15393	SF3B3	33.1449		P10586-2	PTPRF	3.19148		Q15393	SF3B3	38.3924		P10586-2	PTPRF	2.97415			P07384	CAPN1	55.4524		Q9UPN3	MACF1	37.6358		P07384	CAPN1	67.2505
	P25705	ATP5A1	58.3394		P10586-2	PTPRF	2.23415		P10586-2	PTPRF	2.49496		P25705	ATP5A1	59.6071		P10586-2	PTPRF	2.19253		P10586-2	PTPRF	2.65159		P25705	ATP5A1	63.0317		P10586-2	PTPRF	1.42194		P25705	ATP5A1	54.2782			P43243	MATR3	59.8885		P07384	CAPN1	69.5444		P43243	MATR3	64.1586
	Q92945	KHSRP	62.7591		P25705	ATP5A1	52.1301		P25705	ATP5A1	54.0575		Q92945	KHSRP	56.3409		P25705	ATP5A1	63.5834		P25705	ATP5A1	55.0206		Q92945	KHSRP	56.6487		P25705	ATP5A1	53.3228		Q92945	KHSRP	60.97			O75533	SF3B1	58.4098		P43243	MATR3	71.9989		O75533	SF3B1	66.4775
	P22102	GART	32.7054		Q92945	KHSRP	61.8114		Q92945	KHSRP	59.0474		P22102	GART	35.111		Q92945	KHSRP	55.5441		Q92945	KHSRP	53.0319		P22102	GART	33.5105		Q92945	KHSRP	62.5655		P22102	GART	31.9721			P17655	CAPN2	36.9682		O75533	SF3B1	65.4535		P17655	CAPN2	44.8337
	P08195-2	SLC3A2	51.268		P22102	GART	26.8098		P22102	GART	34.9295		P08195-2	SLC3A2	45.726		P22102	GART	35.8113		P22102	GART	34.4707		P08195-2	SLC3A2	41.4892		P22102	GART	24.884		P08195-2	SLC3A2	42.3816			P41252	IARS	46.58		P17655	CAPN2	33.5449		P41252	IARS	47.9257
	P43490	NAMPT	45.0805		P08195-2	SLC3A2	45.4277		P08195-2	SLC3A2	42.4144		P43490	NAMPT	44.0929		P08195-2	SLC3A2	41.6581		P08195-2	SLC3A2	39.111		P43490	NAMPT	45.4785		P08195-2	SLC3A2	47.6351		P43490	NAMPT	33.4592			Q15393	SF3B3	37.7076		P41252	IARS	43.363		Q15393	SF3B3	47.1527
	P12270	TPR	39.7769		P43490	NAMPT	35.7464		P43490	NAMPT	40.751		P12270	TPR	38.3772		P43490	NAMPT	38.7347		P43490	NAMPT	43.0884		P12270	TPR	35.1062		P43490	NAMPT	38.3924		P12270	TPR	46.0993			P10586-2	PTPRF	28.8352		Q15393	SF3B3	49.0902		P10586-2	PTPRF	34.0118
	P19367	HK1	52.1519		P12270	TPR	37.9805		P12270	TPR	48.2359		P19367	HK1	57.1575		P12270	TPR	30.6954		P12270	TPR	41.7626		P19367	HK1	50.2658		P12270	TPR	38.3924		P19367	HK1	54.2782			P25705	ATP5A1	62.1066		P10586-2	PTPRF	40.0903		P25705	ATP5A1	60.2936
	P63241	EIF5A;EIF5AL1	37.1251		P19367	HK1	57.3432		P19367	HK1	54.8892		P63241	EIF5A;EIF5AL1	35.9276		P19367	HK1	48.2356		P19367	HK1	57.0093		P63241	EIF5A;EIF5AL1	47.0743		P19367	HK1	47.6351		P63241	EIF5A;EIF5AL1	45.3558			Q92945	KHSRP	38.447		P25705	ATP5A1	74.4534		Q92945	KHSRP	44.0607
	P00491	PNP	23.8661		P63241	EIF5A;EIF5AL1	35.0017		P63241	EIF5A;EIF5AL1	38.2561		P00491	PNP	29.3953		P63241	EIF5A;EIF5AL1	47.5048		P63241	EIF5A;EIF5AL1	39.7739		P00491	PNP	27.9254		P63241	EIF5A;EIF5AL1	43.3692		P00491	PNP	28.9979			P22102	GART	60.6279		Q92945	KHSRP	49.0902		P22102	GART	59.5206
	P23526	AHCY	42.4287		P00491	PNP	23.8309		P00491	PNP	19.9597		P23526	AHCY	38.3772		P00491	PNP	38.0038		P00491	PNP	31.8191		P23526	AHCY	36.702		P00491	PNP	34.8376		P23526	AHCY	30.485			P08195-2	SLC3A2	37.7076		P22102	GART	53.9992		P08195-2	SLC3A2	34.7848
	P36871	PGM1	35.3572		P23526	AHCY	33.5122		P23526	AHCY	34.0978		P36871	PGM1	33.4779		P23526	AHCY	36.5422		P23526	AHCY	31.8191		P36871	PGM1	34.3084		P23526	AHCY	31.9937		P36871	PGM1	24.5367			P43490	NAMPT	28.0959		P08195-2	SLC3A2	36.8176		P43490	NAMPT	23.1898
	P27348	YWHAQ	30.9376		P36871	PGM1	38.7252		P36871	PGM1	30.7712		P27348	YWHAQ	28.5787		P36871	PGM1	21.9253		P36871	PGM1	26.5159		P27348	YWHAQ	31.1169		P36871	PGM1	27.7279		P27348	YWHAQ	29.7415			P12270	TPR	31.0533		P43490	NAMPT	22.0906		P12270	TPR	42.5147
	P46777	RPL5	36.2412		P27348	YWHAQ	29.7886		P27348	YWHAQ	30.7712		P46777	RPL5	38.3772		P27348	YWHAQ	27.772		P27348	YWHAQ	26.5159		P46777	RPL5	38.2977		P27348	YWHAQ	28.4388		P46777	RPL5	43.8687			P19367	HK1	38.447		P12270	TPR	44.9993		P19367	HK1	48.6987
	P09960	LTA4H	37.1251		P46777	RPL5	33.5122		P46777	RPL5	39.9194		P09960	LTA4H	39.1937		P46777	RPL5	47.5048		P46777	RPL5	44.4142		P09960	LTA4H	37.4998		P46777	RPL5	42.6583		P09960	LTA4H	36.4333			P63241	EIF5A;EIF5AL1	30.314		P19367	HK1	37.6358		P63241	EIF5A;EIF5AL1	39.4227
	Q14764	MVP	84.8573		P09960	LTA4H	54.3643		P09960	LTA4H	38.2561		Q14764	MVP	76.7543		P09960	LTA4H	17.5402		P09960	LTA4H	33.1449		Q14764	MVP	76.5954		P09960	LTA4H	34.8376		Q14764	MVP	65.4313			P00491	PNP	32.532		P63241	EIF5A;EIF5AL1	34.3631		P00491	PNP	43.2877
	P56192	MARS	45.0805		Q14764	MVP	78.1952		Q14764	MVP	69.8589		P56192	MARS	44.9094		Q14764	MVP	69.4301		Q14764	MVP	67.6157		P56192	MARS	40.6913		Q14764	MVP	77.4958		P56192	MARS	35.6898			P23526	AHCY	28.8352		P00491	PNP	36.8176		P23526	AHCY	30.1468
	P36578	RPL4	46.8483		P56192	MARS	45.4277		P56192	MARS	41.5827		P36578	RPL4	44.0929		P56192	MARS	35.8113		P56192	MARS	32.482		P36578	RPL4	47.0743		P56192	MARS	38.3924		P36578	RPL4	37.9204			P36871	PGM1	26.6171		P23526	AHCY	31.0904		P36871	PGM1	20.8709
	P14868	DARS	41.5447		P36578	RPL4	46.1724		P36578	RPL4	49.0676		P14868	DARS	44.0929		P36578	RPL4	41.6581		P36578	RPL4	43.0884		P14868	DARS	45.4785		P36578	RPL4	44.0802		P14868	DARS	31.9721			P27348	YWHAQ	40.6651		P36871	PGM1	23.7269		P27348	YWHAQ	40.9687
	P30153	PPP2R1A	43.3126		P14868	DARS	34.2569		P14868	DARS	35.7611		P30153	PPP2R1A	48.1756		P14868	DARS	42.3889		P14868	DARS	34.4707		P30153	PPP2R1A	39.0956		P14868	DARS	38.3924		P30153	PPP2R1A	37.1769			P46777	RPL5	44.3619		P27348	YWHAQ	35.1813		P46777	RPL5	49.4717
	O14980	XPO1	41.5447		P30153	PPP2R1A	34.2569		P30153	PPP2R1A	39.9194		O14980	XPO1	36.7441		P30153	PPP2R1A	43.1197		P30153	PPP2R1A	39.7739		O14980	XPO1	34.3084		P30153	PPP2R1A	39.8144		O14980	XPO1	43.1252			P09960	LTA4H	19.2235		P46777	RPL5	53.9992		P09960	LTA4H	16.2329
	P26358-2	DNMT1	22.9822		O14980	XPO1	36.4911		O14980	XPO1	41.5827		P26358-2	DNMT1	18.7803		O14980	XPO1	35.0805		O14980	XPO1	39.111		P26358-2	DNMT1	20.7446		O14980	XPO1	42.6583		P26358-2	DNMT1	18.5884			Q14764	MVP	31.0533		P09960	LTA4H	17.9997		Q14764	MVP	25.5088
	Q02790	FKBP4	42.4287		P26358-2	DNMT1	17.8732		P26358-2	DNMT1	20.7913		Q02790	FKBP4	40.0102		P26358-2	DNMT1	17.5402		P26358-2	DNMT1	17.8983		Q02790	FKBP4	39.0956		P26358-2	DNMT1	17.7743		Q02790	FKBP4	31.9721			P56192	MARS	68.7609		Q14764	MVP	34.3631		P56192	MARS	57.2016
	P61158	ACTR3	40.6608		Q02790	FKBP4	32.7675		Q02790	FKBP4	37.4244		P61158	ACTR3	36.7441		Q02790	FKBP4	43.1197		Q02790	FKBP4	39.7739		P61158	ACTR3	37.4998		Q02790	FKBP4	36.2595		P61158	ACTR3	36.4333			P49788	RARRES1	3.69682		P56192	MARS	62.1809		P49788	RARRES1	1.54599
	Q12905	ILF2	33.5894		P61158	ACTR3	37.2358		P61158	ACTR3	33.2662		Q12905	ILF2	35.111		P61158	ACTR3	46.0431		P61158	ACTR3	39.7739		Q12905	ILF2	36.702		P61158	ACTR3	39.8144		Q12905	ILF2	33.4592			P36578	RPL4	54.713		P49788	RARRES1	4.90902		P36578	RPL4	57.2016
	P33176	KIF5B	57.4555		Q12905	ILF2	32.0228		Q12905	ILF2	32.4345		P33176	KIF5B	48.9921		Q12905	ILF2	38.0038		Q12905	ILF2	31.1562		P33176	KIF5B	50.2658		Q12905	ILF2	34.1266		P33176	KIF5B	52.7911			CON__P06868	NA	1.47873		P36578	RPL4	51.5447		P14868	DARS	39.4227
	P06396	GSN	15.9108		P33176	KIF5B	55.8537		P33176	KIF5B	53.2259		P06396	GSN	16.3307		P33176	KIF5B	46.774		P33176	KIF5B	49.0545		P06396	GSN	15.1595		P33176	KIF5B	49.768		P06396	GSN	24.5367			P14868	DARS	42.8832		P14868	DARS	44.1811		P30153	PPP2R1A	31.6928
	Q99460	PSMD1	40.6608		P06396	GSN	22.3415		P06396	GSN	24.9496		Q99460	PSMD1	43.2764		P06396	GSN	20.4636		P06396	GSN	21.8757		Q99460	PSMD1	34.3084		P06396	GSN	19.9072		Q99460	PSMD1	49.817			P30153	PPP2R1A	37.7076		P30153	PPP2R1A	30.2723		O14980	XPO1	44.0607
	P07686	HEXB	8.83931		Q99460	PSMD1	39.47		Q99460	PSMD1	45.741		P07686	HEXB	9.79842		Q99460	PSMD1	40.1964		Q99460	PSMD1	45.0771		P07686	HEXB	11.1702		Q99460	PSMD1	47.6351		P07686	HEXB	11.8966			O14980	XPO1	47.3193		O14980	XPO1	44.9993		P26358-2	DNMT1	71.1155
	P05141	SLC25A5	47.7323		P07686	HEXB	14.1496		P07686	HEXB	13.3065		P05141	SLC25A5	48.1756		P07686	HEXB	13.886		P07686	HEXB	13.258		P05141	SLC25A5	47.8721		P07686	HEXB	13.5084		P05141	SLC25A5	44.6122			P26358-2	DNMT1	62.1066		P26358-2	DNMT1	62.1809		Q02790	FKBP4	18.5519
	Q92499	DDX1	38.009		P05141	SLC25A5	41.7041		P05141	SLC25A5	44.0777		Q92499	DDX1	37.5606		P05141	SLC25A5	48.2356		P05141	SLC25A5	45.74		Q92499	DDX1	37.4998		P05141	SLC25A5	41.9473		Q92499	DDX1	44.6122			Q02790	FKBP4	25.1384		Q02790	FKBP4	20.4542		P61158	ACTR3	23.9628
	Q14008-2	CKAP5	42.4287		Q92499	DDX1	37.2358		Q92499	DDX1	43.246		Q14008-2	CKAP5	41.6433		Q92499	DDX1	35.0805		Q92499	DDX1	32.482		Q14008-2	CKAP5	35.1062		Q92499	DDX1	44.0802		Q14008-2	CKAP5	46.0993			P61158	ACTR3	31.7927		P61158	ACTR3	25.3632		Q12905	ILF2	40.9687
	P04792	HSPB1	38.893		Q14008-2	CKAP5	46.1724		Q14008-2	CKAP5	47.4043		P04792	HSPB1	38.3772		Q14008-2	CKAP5	40.1964		Q14008-2	CKAP5	45.0771		P04792	HSPB1	39.0956		Q14008-2	CKAP5	41.2363		P04792	HSPB1	46.8428			Q12905	ILF2	41.4044		Q12905	ILF2	40.0903		P33176	KIF5B	38.6497
	P11413	G6PD	35.3572		P04792	HSPB1	38.7252		P04792	HSPB1	42.4144		P11413	G6PD	29.3953		P04792	HSPB1	47.5048		P04792	HSPB1	42.4255		P11413	G6PD	35.9041		P04792	HSPB1	48.346		P11413	G6PD	39.4075			P33176	KIF5B	31.7927		P33176	KIF5B	31.0904		CON__Q04695	KRT17	81.9374
	P63010-2	AP2B1	55.6876		P11413	G6PD	36.4911		P11413	G6PD	38.2561		P63010-2	AP2B1	47.3591		P11413	G6PD	45.3123		P11413	G6PD	41.0997		P63010-2	AP2B1	44.6807		P11413	G6PD	44.7912		P63010-2	AP2B1	50.5605			CON__Q04695	KRT17	91.6812		CON__Q04695	KRT17	85.0896		P06396	GSN	37.1037
	P62906	RPL10A	22.0983		P63010-2	AP2B1	49.896		P63010-2	AP2B1	51.5625		P62906	RPL10A	28.5787		P63010-2	AP2B1	43.8506		P63010-2	AP2B1	42.4255		P62906	RPL10A	31.9148		P63010-2	AP2B1	45.5021		P62906	RPL10A	30.485			P06396	GSN	27.3565		P06396	GSN	35.9994		Q99460	PSMD1	50.2446
	O75874	IDH1	24.7501		P62906	RPL10A	23.0862		P62906	RPL10A	23.2863		O75874	IDH1	24.4961		P62906	RPL10A	33.6188		P62906	RPL10A	31.1562		O75874	IDH1	23.9361		P62906	RPL10A	33.4156		O75874	IDH1	26.7673			Q99460	PSMD1	38.447		Q99460	PSMD1	42.5448		P07686	HEXB	13.1409
	P31943	HNRNPH1	46.8483		O75874	IDH1	20.1073		O75874	IDH1	22.4547		P31943	HNRNPH1	44.0929		O75874	IDH1	25.5795		O75874	IDH1	27.8417		P31943	HNRNPH1	49.4679		O75874	IDH1	20.6182		P31943	HNRNPH1	43.8687			P07686	HEXB	11.8298		P07686	HEXB	12.2725		P05141	SLC25A5	77.2995
	Q9Y696	CLIC4	30.9376		P31943	HNRNPH1	39.47		P31943	HNRNPH1	41.5827		Q9Y696	CLIC4	36.7441		P31943	HNRNPH1	46.774		P31943	HNRNPH1	39.7739		Q9Y696	CLIC4	36.702		P31943	HNRNPH1	43.3692		Q9Y696	CLIC4	43.8687			P05141	SLC25A5	62.1066		P05141	SLC25A5	62.999		Q92499	DDX1	52.5636
	O43175	PHGDH	26.5179		Q9Y696	CLIC4	39.47		Q9Y696	CLIC4	36.5928		O43175	PHGDH	21.2299		Q9Y696	CLIC4	55.5441		Q9Y696	CLIC4	41.0997		O43175	PHGDH	23.1382		Q9Y696	CLIC4	56.8777		O43175	PHGDH	20.819			Q92499	DDX1	47.3193		Q92499	DDX1	47.4538		Q14008-2	CKAP5	37.1037
	Q13838	DDX39B	32.7054		O43175	PHGDH	17.1285		O43175	PHGDH	21.623		Q13838	DDX39B	31.0283		O43175	PHGDH	23.387		O43175	PHGDH	20.5499		Q13838	DDX39B	27.9254		O43175	PHGDH	18.4852		Q13838	DDX39B	31.9721			Q14008-2	CKAP5	36.9682		Q14008-2	CKAP5	38.454		P04792	HSPB1	60.2936
	P61247	RPS3A	45.0805		Q13838	DDX39B	26.8098		Q13838	DDX39B	30.7712		P61247	RPS3A	45.726		Q13838	DDX39B	33.6188		Q13838	DDX39B	35.7965		P61247	RPS3A	49.4679		Q13838	DDX39B	31.2827		P61247	RPS3A	45.3558			P04792	HSPB1	51.7555		P04792	HSPB1	48.272		P11413	G6PD	47.9257
	Q9Y5B9	SUPT16H	41.5447		P61247	RPS3A	34.2569		P61247	RPS3A	48.2359		Q9Y5B9	SUPT16H	46.5425		P61247	RPS3A	44.5814		P61247	RPS3A	39.7739		Q9Y5B9	SUPT16H	37.4998		P61247	RPS3A	43.3692		Q9Y5B9	SUPT16H	39.4075			P11413	G6PD	48.0587		P11413	G6PD	40.9085		P63010-2	AP2B1	34.7848
	P07910-2	HNRNPC	39.7769		Q9Y5B9	SUPT16H	39.47		Q9Y5B9	SUPT16H	41.5827		P07910-2	HNRNPC	37.5606		Q9Y5B9	SUPT16H	42.3889		Q9Y5B9	SUPT16H	41.7626		P07910-2	HNRNPC	37.4998		Q9Y5B9	SUPT16H	39.8144		P07910-2	HNRNPC	28.9979			P63010-2	AP2B1	30.314		P63010-2	AP2B1	35.9994		P62906	RPL10A	37.8767
	P62424	RPL7A	45.0805		P07910-2	HNRNPC	29.7886		P07910-2	HNRNPC	35.7611		P62424	RPL7A	33.4779		P07910-2	HNRNPC	37.273		P07910-2	HNRNPC	29.8304		P62424	RPL7A	39.8935		P07910-2	HNRNPC	33.4156		P62424	RPL7A	39.4075			P62906	RPL10A	29.5746		P62906	RPL10A	31.0904		O75874	IDH1	33.2388
	Q1KMD3	HNRNPUL2	22.9822		P62424	RPL7A	38.7252		P62424	RPL7A	35.7611		Q1KMD3	HNRNPUL2	22.863		P62424	RPL7A	42.3889		P62424	RPL7A	38.4481		Q1KMD3	HNRNPUL2	21.5425		P62424	RPL7A	40.5253		Q1KMD3	HNRNPUL2	31.2286			O75874	IDH1	30.314		O75874	IDH1	35.9994		P31943	HNRNPH1	44.8337
	Q9H4M9	EHD1	34.4733		Q1KMD3	HNRNPUL2	25.3204		Q1KMD3	HNRNPUL2	30.7712		Q9H4M9	EHD1	37.5606		Q1KMD3	HNRNPUL2	24.1178		Q1KMD3	HNRNPUL2	25.1901		Q9H4M9	EHD1	39.8935		Q1KMD3	HNRNPUL2	26.3059		Q9H4M9	EHD1	26.0238			P31943	HNRNPH1	48.7981		P31943	HNRNPH1	48.272		Q9Y696	CLIC4	44.8337
	O95373	IPO7	50.3841		Q9H4M9	EHD1	35.0017		Q9H4M9	EHD1	33.2662		O95373	IPO7	52.2583		Q9H4M9	EHD1	35.0805		Q9H4M9	EHD1	34.4707		O95373	IPO7	45.4785		Q9H4M9	EHD1	31.9937		O95373	IPO7	45.3558			Q9Y696	CLIC4	34.0108		Q9Y696	CLIC4	34.3631		O43175	PHGDH	66.4775
	O00622	CYR61	32.7054		O95373	IPO7	45.4277		O95373	IPO7	43.246		O00622	CYR61	26.1291		O95373	IPO7	46.0431		O95373	IPO7	41.7626		O00622	CYR61	32.7126		O95373	IPO7	46.2131		O00622	CYR61	23.0497			O43175	PHGDH	66.5428		O43175	PHGDH	65.4535		Q13838	DDX39B	32.4658
	P29144	TPP2	40.6608		O00622	CYR61	21.5968		O00622	CYR61	23.2863		P29144	TPP2	31.8449		O00622	CYR61	23.387		O00622	CYR61	19.887		P29144	TPP2	31.9148		O00622	CYR61	27.0169		P29144	TPP2	28.9979			Q13838	DDX39B	35.4895		Q13838	DDX39B	34.3631		P61247	RPS3A	45.6067
	Q9NY33	DPP3	22.9822		P29144	TPP2	33.5122		P29144	TPP2	33.2662		Q9NY33	DPP3	22.0465		P29144	TPP2	28.5029		P29144	TPP2	30.4933		Q9NY33	DPP3	23.9361		P29144	TPP2	32.7047		Q9NY33	DPP3	23.7932			P61247	RPS3A	49.5374		P61247	RPS3A	43.363		Q9Y5B9	SUPT16H	30.1468
	Q9NR30	DDX21	38.009		Q9NY33	DPP3	28.2992		Q9NY33	DPP3	23.2863		Q9NR30	DDX21	40.8268		Q9NY33	DPP3	21.1945		Q9NY33	DPP3	22.5386		Q9NR30	DDX21	40.6913		Q9NY33	DPP3	27.0169		Q9NR30	DDX21	25.2803			Q9Y5B9	SUPT16H	22.1809		Q9Y5B9	SUPT16H	30.2723		P07910-2	HNRNPC	36.3307
	P31947	SFN	14.1429		Q9NR30	DDX21	40.2147		Q9NR30	DDX21	27.4446		P31947	SFN	17.9638		Q9NR30	DDX21	35.0805		Q9NR30	DDX21	25.1901		P31947	SFN	19.1489		Q9NR30	DDX21	34.1266		P31947	SFN	23.7932			P07910-2	HNRNPC	40.6651		P07910-2	HNRNPC	41.7266		P62424	RPL7A	47.1527
	P35606-2	COPB2	32.7054		P31947	SFN	11.1707		P31947	SFN	18.2964		P35606-2	COPB2	32.6614		P31947	SFN	27.772		P31947	SFN	17.8983		P35606-2	COPB2	27.9254		P31947	SFN	22.7511		P35606-2	COPB2	41.6381			P62424	RPL7A	42.8832		P62424	RPL7A	41.7266		Q1KMD3	HNRNPUL2	68.0235
	Q06481	APLP2	6.18752		P35606-2	COPB2	38.7252		P35606-2	COPB2	48.2359		Q06481	APLP2	6.53228		P35606-2	COPB2	32.1571		P35606-2	COPB2	31.1562		Q06481	APLP2	3.98935		P35606-2	COPB2	37.6815		Q06481	APLP2	8.92245			Q1KMD3	HNRNPUL2	53.2343		Q1KMD3	HNRNPUL2	67.908		Q9H4M9	EHD1	29.3738
	P53618	COPB1	49.5001		Q06481	APLP2	5.21301		Q06481	APLP2	4.98992		P53618	COPB1	48.9921		Q06481	APLP2	7.30843		Q06481	APLP2	8.61768		P53618	COPB1	40.6913		Q06481	APLP2	6.39874		P53618	COPB1	49.817			Q9H4M9	EHD1	36.9682		Q9H4M9	EHD1	28.6359		O95373	IPO7	33.2388
	Q14103-3	HNRNPD	32.7054		P53618	COPB1	49.1513		P53618	COPB1	44.9093		Q14103-3	HNRNPD	31.8449		P53618	COPB1	46.774		P53618	COPB1	47.0658		Q14103-3	HNRNPD	31.1169		P53618	COPB1	43.3692		Q14103-3	HNRNPD	33.4592			O95373	IPO7	30.314		O95373	IPO7	31.0904		O00622	CYR61	4.63797
	P12004	PCNA	27.4019		Q14103-3	HNRNPD	26.8098		Q14103-3	HNRNPD	31.6029		P12004	PCNA	21.2299		Q14103-3	HNRNPD	33.6188		Q14103-3	HNRNPD	33.1449		P12004	PCNA	25.5318		Q14103-3	HNRNPD	31.2827		P12004	PCNA	26.7673			O00622	CYR61	5.17555		O00622	CYR61	7.36352		P29144	TPP2	29.3738
	P62826	RAN	32.7054		P12004	PCNA	26.0651		P12004	PCNA	32.4345		P62826	RAN	40.8268		P12004	PCNA	30.6954		P12004	PCNA	30.4933		P62826	RAN	37.4998		P12004	PCNA	30.5718		P62826	RAN	35.6898			P29144	TPP2	27.3565		P29144	TPP2	31.9086		Q9NY33	DPP3	32.4658
	O00159-3	MYO1C	57.4555		P62826	RAN	30.5334		P62826	RAN	34.9295		O00159-3	MYO1C	60.4236		P62826	RAN	35.8113		P62826	RAN	32.482		O00159-3	MYO1C	61.4359		P62826	RAN	35.5486		O00159-3	MYO1C	59.483			Q9NY33	DPP3	30.314		Q9NY33	DPP3	37.6358		Q9NR30	DDX21	55.6556
	Q9H4A4	RNPEP	23.8661		O00159-3	MYO1C	58.8326		O00159-3	MYO1C	60.7107		Q9H4A4	RNPEP	24.4961		O00159-3	MYO1C	62.1217		O00159-3	MYO1C	57.0093		Q9H4A4	RNPEP	25.5318		O00159-3	MYO1C	56.8777		Q9H4A4	RNPEP	19.332			Q9NR30	DDX21	68.0215		Q9NR30	DDX21	62.1809		P31947	SFN	54.8826
	P11717	IGF2R	28.2858		Q9H4A4	RNPEP	40.9594		Q9H4A4	RNPEP	24.118		P11717	IGF2R	26.1291		Q9H4A4	RNPEP	8.03927		Q9H4A4	RNPEP	19.887		P11717	IGF2R	27.9254		Q9H4A4	RNPEP	21.3291		P11717	IGF2R	34.9462			P31947	SFN	34.0108		P31947	SFN	48.272		P35606-2	COPB2	36.3307
	P27816	MAP4	58.3394		P11717	IGF2R	32.7675		P11717	IGF2R	34.0978		P27816	MAP4	53.8913		P11717	IGF2R	21.1945		P11717	IGF2R	28.5046		P27816	MAP4	48.67		P11717	IGF2R	30.5718		P27816	MAP4	59.483			P35606-2	COPB2	22.9203		P35606-2	COPB2	39.2721		P53618	COPB1	37.1037
	Q96KP4	CNDP2	33.5894		P27816	MAP4	55.109		P27816	MAP4	56.5525		Q96KP4	CNDP2	31.8449		P27816	MAP4	54.8132		P27816	MAP4	51.7061		Q96KP4	CNDP2	33.5105		P27816	MAP4	57.5887		Q9Y4K0	LOXL2	3.71769			Q06481	APLP2	1.47873		P53618	COPB1	32.7268		Q14103-3	HNRNPD	30.9198
	P14314-2	PRKCSH	29.1697		Q9Y4K0	LOXL2	1.48943		Q9Y4K0	LOXL2	4.15827		P14314-2	PRKCSH	31.8449		Q9Y4K0	LOXL2	1.46169		Q9Y4K0	LOXL2	3.31449		P14314-2	PRKCSH	27.1275		Q9Y4K0	LOXL2	1.42194		Q96KP4	CNDP2	26.7673			P53618	COPB1	34.0108		Q14103-3	HNRNPD	31.0904		P12004	PCNA	41.7417
	P60900	PSMA6	22.0983		Q96KP4	CNDP2	32.7675		Q96KP4	CNDP2	28.2762		P60900	PSMA6	23.6795		Q96KP4	CNDP2	32.1571		Q96KP4	CNDP2	30.4933		P60900	PSMA6	27.9254		Q96KP4	CNDP2	33.4156		P14314-2	PRKCSH	29.7415			Q14103-3	HNRNPD	31.0533		P12004	PCNA	36.8176		P62826	RAN	39.4227
	P00505	GOT2	23.8661		P14314-2	PRKCSH	49.1513		P14314-2	PRKCSH	29.1079		P00505	GOT2	26.1291		P14314-2	PRKCSH	20.4636		P14314-2	PRKCSH	28.5046		P00505	GOT2	27.9254		P14314-2	PRKCSH	33.4156		P60900	PSMA6	31.9721			P12004	PCNA	33.2714		P62826	RAN	31.0904		O00159-3	MYO1C	30.9198
	P49589-3	CARS	37.1251		P60900	PSMA6	21.5968		P60900	PSMA6	19.128		P49589-3	CARS	34.2945		P60900	PSMA6	29.9646		P60900	PSMA6	26.5159		P49589-3	CARS	31.9148		P60900	PSMA6	25.595		P00505	GOT2	22.3061			P62826	RAN	28.0959		O00159-3	MYO1C	23.7269		Q9H4A4	RNPEP	20.8709
	Q99497	PARK7	19.4465		P00505	GOT2	19.3626		P00505	GOT2	24.118		Q99497	PARK7	25.3126		P00505	GOT2	29.2337		P00505	GOT2	24.5272		Q99497	PARK7	27.1275		P00505	GOT2	22.7511		P49589-3	CARS	34.2027			O00159-3	MYO1C	23.6597		Q9H4A4	RNPEP	26.1814		P11717	IGF2R	18.5519
	Q99613-2	EIF3C;EIF3CL	32.7054		P49589-3	CARS	35.7464		P49589-3	CARS	36.5928		Q99613-2	EIF3C;EIF3CL	27.7622		P49589-3	CARS	32.1571		P49589-3	CARS	33.1449		Q99613-2	EIF3C;EIF3CL	32.7126		P49589-3	CARS	33.4156		Q99497	PARK7	30.485			Q9H4A4	RNPEP	24.399		P11717	IGF2R	17.1816		P27816	MAP4	25.5088
	Q07955	SRSF1	28.2858		Q99497	PARK7	25.3204		Q99497	PARK7	25.7813		Q07955	SRSF1	28.5787		Q99497	PARK7	36.5422		Q99497	PARK7	30.4933		Q07955	SRSF1	35.1062		Q99497	PARK7	30.5718		Q99613-2	EIF3C;EIF3CL	31.9721			P11717	IGF2R	19.2235		P27816	MAP4	24.5451		Q96KP4	CNDP2	16.2329
	P39023	RPL3	46.8483		Q99613-2	EIF3C;EIF3CL	31.2781		Q99613-2	EIF3C;EIF3CL	35.7611		P39023	RPL3	48.1756		Q99613-2	EIF3C;EIF3CL	31.4263		Q99613-2	EIF3C;EIF3CL	34.4707		P39023	RPL3	41.4892		Q99613-2	EIF3C;EIF3CL	30.5718		Q07955	SRSF1	23.7932			P27816	MAP4	20.7022		Q96KP4	CNDP2	15.5452		P14314-2	PRKCSH	37.8767
	P49588	AARS	19.4465		Q07955	SRSF1	22.3415		Q07955	SRSF1	29.1079		P49588	AARS	23.6795		Q07955	SRSF1	25.5795		Q07955	SRSF1	23.8644		P49588	AARS	20.7446		Q07955	SRSF1	28.4388		P39023	RPL3	40.8945			Q96KP4	CNDP2	27.3565		P14314-2	PRKCSH	41.7266		P60900	PSMA6	33.2388
	P46821	MAP1B	74.2502		P39023	RPL3	38.7252		P39023	RPL3	39.0877		P46821	MAP1B	80.837		P39023	RPL3	42.3889		P39023	RPL3	41.7626		P46821	MAP1B	67.8189		P39023	RPL3	41.2363		P49588	AARS	25.2803			P14314-2	PRKCSH	40.6651		P60900	PSMA6	23.7269		P00505	GOT2	33.2388
	P31946	YWHAB	19.4465		P49588	AARS	22.3415		P49588	AARS	27.4446		P31946	YWHAB	22.863		P49588	AARS	27.772		P49588	AARS	25.853		P31946	YWHAB	23.9361		P49588	AARS	22.0401		P46821	MAP1B	72.1231			P60900	PSMA6	25.8778		P00505	GOT2	35.9994		P49589-3	CARS	27.0548
	P13489	RNH1	39.7769		P46821	MAP1B	78.9399		P46821	MAP1B	69.0273		P13489	RNH1	38.3772		P46821	MAP1B	70.1609		P46821	MAP1B	74.2446		P13489	RNH1	37.4998		P46821	MAP1B	74.652		P31946	YWHAB	26.7673			P00505	GOT2	36.2289		P49589-3	CARS	26.1814		Q99497	PARK7	31.6928
	Q13283	G3BP1	34.4733		P31946	YWHAB	22.3415		P31946	YWHAB	26.6129		Q13283	G3BP1	31.0283		P31946	YWHAB	29.2337		P31946	YWHAB	29.8304		Q13283	G3BP1	34.3084		P31946	YWHAB	32.7047		P13489	RNH1	34.9462			P49589-3	CARS	21.4416		Q99497	PARK7	28.6359		Q99613-2	EIF3C;EIF3CL	35.5578
	P15121	AKR1B1	30.9376		P13489	RNH1	36.4911		P13489	RNH1	36.5928		P15121	AKR1B1	27.7622		P13489	RNH1	43.1197		P13489	RNH1	36.4594		P15121	AKR1B1	23.9361		P13489	RNH1	32.7047		Q13283	G3BP1	23.7932			Q99497	PARK7	25.1384		Q99613-2	EIF3C;EIF3CL	32.7268		Q07955	SRSF1	34.7848
	P12268	IMPDH2	59.2234		Q13283	G3BP1	53.6196		Q13283	G3BP1	29.1079		P12268	IMPDH2	48.9921		Q13283	G3BP1	18.2711		Q13283	G3BP1	31.8191		P12268	IMPDH2	48.67		Q13283	G3BP1	36.2595		P15121	AKR1B1	25.2803			Q99613-2	EIF3C;EIF3CL	22.1809		Q07955	SRSF1	46.6356		P39023	RPL3	40.9687
	Q16270	IGFBP7	4.41965		P15121	AKR1B1	25.3204		P15121	AKR1B1	31.6029		Q16270	IGFBP7	4.08268		P15121	AKR1B1	30.6954		P15121	AKR1B1	27.1788		Q16270	IGFBP7	5.58508		P15121	AKR1B1	29.1498		P12268	IMPDH2	36.4333			Q07955	SRSF1	41.4044		P39023	RPL3	39.2721		P49588	AARS	56.4286
	O43390	HNRNPR	38.009		P12268	IMPDH2	43.1935		P12268	IMPDH2	38.2561		O43390	HNRNPR	29.3953		P12268	IMPDH2	54.0824		P12268	IMPDH2	35.1336		O43390	HNRNPR	31.9148		P12268	IMPDH2	46.2131		Q16270	IGFBP7	4.46122			P39023	RPL3	40.6651		P49588	AARS	53.9992		P31946	YWHAB	30.9198
	P16403	HIST1H1C	40.6608		Q16270	IGFBP7	3.72358		Q16270	IGFBP7	4.15827		P16403	HIST1H1C	40.0102		Q16270	IGFBP7	5.84675		Q16270	IGFBP7	3.97739		P16403	HIST1H1C	39.0956		Q16270	IGFBP7	4.26583		O43390	HNRNPR	32.7156			P49588	AARS	39.1863		P31946	YWHAB	29.4541		P13489	RNH1	23.1898
	Q15029	EFTUD2	40.6608		O43390	HNRNPR	47.6618		O43390	HNRNPR	34.9295		Q15029	EFTUD2	40.0102		O43390	HNRNPR	24.1178		O43390	HNRNPR	35.7965		Q15029	EFTUD2	36.702		O43390	HNRNPR	31.2827		P16403	HIST1H1C	38.6639			P31946	YWHAB	20.7022		P13489	RNH1	27.8178		Q13283	G3BP1	28.6008
	Q15046	KARS	20.3304		P16403	HIST1H1C	39.47		P16403	HIST1H1C	43.246		Q15046	KARS	20.4134		P16403	HIST1H1C	35.0805		P16403	HIST1H1C	30.4933		Q15046	KARS	16.7553		P16403	HIST1H1C	33.4156		Q15029	EFTUD2	41.6381			P13489	RNH1	28.0959		Q13283	G3BP1	35.9994		P15121	AKR1B1	20.0979
	P17174	GOT1	24.7501		Q15029	EFTUD2	40.9594		Q15029	EFTUD2	32.4345		P17174	GOT1	25.3126		Q15029	EFTUD2	30.6954		Q15029	EFTUD2	32.482		P17174	GOT1	23.1382		Q15029	EFTUD2	34.1266		Q15046	KARS	17.1014			Q13283	G3BP1	38.447		P15121	AKR1B1	20.4542		P12268	IMPDH2	23.1898
	Q13435	SF3B2	26.5179		Q15046	KARS	38.7252		Q15046	KARS	19.9597		Q13435	SF3B2	30.2118		Q15046	KARS	9.50096		Q15046	KARS	17.8983		Q13435	SF3B2	24.7339		Q15046	KARS	19.1962		P17174	GOT1	17.1014			P15121	AKR1B1	28.8352		P12268	IMPDH2	24.5451		O43390	HNRNPR	39.4227
	P67809	YBX1	36.2412		P17174	GOT1	17.1285		P17174	GOT1	19.128		P67809	YBX1	26.9457		P17174	GOT1	24.8487		P17174	GOT1	19.2241		P67809	YBX1	37.4998		P17174	GOT1	19.1962		Q13435	SF3B2	35.6898			P12268	IMPDH2	29.5746		O43390	HNRNPR	34.3631		P16403	HIST1H1C	37.1037
	P18124	RPL7	30.9376		Q13435	SF3B2	30.5334		Q13435	SF3B2	32.4345		P18124	RPL7	38.3772		Q13435	SF3B2	28.5029		Q13435	SF3B2	35.7965		P18124	RPL7	39.0956		Q13435	SF3B2	32.7047		P67809	YBX1	27.5109			O43390	HNRNPR	45.8406		P16403	HIST1H1C	49.0902		Q15029	EFTUD2	38.6497
	Q13740-2	ALCAM	24.7501		P67809	YBX1	33.5122		P67809	YBX1	34.0978		Q13740-2	ALCAM	23.6795		P67809	YBX1	31.4263		P67809	YBX1	27.1788		Q13740-2	ALCAM	16.7553		P67809	YBX1	34.1266		P18124	RPL7	35.6898			P16403	HIST1H1C	37.7076		Q15029	EFTUD2	40.0903		Q15046	KARS	29.3738
	P26599	PTBP1	33.5894		P18124	RPL7	33.5122		P18124	RPL7	34.9295		P26599	PTBP1	32.6614		P18124	RPL7	38.0038		P18124	RPL7	37.7852		P26599	PTBP1	33.5105		P18124	RPL7	33.4156		Q13740-2	ALCAM	17.8449			Q15029	EFTUD2	31.7927		Q15046	KARS	35.9994		P17174	GOT1	23.1898
	P40227	CCT6A	29.1697		Q13740-2	ALCAM	16.3838		Q13740-2	ALCAM	23.2863		P40227	CCT6A	31.8449		Q13740-2	ALCAM	21.1945		Q13740-2	ALCAM	23.2015		P40227	CCT6A	31.1169		Q13740-2	ALCAM	17.0633		P26599	PTBP1	36.4333			Q15046	KARS	41.4044		P17174	GOT1	20.4542		Q13435	SF3B2	56.4286
	P62701	RPS4X	28.2858		P26599	PTBP1	35.0017		P26599	PTBP1	31.6029		P62701	RPS4X	36.7441		P26599	PTBP1	40.9272		P26599	PTBP1	39.7739		P62701	RPS4X	44.6807		P26599	PTBP1	33.4156		P40227	CCT6A	27.5109			P17174	GOT1	23.6597		Q13435	SF3B2	54.8173		P67809	YBX1	40.1957
	O95782-2	AP2A1	38.893		P40227	CCT6A	31.2781		P40227	CCT6A	25.7813		O95782-2	AP2A1	40.0102		P40227	CCT6A	35.0805		P40227	CCT6A	28.5046		O95782-2	AP2A1	29.5212		P40227	CCT6A	27.7279		P62701	RPS4X	40.151			Q13435	SF3B2	47.3193		P67809	YBX1	42.5448		P18124	RPL7	41.7417
	P40121	CAPG	33.5894		P62701	RPS4X	38.7252		P62701	RPS4X	34.9295		P40121	CAPG	33.4779		P62701	RPS4X	47.5048		P62701	RPS4X	44.4142		P40121	CAPG	35.1062		P62701	RPS4X	40.5253		O95782-2	AP2A1	40.151			P67809	YBX1	38.447		P18124	RPL7	40.9085		Q13740-2	ALCAM	10.8219
	P68133	ACTA1;ACTC1;ACTG2;ACTA2	37.1251		O95782-2	AP2A1	41.7041		O95782-2	AP2A1	36.5928		P68133	ACTA1;ACTC1;ACTG2;ACTA2	31.0283		O95782-2	AP2A1	37.273		O95782-2	AP2A1	35.1336		P68133	ACTA1;ACTC1;ACTG2;ACTA2	31.1169		O95782-2	AP2A1	38.3924		P40121	CAPG	36.4333			P18124	RPL7	39.9257		Q13740-2	ALCAM	8.99986		P26599	PTBP1	35.5578
	Q96QK1	VPS35	29.1697		P40121	CAPG	29.0439		P40121	CAPG	31.6029		Q96QK1	VPS35	31.0283		P40121	CAPG	41.6581		P40121	CAPG	41.7626		Q96QK1	VPS35	32.7126		P40121	CAPG	39.1034		P68133	ACTA1;ACTC1;ACTG2;ACTA2	35.6898			Q13740-2	ALCAM	8.87238		P26599	PTBP1	42.5448		P40227	CCT6A	34.0118
	P05556	ITGB1	58.3394		P68133	ACTA1;ACTC1;ACTG2;ACTA2	28.2992		P68133	ACTA1;ACTC1;ACTG2;ACTA2	29.9395		P05556	ITGB1	56.3409		P68133	ACTA1;ACTC1;ACTG2;ACTA2	32.1571		P68133	ACTA1;ACTC1;ACTG2;ACTA2	38.4481		P05556	ITGB1	50.2658		P68133	ACTA1;ACTC1;ACTG2;ACTA2	31.9937		Q96QK1	VPS35	29.7415			P26599	PTBP1	38.447		P40227	CCT6A	35.9994		P62701	RPS4X	55.6556
	P47756-2	CAPZB	23.8661		Q96QK1	VPS35	26.8098		Q96QK1	VPS35	30.7712		P47756-2	CAPZB	26.9457		Q96QK1	VPS35	32.1571		Q96QK1	VPS35	34.4707		P47756-2	CAPZB	35.9041		Q96QK1	VPS35	32.7047		P05556	ITGB1	62.4571			P40227	CCT6A	36.2289		P62701	RPS4X	40.0903		O95782-2	AP2A1	30.1468
	P32119	PRDX2	24.7501		P05556	ITGB1	55.8537		P05556	ITGB1	64.0374		P32119	PRDX2	26.9457		P05556	ITGB1	54.0824		P05556	ITGB1	64.9641		P32119	PRDX2	27.1275		P05556	ITGB1	59.0106		P47756-2	CAPZB	28.2544			P62701	RPS4X	41.4044		O95782-2	AP2A1	34.3631		P40121	CAPG	16.2329
	O60841	EIF5B	33.5894		P47756-2	CAPZB	23.0862		P47756-2	CAPZB	28.2762		O60841	EIF5B	29.3953		P47756-2	CAPZB	27.0412		P47756-2	CAPZB	25.853		O60841	EIF5B	30.319		P47756-2	CAPZB	29.1498		P32119	PRDX2	20.819			O95782-2	AP2A1	24.399		P40121	CAPG	18.8179		P68133	ACTA1;ACTC1;ACTG2;ACTA2	36.3307
	P04040	CAT	21.2143		P32119	PRDX2	20.1073		P32119	PRDX2	19.9597		P04040	CAT	21.2299		P32119	PRDX2	25.5795		P32119	PRDX2	23.2015		P04040	CAT	23.1382		P32119	PRDX2	23.462		O60841	EIF5B	35.6898			P40121	CAPG	19.9628		P68133	ACTA1;ACTC1;ACTG2;ACTA2	30.2723		Q96QK1	VPS35	37.8767
	P54577	YARS	26.5179		O60841	EIF5B	34.2569		O60841	EIF5B	37.4244		P54577	YARS	21.2299		O60841	EIF5B	28.5029		O60841	EIF5B	33.8078		P54577	YARS	24.7339		O60841	EIF5B	33.4156		P04040	CAT	28.2544			P68133	ACTA1;ACTC1;ACTG2;ACTA2	36.9682		Q96QK1	VPS35	40.9085		P05556	ITGB1	11.5949
	P21796	VDAC1	41.5447		P04040	CAT	20.1073		P04040	CAT	22.4547		P21796	VDAC1	48.1756		P04040	CAT	27.0412		P04040	CAT	24.5272		P21796	VDAC1	47.8721		P04040	CAT	24.173		P54577	YARS	25.2803			Q96QK1	VPS35	34.7501		P05556	ITGB1	12.2725		P47756-2	CAPZB	23.9628
	P27695	APEX1	21.2143		P54577	YARS	46.1724		P54577	YARS	26.6129		P27695	APEX1	21.2299		P54577	YARS	15.3477		P54577	YARS	26.5159		P27695	APEX1	21.5425		P54577	YARS	24.173		P21796	VDAC1	41.6381			P05556	ITGB1	5.91492		P47756-2	CAPZB	30.2723		P32119	PRDX2	34.0118
	P35998	PSMC2	35.3572		P21796	VDAC1	37.2358		P21796	VDAC1	39.0877		P35998	PSMC2	28.5787		P21796	VDAC1	46.774		P21796	VDAC1	43.0884		P35998	PSMC2	35.1062		P21796	VDAC1	42.6583		P27695	APEX1	23.7932			P47756-2	CAPZB	30.314		P32119	PRDX2	37.6358		O60841	EIF5B	23.9628
	P30740	SERPINB1	22.9822		P27695	APEX1	20.1073		P27695	APEX1	19.9597		P30740	SERPINB1	19.5968		P27695	APEX1	24.8487		P27695	APEX1	23.8644		P30740	SERPINB1	22.3403		P27695	APEX1	19.9072		P35998	PSMC2	28.9979			P32119	PRDX2	34.0108		O60841	EIF5B	30.2723		P04040	CAT	43.2877
	Q08945	SSRP1	40.6608		P35998	PSMC2	28.2992		P35998	PSMC2	36.5928		Q08945	SSRP1	44.9094		P35998	PSMC2	35.0805		P35998	PSMC2	41.0997		Q08945	SSRP1	35.1062		P35998	PSMC2	32.7047		P30740	SERPINB1	19.332			O60841	EIF5B	29.5746		P04040	CAT	48.272		P54577	YARS	44.0607
	O43776	NARS	22.9822		P30740	SERPINB1	18.6179		P30740	SERPINB1	21.623		O43776	NARS	20.4134		P30740	SERPINB1	24.8487		P30740	SERPINB1	19.2241		O43776	NARS	22.3403		P30740	SERPINB1	20.6182		Q08945	SSRP1	37.1769			P04040	CAT	46.58		P54577	YARS	44.9993		P21796	VDAC1	41.7417
	P42166	TMPO	51.268		Q08945	SSRP1	38.7252		Q08945	SSRP1	35.7611		P42166	TMPO	48.1756		Q08945	SSRP1	35.8113		Q08945	SSRP1	31.1562		P42166	TMPO	43.0849		Q08945	SSRP1	41.2363		O43776	NARS	20.819			P54577	YARS	42.1438		P21796	VDAC1	49.9083		P27695	APEX1	30.9198
	P22234	PAICS	38.009		O43776	NARS	47.6618		O43776	NARS	18.2964		P22234	PAICS	39.1937		O43776	NARS	10.2318		O43776	NARS	23.8644		P22234	PAICS	35.9041		O43776	NARS	20.6182		P42166	TMPO	49.0735			P21796	VDAC1	51.7555		P27695	APEX1	29.4541		P35998	PSMC2	23.9628
	P49792	RANBP2	38.893		P42166	TMPO	46.9171		P42166	TMPO	47.4043		P49792	RANBP2	45.726		P42166	TMPO	50.4282		P42166	TMPO	43.7513		P49792	RANBP2	36.702		P42166	TMPO	53.3228		P22234	PAICS	31.2286			P27695	APEX1	36.2289		P35998	PSMC2	26.1814		P30740	SERPINB1	23.9628
	P37837	TALDO1	17.6786		P22234	PAICS	30.5334		P22234	PAICS	32.4345		P37837	TALDO1	19.5968		P22234	PAICS	35.0805		P22234	PAICS	27.8417		P37837	TALDO1	22.3403		P22234	PAICS	32.7047		P49792	RANBP2	48.3299			P35998	PSMC2	34.0108		P30740	SERPINB1	16.3634		Q08945	SSRP1	20.8709
	Q9UHD8	2009-09-01	30.0536		P49792	RANBP2	36.4911		P49792	RANBP2	49.8992		Q9UHD8	2009-09-01	26.9457		P49792	RANBP2	40.9272		P49792	RANBP2	45.74		Q9UHD8	2009-09-01	34.3084		P49792	RANBP2	40.5253		P37837	TALDO1	18.5884			P30740	SERPINB1	20.7022		Q08945	SSRP1	31.9086		O43776	NARS	27.0548
	P16070	CD44	15.0268		P37837	TALDO1	17.1285		P37837	TALDO1	19.9597		P16070	CD44	16.3307		P37837	TALDO1	20.4636		P37837	TALDO1	18.5612		P16070	CD44	18.351		P37837	TALDO1	16.3523		Q9UHD8	2009-09-01	31.9721			Q08945	SSRP1	25.8778		O43776	NARS	30.2723		P42166	TMPO	23.9628
	P06737-2	PYGL	46.8483		Q9UHD8	2009-09-01	35.7464		Q9UHD8	2009-09-01	29.9395		P06737-2	PYGL	58.7905		Q9UHD8	2009-09-01	28.5029		Q9UHD8	2009-09-01	27.1788		P06737-2	PYGL	44.6807		Q9UHD8	2009-09-01	36.2595		P16070	CD44	17.8449			O43776	NARS	31.0533		P42166	TMPO	31.0904		P22234	PAICS	27.0548
	Q15459	SF3A1	30.0536		P16070	CD44	17.1285		P16070	CD44	16.6331		Q15459	SF3A1	32.6614		P16070	CD44	19.0019		P16070	CD44	19.887		Q15459	SF3A1	26.3297		P16070	CD44	20.6182		P06737-2	PYGL	42.3816			P42166	TMPO	23.6597		P22234	PAICS	32.7268		P49792	RANBP2	48.6987
	P07858	CTSB	4.41965		P06737-2	PYGL	46.1724		P06737-2	PYGL	47.4043		P07858	CTSB	6.53228		P06737-2	PYGL	48.2356		P06737-2	PYGL	42.4255		P07858	CTSB	6.38295		P06737-2	PYGL	49.057		Q15459	SF3A1	30.485			P22234	PAICS	31.0533		P49792	RANBP2	40.9085		P37837	TALDO1	19.3249
	P40939	HADHA	37.1251		Q15459	SF3A1	26.8098		Q15459	SF3A1	25.7813		P40939	HADHA	36.7441		Q15459	SF3A1	25.5795		Q15459	SF3A1	25.1901		P40939	HADHA	30.319		Q15459	SF3A1	26.3059		P07858	CTSB	11.8966			P49792	RANBP2	37.7076		P37837	TALDO1	24.5451		Q9UHD8	2009-09-01	40.1957
	Q02809	PLOD1	11.4911		P07858	CTSB	8.19188		P07858	CTSB	7.48489		Q02809	PLOD1	10.615		P07858	CTSB	9.50096		P07858	CTSB	9.28058		Q02809	PLOD1	11.1702		P07858	CTSB	10.6646		P40939	HADHA	40.151			P37837	TALDO1	19.9628		Q9UHD8	2009-09-01	31.9086		P16070	CD44	30.1468
	P50570-3	NA	37.1251		P40939	HADHA	32.7675		P40939	HADHA	40.751		P50570-3	NA	35.111		P40939	HADHA	34.3496		P40939	HADHA	38.4481		P50570-3	NA	29.5212		P40939	HADHA	32.7047		Q02809	PLOD1	17.8449			Q9UHD8	2009-09-01	42.1438		P16070	CD44	31.9086		Q15459	SF3A1	31.6928
	P67936	TPM4	30.0536		Q02809	PLOD1	10.426		Q02809	PLOD1	19.128		P67936	TPM4	31.0283		Q02809	PLOD1	13.886		Q02809	PLOD1	13.258		P67936	TPM4	31.1169		Q02809	PLOD1	12.0865		P50570-3	NA	36.4333			P16070	CD44	24.399		Q15459	SF3A1	37.6358		P07858	CTSB	8.50294
	Q9Y262	EIF3L	33.5894		P50570-3	NA	31.2781		P50570-3	NA	35.7611		Q9Y262	EIF3L	33.4779		P50570-3	NA	34.3496		P50570-3	NA	35.7965		Q9Y262	EIF3L	32.7126		P50570-3	NA	39.1034		P67936	TPM4	28.2544			Q15459	SF3A1	34.7501		P07858	CTSB	8.18169		P40939	HADHA	58.7476
	P40925-3	MDH1	15.9108		P67936	TPM4	27.5545		P67936	TPM4	29.9395		P40925-3	MDH1	17.9638		P67936	TPM4	31.4263		P67936	TPM4	25.853		P40925-3	MDH1	13.5638		P67936	TPM4	33.4156		Q9Y262	EIF3L	24.5367			P07858	CTSB	7.39365		P40939	HADHA	53.181		Q02809	PLOD1	9.27594
	Q15365	PCBP1	30.9376		Q9Y262	EIF3L	44.683		Q9Y262	EIF3L	24.9496		Q15365	PCBP1	26.9457		Q9Y262	EIF3L	14.6169		Q9Y262	EIF3L	27.1788		Q15365	PCBP1	23.9361		Q9Y262	EIF3L	27.7279		P40925-3	MDH1	17.8449			P40939	HADHA	50.2768		Q02809	PLOD1	5.72718		P50570-3	NA	46.3797
	P50454	SERPINH1	46.8483		P40925-3	MDH1	19.3626		P40925-3	MDH1	17.4647		P50454	SERPINH1	39.1937		P40925-3	MDH1	17.5402		P40925-3	MDH1	15.9096		P50454	SERPINH1	39.8935		P40925-3	MDH1	15.6414		Q15365	PCBP1	27.5109			Q02809	PLOD1	8.87238		P50570-3	NA	44.1811		P67936	TPM4	24.7358
	P51858	HDGF	20.3304		Q15365	PCBP1	23.8309		Q15365	PCBP1	24.9496		P51858	HDGF	18.7803		Q15365	PCBP1	32.1571		Q15365	PCBP1	31.1562		P51858	HDGF	20.7446		Q15365	PCBP1	31.9937		P50454	SERPINH1	37.1769			P50570-3	NA	38.447		P67936	TPM4	23.7269		Q9Y262	EIF3L	17.0059
	P0DP25	NA	22.9822		P50454	SERPINH1	38.7252		P50454	SERPINH1	38.2561		P0DP25	NA	27.7622		P50454	SERPINH1	44.5814		P50454	SERPINH1	41.7626		P0DP25	NA	34.3084		P50454	SERPINH1	39.8144		P51858	HDGF	23.0497			P67936	TPM4	24.399		Q9Y262	EIF3L	22.0906		P40925-3	MDH1	23.9628
	Q15084-3	PDIA6	29.1697		P51858	HDGF	19.3626		P51858	HDGF	22.4547		Q15084-3	PDIA6	28.5787		P51858	HDGF	28.5029		P51858	HDGF	18.5612		Q15084-3	PDIA6	27.1275		P51858	HDGF	19.1962		P0DP25	NA	28.9979			Q9Y262	EIF3L	29.5746		P40925-3	MDH1	37.6358		Q15365	PCBP1	29.3738
	Q9NTK5	OLA1	31.8215		P0DP25	NA	26.8098		P0DP25	NA	29.9395		Q9NTK5	OLA1	29.3953		P0DP25	NA	31.4263		P0DP25	NA	27.8417		Q9NTK5	OLA1	22.3403		P0DP25	NA	29.1498		Q15084-3	PDIA6	25.2803			P40925-3	MDH1	26.6171		Q15365	PCBP1	31.0904		P50454	SERPINH1	20.0979
	P52565	ARHGDIA	23.8661		Q15084-3	PDIA6	28.2992		Q15084-3	PDIA6	27.4446		P52565	ARHGDIA	27.7622		Q15084-3	PDIA6	29.9646		Q15084-3	PDIA6	27.8417		P52565	ARHGDIA	33.5105		Q15084-3	PDIA6	28.4388		Q9NTK5	OLA1	23.0497			Q15365	PCBP1	40.6651		P50454	SERPINH1	26.9996		P51858	HDGF	23.9628
	P05388	RPLP0;RPLP0P6	37.1251		Q9NTK5	OLA1	19.3626		Q9NTK5	OLA1	16.6331		P05388	RPLP0;RPLP0P6	32.6614		Q9NTK5	OLA1	29.2337		Q9NTK5	OLA1	22.5386		P05388	RPLP0;RPLP0P6	32.7126		Q9NTK5	OLA1	24.884		P52565	ARHGDIA	30.485			P50454	SERPINH1	28.0959		P51858	HDGF	23.7269		P0DP25	NA	27.0548
	P78344	EIF4G2	37.1251		P52565	ARHGDIA	25.3204		P52565	ARHGDIA	31.6029		P78344	EIF4G2	37.5606		P52565	ARHGDIA	31.4263		P52565	ARHGDIA	27.1788		P78344	EIF4G2	29.5212		P52565	ARHGDIA	27.0169		P05388	RPLP0;RPLP0P6	26.7673			P51858	HDGF	19.2235		P0DP25	NA	27.8178		Q15084-3	PDIA6	43.2877
	Q92973	TNPO1	34.4733		P05388	RPLP0;RPLP0P6	26.8098		P05388	RPLP0;RPLP0P6	29.1079		Q92973	TNPO1	35.111		P05388	RPLP0;RPLP0P6	33.6188		P05388	RPLP0;RPLP0P6	28.5046		Q92973	TNPO1	33.5105		P05388	RPLP0;RPLP0P6	27.7279		P78344	EIF4G2	34.2027			P0DP25	NA	23.6597		Q15084-3	PDIA6	37.6358		Q9NTK5	OLA1	24.7358
	Q5T4S7-3	UBR4	34.4733		P78344	EIF4G2	34.2569		P78344	EIF4G2	36.5928		Q5T4S7-3	UBR4	37.5606		P78344	EIF4G2	30.6954		P78344	EIF4G2	33.8078		Q5T4S7-3	UBR4	34.3084		P78344	EIF4G2	30.5718		Q92973	TNPO1	34.2027			Q15084-3	PDIA6	38.447		Q9NTK5	OLA1	22.9087		P52565	ARHGDIA	23.9628
	Q9Y678	COPG1	33.5894		Q92973	TNPO1	32.7675		Q92973	TNPO1	30.7712		Q9Y678	COPG1	32.6614		Q92973	TNPO1	30.6954		Q92973	TNPO1	33.8078		Q9Y678	COPG1	35.9041		Q92973	TNPO1	35.5486		Q5T4S7-3	UBR4	31.9721			Q9NTK5	OLA1	27.3565		P52565	ARHGDIA	25.3632		P05388	RPLP0;RPLP0P6	30.1468
	P00367	GLUD1	44.1965		Q5T4S7-3	UBR4	37.2358		Q5T4S7-3	UBR4	33.2662		P00367	GLUD1	40.0102		Q5T4S7-3	UBR4	29.2337		Q5T4S7-3	UBR4	37.7852		P00367	GLUD1	38.2977		Q5T4S7-3	UBR4	31.9937		Q9Y678	COPG1	45.3558			P52565	ARHGDIA	18.4841		P05388	RPLP0;RPLP0P6	24.5451		P78344	EIF4G2	51.7906
	Q9Y617	PSAT1	17.6786		Q9Y678	COPG1	40.2147		Q9Y678	COPG1	38.2561		Q9Y617	PSAT1	20.4134		Q9Y678	COPG1	42.3889		Q9Y678	COPG1	45.0771		Q9Y617	PSAT1	19.1489		Q9Y678	COPG1	41.9473		P00367	GLUD1	34.2027			P05388	RPLP0;RPLP0P6	34.7501		P78344	EIF4G2	49.0902		Q92973	TNPO1	24.7358
	P07954-2	FH	21.2143		P00367	GLUD1	34.2569		P00367	GLUD1	37.4244		P07954-2	FH	20.4134		P00367	GLUD1	41.6581		P00367	GLUD1	38.4481		P07954-2	FH	19.1489		P00367	GLUD1	39.8144		Q9Y617	PSAT1	11.8966			P78344	EIF4G2	42.1438		Q92973	TNPO1	26.1814		Q5T4S7-3	UBR4	37.8767
	P78417	GSTO1	30.0536		Q9Y617	PSAT1	16.3838		Q9Y617	PSAT1	16.6331		P78417	GSTO1	28.5787		Q9Y617	PSAT1	19.0019		Q9Y617	PSAT1	17.2354		P78417	GSTO1	35.1062		Q9Y617	PSAT1	17.0633		P07954-2	FH	17.8449			Q92973	TNPO1	22.1809		Q5T4S7-3	UBR4	38.454		Q9Y678	COPG1	28.6008
	Q9P2J5	LARS	42.4287		P07954-2	FH	17.1285		P07954-2	FH	18.2964		Q9P2J5	LARS	40.8268		P07954-2	FH	20.4636		P07954-2	FH	19.887		Q9P2J5	LARS	42.2871		P31944	CASP14	1.42194		P78417	GSTO1	30.485			Q5T4S7-3	UBR4	36.2289		Q9Y678	COPG1	28.6359		P00367	GLUD1	28.6008
	P45974-2	USP5	35.3572		P78417	GSTO1	23.0862		P78417	GSTO1	28.2762		P45974-2	USP5	34.2945		P78417	GSTO1	32.8879		P78417	GSTO1	28.5046		P45974-2	USP5	31.9148		P07954-2	FH	17.0633		Q9P2J5	LARS	31.9721			Q9Y678	COPG1	26.6171		P00367	GLUD1	25.3632		Q9Y617	PSAT1	21.6438
	Q9BWD1	ACAT2	23.8661		Q9P2J5	LARS	39.47		Q9P2J5	LARS	34.0978		Q9BWD1	ACAT2	27.7622		Q9P2J5	LARS	29.9646		Q9P2J5	LARS	39.111		Q9BWD1	ACAT2	28.7233		P78417	GSTO1	29.8608		P45974-2	USP5	35.6898			P00367	GLUD1	28.8352		Q9Y617	PSAT1	27.8178		P31944	CASP14	75.7535
	Q14118	DAG1	5.30358		P45974-2	USP5	33.5122		P45974-2	USP5	39.0877		Q14118	DAG1	3.26614		P45974-2	USP5	32.8879		P45974-2	USP5	39.111		Q14118	DAG1	5.58508		Q9P2J5	LARS	33.4156		Q9BWD1	ACAT2	17.1014			Q9Y617	PSAT1	21.4416		P31944	CASP14	54.8173		P07954-2	FH	27.0548
	Q96AE4	FUBP1	18.5625		Q9BWD1	ACAT2	20.8521		Q9BWD1	ACAT2	18.2964		Q96AE4	FUBP1	17.1472		Q9BWD1	ACAT2	25.5795		Q9BWD1	ACAT2	21.2128		Q96AE4	FUBP1	15.9574		P45974-2	USP5	27.7279		Q14118	DAG1	10.4095			P31944	CASP14	52.4949		P07954-2	FH	31.0904		P78417	GSTO1	16.2329
	P23381-2	WARS	27.4019		Q14118	DAG1	2.97886		Q14118	DAG1	9.14819		P23381-2	WARS	31.8449		Q14118	DAG1	5.1159		Q14118	DAG1	9.94348		P23381-2	WARS	32.7126		Q9BWD1	ACAT2	25.595		Q96AE4	FUBP1	21.5626			P07954-2	FH	33.2714		P78417	GSTO1	14.727		Q9P2J5	LARS	37.1037
	Q9HB71	CACYBP	22.9822		Q96AE4	FUBP1	16.3838		Q96AE4	FUBP1	18.2964		Q9HB71	CACYBP	25.3126		Q96AE4	FUBP1	17.5402		Q96AE4	FUBP1	17.2354		Q9HB71	CACYBP	23.9361		Q14118	DAG1	2.84388		P23381-2	WARS	25.2803			P78417	GSTO1	14.0479		Q9P2J5	LARS	35.9994		P45974-2	USP5	34.0118
	Q9Y230	RUVBL2	28.2858		P23381-2	WARS	25.3204		P23381-2	WARS	27.4446		Q9Y230	RUVBL2	29.3953		P23381-2	WARS	27.772		P23381-2	WARS	25.853		Q9Y230	RUVBL2	27.1275		Q96AE4	FUBP1	17.7743		Q9HB71	CACYBP	25.2803			Q9P2J5	LARS	35.4895		P45974-2	USP5	21.2724		Q9BWD1	ACAT2	28.6008
	Q14247	CTTN	32.7054		Q9HB71	CACYBP	21.5968		Q9HB71	CACYBP	22.4547		Q14247	CTTN	22.0465		Q9HB71	CACYBP	32.8879		Q9HB71	CACYBP	25.853		Q14247	CTTN	27.1275		P23381-2	WARS	24.884		Q9Y230	RUVBL2	25.2803			P45974-2	USP5	30.314		Q9BWD1	ACAT2	35.9994		Q14118	DAG1	2.31898
	O14818	PSMA7	15.0268		Q9Y230	RUVBL2	22.3415		Q9Y230	RUVBL2	24.118		O14818	PSMA7	20.4134		Q9Y230	RUVBL2	29.2337		Q9Y230	RUVBL2	27.8417		O14818	PSMA7	23.1382		Q9HB71	CACYBP	27.0169		Q14247	CTTN	24.5367			Q9BWD1	ACAT2	36.9682		Q14118	DAG1	4.09085		Q96AE4	FUBP1	54.1096
	P20810	CAST	25.634		Q14247	CTTN	40.9594		Q14247	CTTN	29.1079		P20810	CAST	26.1291		Q14247	CTTN	20.4636		Q14247	CTTN	26.5159		P20810	CAST	27.9254		Q9Y230	RUVBL2	21.3291		O14818	PSMA7	23.7932			Q14118	DAG1	4.43619		Q96AE4	FUBP1	44.9993		P23381-2	WARS	19.3249
	O60716-3	CTNND1	29.1697		O14818	PSMA7	20.1073		O14818	PSMA7	19.9597		O60716-3	CTNND1	25.3126		O14818	PSMA7	29.2337		O14818	PSMA7	25.1901		O60716-3	CTNND1	23.1382		Q14247	CTTN	29.1498		P20810	CAST	35.6898			Q96AE4	FUBP1	44.3619		P23381-2	WARS	18.8179		Q9HB71	CACYBP	30.1468
	Q07065	CKAP4	61.8752		P20810	CAST	31.2781		P20810	CAST	34.0978		Q07065	CKAP4	60.4236		P20810	CAST	32.8879		P20810	CAST	33.8078		Q07065	CKAP4	57.4466		O14818	PSMA7	25.595		O60716-3	CTNND1	28.9979			P23381-2	WARS	23.6597		Q9HB71	CACYBP	22.9087		Q9Y230	RUVBL2	24.7358
	Q14683	SMC1A	26.5179		O60716-3	CTNND1	29.0439		O60716-3	CTNND1	28.2762		Q14683	SMC1A	24.4961		O60716-3	CTNND1	27.772		O60716-3	CTNND1	22.5386		Q14683	SMC1A	27.9254		P20810	CAST	31.9937		Q07065	CKAP4	49.0735			Q9HB71	CACYBP	23.6597		Q9Y230	RUVBL2	22.0906		Q14247	CTTN	45.6067
	P12429	ANXA3	36.2412		Q07065	CKAP4	113.197		Q07065	CKAP4	52.3942		P12429	ANXA3	34.2945		Q07065	CKAP4	17.5402		Q07065	CKAP4	53.6948		P12429	ANXA3	30.319		O60716-3	CTNND1	27.7279		Q14683	SMC1A	28.2544			Q9Y230	RUVBL2	25.1384		Q14247	CTTN	35.1813		O14818	PSMA7	23.9628
	P04259	KRT6B	8.83931		Q14683	SMC1A	28.2992		Q14683	SMC1A	29.1079		P04259	KRT6B	10.615		Q14683	SMC1A	29.9646		Q14683	SMC1A	27.8417		P04259	KRT6B	5.58508		Q07065	CKAP4	52.6119		P12429	ANXA3	28.2544			Q14247	CTTN	40.6651		CON__P12763	NA	3.27268		P20810	CAST	34.0118
	P05198	EIF2S1	30.0536		P12429	ANXA3	26.0651		P12429	ANXA3	27.4446		P05198	EIF2S1	29.3953		P12429	ANXA3	29.9646		P12429	ANXA3	29.8304		P05198	EIF2S1	29.5212		Q14683	SMC1A	27.0169		P04259	KRT6B	8.17891			CON__P12763	NA	8.13301		O14818	PSMA7	23.7269		O60716-3	CTNND1	49.4717
	O60763	USO1	38.009		P04259	KRT6B	8.19188		P04259	KRT6B	22.4547		O60763	USO1	31.0283		P04259	KRT6B	12.4243		P04259	KRT6B	3.97739		O60763	USO1	32.7126		P12429	ANXA3	27.7279		P05198	EIF2S1	26.0238			O14818	PSMA7	25.1384		P20810	CAST	40.9085		Q07065	CKAP4	20.0979
	P22692	IGFBP4	6.18752		P05198	EIF2S1	26.0651		P05198	EIF2S1	29.1079		P22692	IGFBP4	5.71575		P05198	EIF2S1	29.9646		P05198	EIF2S1	29.1675		P22692	IGFBP4	4.78721		P04259	KRT6B	4.9768		O60763	USO1	36.4333			P20810	CAST	35.4895		O60716-3	CTNND1	49.9083		Q14683	SMC1A	34.0118
	Q9UM54-6	MYO6	38.893		O60763	USO1	42.4488		O60763	USO1	35.7611		Q9UM54-6	MYO6	32.6614		O60763	USO1	34.3496		O60763	USO1	33.1449		Q9UM54-6	MYO6	31.9148		P05198	EIF2S1	27.0169		P98088	MUC5AC	1.48707			O60716-3	CTNND1	48.0587		Q07065	CKAP4	26.9996		P12429	ANXA3	21.6438
	O95336	PGLS	17.6786		P22692	IGFBP4	1.48943		P22692	IGFBP4	4.98992		O95336	PGLS	21.2299		P22692	IGFBP4	4.38506		P22692	IGFBP4	4.64029		O95336	PGLS	19.9467		O60763	USO1	39.1034		P22692	IGFBP4	4.46122			Q07065	CKAP4	22.9203		Q14683	SMC1A	31.0904		P04259	KRT6B	48.6987
	Q9C0C2	TNKS1BP1	15.9108		Q9UM54-6	MYO6	38.7252		Q9UM54-6	MYO6	34.0978		Q9C0C2	TNKS1BP1	13.8811		Q9UM54-6	MYO6	30.6954		Q9UM54-6	MYO6	27.8417		Q9C0C2	TNKS1BP1	15.1595		P98088	MUC5AC	1.42194		Q9UM54-6	MYO6	28.9979			Q14683	SMC1A	32.532		P12429	ANXA3	25.3632		P05198	EIF2S1	23.9628
	P46060	RANGAP1	35.3572		O95336	PGLS	17.8732		O95336	PGLS	21.623		P46060	RANGAP1	29.3953		O95336	PGLS	23.387		O95336	PGLS	16.5725		P46060	RANGAP1	30.319		P22692	IGFBP4	4.9768		O95336	PGLS	20.819			P12429	ANXA3	22.1809		P04259	KRT6B	61.3627		O60763	USO1	29.3738
	P60660-2	MYL6	21.2143		Q9C0C2	TNKS1BP1	14.8943		Q9C0C2	TNKS1BP1	21.623		P60660-2	MYL6	22.863		Q9C0C2	TNKS1BP1	15.3477		Q9C0C2	TNKS1BP1	16.5725		P60660-2	MYL6	30.319		Q9UM54-6	MYO6	34.1266		Q9C0C2	TNKS1BP1	20.0755			P04259	KRT6B	43.6225		P05198	EIF2S1	22.0906		Q9UM54-6	MYO6	43.2877
	Q99798	ACO2	25.634		P46060	RANGAP1	32.7675		P46060	RANGAP1	33.2662		Q99798	ACO2	29.3953		P46060	RANGAP1	24.8487		P46060	RANGAP1	27.1788		Q99798	ACO2	23.9361		O95336	PGLS	18.4852		P46060	RANGAP1	28.9979			P05198	EIF2S1	29.5746		O60763	USO1	35.9994		O95336	PGLS	29.3738
	P62241	RPS8	30.0536		P60660-2	MYL6	29.7886		P60660-2	MYL6	27.4446		P62241	RPS8	29.3953		P60660-2	MYL6	32.8879		P60660-2	MYL6	30.4933		P62241	RPS8	27.1275		Q9C0C2	TNKS1BP1	15.6414		P60660-2	MYL6	30.485			O60763	USO1	22.9203		Q9UM54-6	MYO6	51.5447		Q9C0C2	TNKS1BP1	55.6556
	P48147	PREP	15.0268		Q99798	ACO2	27.5545		Q99798	ACO2	29.9395		P48147	PREP	15.5142		Q99798	ACO2	29.2337		Q99798	ACO2	27.8417		P48147	PREP	17.5531		P46060	RANGAP1	29.1498		Q99798	ACO2	33.4592			Q9UM54-6	MYO6	43.6225		O95336	PGLS	28.6359		P46060	RANGAP1	24.7358
	O43847	NRD1	20.3304		P62241	RPS8	23.8309		P62241	RPS8	29.9395		O43847	NRD1	17.1472		P62241	RPS8	31.4263		P62241	RPS8	27.8417		O43847	NRD1	14.3616		P60660-2	MYL6	33.4156		P62241	RPS8	28.2544			O95336	PGLS	26.6171		Q9C0C2	TNKS1BP1	66.2717		P60660-2	MYL6	27.8278
	P40763	STAT3	26.5179		P48147	PREP	24.5756		P48147	PREP	14.1381		P40763	STAT3	24.4961		P48147	PREP	24.8487		P48147	PREP	17.2354		P40763	STAT3	20.7446		Q99798	ACO2	29.8608		P48147	PREP	11.1531			Q9C0C2	TNKS1BP1	50.2768		P46060	RANGAP1	22.9087		Q99798	ACO2	29.3738
	P54578	USP14	13.259		O43847	NRD1	15.639		O43847	NRD1	14.9698		P54578	USP14	12.248		O43847	NRD1	15.3477		O43847	NRD1	17.2354		P54578	USP14	9.57443		P62241	RPS8	29.8608		O43847	NRD1	18.5884			P46060	RANGAP1	22.1809		P60660-2	MYL6	25.3632		P62241	RPS8	30.9198
	P17844	DDX5	36.2412		P40763	STAT3	21.5968		P40763	STAT3	24.118		P17844	DDX5	30.2118		P40763	STAT3	24.1178		P40763	STAT3	23.2015		P17844	DDX5	36.702		P48147	PREP	19.9072		P40763	STAT3	26.0238			P60660-2	MYL6	23.6597		Q99798	ACO2	26.1814		P48147	PREP	23.1898
	P52597	HNRNPF	21.2143		P54578	USP14	7.44716		P54578	USP14	14.1381		P52597	HNRNPF	17.9638		P54578	USP14	13.1552		P54578	USP14	13.9209		P52597	HNRNPF	25.5318		O43847	NRD1	15.6414		P54578	USP14	10.4095			Q99798	ACO2	28.8352		P62241	RPS8	33.5449		O43847	NRD1	27.8278
	P35580	MYH10	24.7501		P17844	DDX5	49.896		P17844	DDX5	30.7712		P35580	MYH10	29.3953		P17844	DDX5	13.886		P17844	DDX5	29.8304		P35580	MYH10	30.319		P40763	STAT3	27.0169		P17844	DDX5	30.485			P62241	RPS8	28.8352		P48147	PREP	22.9087		P40763	STAT3	40.1957
	P62249	RPS16	20.3304		P52597	HNRNPF	18.6179		P52597	HNRNPF	22.4547		P62249	RPS16	18.7803		P52597	HNRNPF	29.2337		P52597	HNRNPF	23.8644		P62249	RPS16	19.9467		P54578	USP14	9.24262		P52597	HNRNPF	24.5367			P48147	PREP	44.3619		O43847	NRD1	26.1814		P54578	USP14	29.3738
	Q99873-3	PRMT1	28.2858		P35580	MYH10	37.9805		P35580	MYH10	35.7611		Q99873-3	PRMT1	33.4779		P35580	MYH10	29.2337		P35580	MYH10	31.1562		Q99873-3	PRMT1	27.9254		P17844	DDX5	27.7279		P35580	MYH10	34.9462			O43847	NRD1	27.3565		P40763	STAT3	46.6356		P17844	DDX5	38.6497
	O60568	PLOD3	16.7947		P62249	RPS16	20.1073		P62249	RPS16	20.7913		O60568	PLOD3	17.1472		P62249	RPS16	26.3104		P62249	RPS16	22.5386		O60568	PLOD3	11.968		P52597	HNRNPF	27.7279		P62249	RPS16	20.819			P40763	STAT3	40.6651		P54578	USP14	30.2723		P52597	HNRNPF	27.8278
	P53992	SEC24C	26.5179		Q99873-3	PRMT1	26.8098		Q99873-3	PRMT1	27.4446		P53992	SEC24C	24.4961		Q99873-3	PRMT1	28.5029		Q99873-3	PRMT1	25.1901		P53992	SEC24C	26.3297		P35580	MYH10	31.9937		Q99873-3	PRMT1	28.9979			P54578	USP14	37.7076		P17844	DDX5	37.6358		P35580	MYH10	34.0118
	O43242	PSMD3	25.634		O60568	PLOD3	15.639		O60568	PLOD3	19.9597		O43242	PSMD3	29.3953		O60568	PLOD3	13.1552		O60568	PLOD3	14.5838		O43242	PSMD3	30.319		P62249	RPS16	19.9072		O60568	PLOD3	14.1272			P17844	DDX5	42.8832		P52597	HNRNPF	33.5449		P62249	RPS16	28.6008
	P04843	RPN1	30.0536		P53992	SEC24C	25.3204		P53992	SEC24C	29.1079		P04843	RPN1	34.2945		P53992	SEC24C	27.0412		P53992	SEC24C	29.8304		P04843	RPN1	34.3084		Q99873-3	PRMT1	26.3059		P53992	SEC24C	28.2544			P52597	HNRNPF	32.532		P35580	MYH10	38.454		Q99873-3	PRMT1	18.5519
	P25786	PSMA1	18.5625		O43242	PSMD3	26.8098		O43242	PSMD3	24.118		P25786	PSMA1	16.3307		O43242	PSMD3	27.772		O43242	PSMD3	21.8757		P25786	PSMA1	18.351		O60568	PLOD3	12.0865		O43242	PSMD3	24.5367			P35580	MYH10	27.3565		P62249	RPS16	24.5451		O60568	PLOD3	10.0489
	O15144	ARPC2	25.634		P04843	RPN1	61.0667		P04843	RPN1	24.118		O15144	ARPC2	20.4134		P04843	RPN1	20.4636		P04843	RPN1	33.8078		O15144	ARPC2	22.3403		P53992	SEC24C	23.462		P04843	RPN1	29.7415			P62249	RPS16	22.9203		Q99873-3	PRMT1	22.0906		P53992	SEC24C	30.1468
	Q16576	RBBP7	25.634		P25786	PSMA1	14.1496		P25786	PSMA1	19.9597		Q16576	RBBP7	22.863		P25786	PSMA1	22.6561		P25786	PSMA1	21.2128		Q16576	RBBP7	24.7339		O43242	PSMD3	26.3059		P25786	PSMA1	22.3061			Q99873-3	PRMT1	22.9203		O60568	PLOD3	5.72718		O43242	PSMD3	16.2329
	P52907	CAPZA1	27.4019		O15144	ARPC2	21.5968		O15144	ARPC2	24.9496		P52907	CAPZA1	23.6795		O15144	ARPC2	26.3104		O15144	ARPC2	25.1901		P52907	CAPZA1	27.1275		P04843	RPN1	30.5718		O15144	ARPC2	20.819			O60568	PLOD3	4.43619		P53992	SEC24C	27.8178		P04843	RPN1	40.1957
	P41091	EIF2S3;EIF2S3L	24.7501		Q16576	RBBP7	21.5968		Q16576	RBBP7	21.623		P41091	EIF2S3;EIF2S3L	23.6795		Q16576	RBBP7	23.387		Q16576	RBBP7	27.1788		P41091	EIF2S3;EIF2S3L	23.9361		P25786	PSMA1	22.0401		Q16576	RBBP7	20.0755			P53992	SEC24C	34.0108		O43242	PSMD3	22.0906		P25786	PSMA1	22.4168
	P09211	GSTP1	18.5625		P52907	CAPZA1	26.0651		P52907	CAPZA1	25.7813		P09211	GSTP1	22.863		P52907	CAPZA1	29.9646		P52907	CAPZA1	25.853		P09211	GSTP1	28.7233		O15144	ARPC2	22.7511		P52907	CAPZA1	27.5109			O43242	PSMD3	23.6597		P04843	RPN1	40.9085		O15144	ARPC2	13.1409
	P61916	NPC2	10.6072		P41091	EIF2S3;EIF2S3L	19.3626		P41091	EIF2S3;EIF2S3L	23.2863		P61916	NPC2	10.615		P41091	EIF2S3;EIF2S3L	21.1945		P41091	EIF2S3;EIF2S3L	19.2241		P61916	NPC2	11.968		Q16576	RBBP7	24.173		P41091	EIF2S3;EIF2S3L	20.819			P04843	RPN1	47.3193		P25786	PSMA1	17.9997		Q16576	RBBP7	19.3249
	Q9BUJ2-2	HNRNPUL1	25.634		P09211	GSTP1	26.0651		P09211	GSTP1	22.4547		Q9BUJ2-2	HNRNPUL1	27.7622		P09211	GSTP1	36.5422		P09211	GSTP1	26.5159		Q9BUJ2-2	HNRNPUL1	20.7446		P52907	CAPZA1	22.7511		P09211	GSTP1	28.9979			P25786	PSMA1	17.0054		O15144	ARPC2	15.5452		P52907	CAPZA1	25.5088
	P15880	RPS2	25.634		P61916	NPC2	8.19188		P61916	NPC2	9.14819		P15880	RPS2	22.863		P61916	NPC2	9.50096		P61916	NPC2	10.6064		P15880	RPS2	27.1275		P41091	EIF2S3;EIF2S3L	22.7511		P61916	NPC2	10.4095			O15144	ARPC2	18.4841		Q16576	RBBP7	21.2724		P41091	EIF2S3;EIF2S3L	24.7358
	P29692-2	EEF1D	24.7501		Q9BUJ2-2	HNRNPUL1	23.8309		Q9BUJ2-2	HNRNPUL1	24.118		P29692-2	EEF1D	23.6795		Q9BUJ2-2	HNRNPUL1	23.387		Q9BUJ2-2	HNRNPUL1	24.5272		P29692-2	EEF1D	27.1275		P09211	GSTP1	31.9937		Q9BUJ2-2	HNRNPUL1	25.2803			Q16576	RBBP7	22.9203		P52907	CAPZA1	21.2724		P09211	GSTP1	28.6008
	Q9NSE4	IARS2	30.0536		P15880	RPS2	23.8309		P15880	RPS2	33.2662		Q9NSE4	IARS2	32.6614		P15880	RPS2	35.0805		P15880	RPS2	27.1788		Q9NSE4	IARS2	27.1275		P61916	NPC2	10.6646		P15880	RPS2	31.9721			P52907	CAPZA1	22.9203		P41091	EIF2S3;EIF2S3L	26.9996		P61916	NPC2	5.41096
	P48444	ARCN1	30.0536		P29692-2	EEF1D	19.3626		P29692-2	EEF1D	20.7913		P48444	ARCN1	28.5787		P29692-2	EEF1D	22.6561		P29692-2	EEF1D	23.8644		P48444	ARCN1	29.5212		Q9BUJ2-2	HNRNPUL1	27.0169		P29692-2	EEF1D	22.3061			P41091	EIF2S3;EIF2S3L	29.5746		P09211	GSTP1	22.9087		Q9BUJ2-2	HNRNPUL1	41.7417
	Q96TA1-2	FAM129B	38.009		Q9NSE4	IARS2	32.0228		Q9NSE4	IARS2	29.1079		Q96TA1-2	FAM129B	37.5606		Q9NSE4	IARS2	29.2337		Q9NSE4	IARS2	27.1788		Q96TA1-2	FAM129B	31.9148		P15880	RPS2	28.4388		Q9NSE4	IARS2	32.7156			P09211	GSTP1	22.9203		P61916	NPC2	4.90902		P15880	RPS2	34.0118
	Q9Y266	NUDC	22.9822		P48444	ARCN1	28.2992		P48444	ARCN1	24.9496		Q9Y266	NUDC	24.4961		P48444	ARCN1	25.5795		P48444	ARCN1	26.5159		Q9Y266	NUDC	23.9361		P29692-2	EEF1D	23.462		P48444	ARCN1	25.2803			P61916	NPC2	2.95746		Q9BUJ2-2	HNRNPUL1	39.2721		P29692-2	EEF1D	26.2818
	P16152	CBR1	16.7947		Q96TA1-2	FAM129B	42.4488		Q96TA1-2	FAM129B	39.0877		P16152	CBR1	19.5968		Q96TA1-2	FAM129B	38.7347		Q96TA1-2	FAM129B	37.1223		P16152	CBR1	23.1382		Q9NSE4	IARS2	33.4156		Q96TA1-2	FAM129B	37.1769			Q9BUJ2-2	HNRNPUL1	34.0108		P15880	RPS2	26.9996		Q9NSE4	IARS2	30.1468
	P28066	PSMA5	15.9108		Q9Y266	NUDC	17.8732		Q9Y266	NUDC	21.623		P28066	PSMA5	17.1472		Q9Y266	NUDC	24.1178		Q9Y266	NUDC	17.8983		P28066	PSMA5	20.7446		P48444	ARCN1	26.3059		Q9Y266	NUDC	20.819			P15880	RPS2	26.6171		P29692-2	EEF1D	26.1814		P48444	ARCN1	20.0979
	P49591	SARS	19.4465		P00750	PLAT	4.4683		P00750	PLAT	1.66331		P49591	SARS	25.3126		P16152	CBR1	21.1945		P16152	CBR1	17.2354		P49591	SARS	23.9361		Q96TA1-2	FAM129B	42.6583		P16152	CBR1	17.8449			P29692-2	EEF1D	23.6597		Q9NSE4	IARS2	29.4541		Q96TA1-2	FAM129B	16.2329
	P51991	HNRNPA3	29.1697		P16152	CBR1	18.6179		P16152	CBR1	21.623		P51991	HNRNPA3	21.2299		P28066	PSMA5	22.6561		P28066	PSMA5	21.2128		P51991	HNRNPA3	25.5318		Q9Y266	NUDC	19.9072		P28066	PSMA5	20.0755			Q9NSE4	IARS2	23.6597		P48444	ARCN1	20.4542		Q9Y266	NUDC	18.5519
	Q15233	NONO	24.7501		P28066	PSMA5	14.1496		P28066	PSMA5	19.128		Q15233	NONO	19.5968		P49591	SARS	21.9253		P49591	SARS	21.2128		Q15233	NONO	20.7446		P00750	PLAT	1.42194		P49591	SARS	19.332			P48444	ARCN1	24.399		Q96TA1-2	FAM129B	17.1816		P16152	CBR1	34.0118
	P25788-2	PSMA3	15.0268		P49591	SARS	18.6179		P49591	SARS	19.9597		P25788-2	PSMA3	14.6976		P51991	HNRNPA3	27.0412		P51991	HNRNPA3	28.5046		P25788-2	PSMA3	17.5531		P16152	CBR1	22.0401		P51991	HNRNPA3	26.0238			Q96TA1-2	FAM129B	12.5692		Q9Y266	NUDC	17.1816		P28066	PSMA5	28.6008
	Q9P258	RCC2	18.5625		P51991	HNRNPA3	25.3204		P51991	HNRNPA3	29.1079		Q9P258	RCC2	14.6976		Q15233	NONO	24.1178		Q15233	NONO	22.5386		Q9P258	RCC2	16.7553		P28066	PSMA5	19.9072		Q15233	NONO	20.0755			P23142	FBLN1	1.47873		P16152	CBR1	28.6359		P49591	SARS	23.9628
	P42224	STAT1	27.4019		Q15233	NONO	17.8732		Q15233	NONO	29.1079		P42224	STAT1	25.3126		P25788-2	PSMA3	17.5402		P25788-2	PSMA3	13.9209		P42224	STAT1	20.7446		P49591	SARS	18.4852		P25788-2	PSMA3	17.1014			Q9Y266	NUDC	17.0054		P28066	PSMA5	17.9997		P51991	HNRNPA3	35.5578
	P45880	VDAC2	35.3572		P25788-2	PSMA3	12.6602		P25788-2	PSMA3	18.2964		P45880	VDAC2	39.1937		Q9UM47	NOTCH3	1.46169		Q9P258	RCC2	17.2354		P45880	VDAC2	40.6913		P51991	HNRNPA3	23.462		Q9P258	RCC2	15.6143			P16152	CBR1	28.0959		P49591	SARS	30.2723		Q15233	NONO	34.7848
	P21399	ACO1	29.1697		Q9P258	RCC2	16.3838		Q9P258	RCC2	14.9698		P21399	ACO1	30.2118		Q9P258	RCC2	13.886		P42224	STAT1	22.5386		P21399	ACO1	27.9254		Q15233	NONO	22.7511		P42224	STAT1	28.9979			P28066	PSMA5	23.6597		P51991	HNRNPA3	40.9085		P25788-2	PSMA3	20.0979
	Q8NBS9	TXNDC5	29.1697		P42224	STAT1	26.8098		P42224	STAT1	29.9395		Q8NBS9	TXNDC5	25.3126		P42224	STAT1	21.9253		P45880	VDAC2	31.1562		Q8NBS9	TXNDC5	27.9254		P25788-2	PSMA3	17.0633		P45880	VDAC2	26.0238			P49591	SARS	28.0959		Q15233	NONO	40.0903		Q9UM47	NOTCH3	23.1898
	P34897-3	SHMT2	37.1251		P45880	VDAC2	32.0228		P45880	VDAC2	29.1079		P34897-3	SHMT2	32.6614		P45880	VDAC2	38.0038		P21399	ACO1	27.8417		P34897-3	SHMT2	32.7126		Q9P258	RCC2	12.7975		P21399	ACO1	28.9979			P51991	HNRNPA3	35.4895		P25788-2	PSMA3	17.1816		Q9P258	RCC2	17.0059
	Q9BSJ8	ESYT1	52.1519		P21399	ACO1	35.0017		P21399	ACO1	28.2762		Q9BSJ8	ESYT1	50.6252		P21399	ACO1	27.772		Q8NBS9	TXNDC5	23.2015		Q9BSJ8	ESYT1	41.4892		P42224	STAT1	24.173		Q8NBS9	TXNDC5	28.9979			Q15233	NONO	28.8352		Q9UM47	NOTCH3	26.9996		P42224	STAT1	44.8337
	Q9Y265	RUVBL1	26.5179		Q8NBS9	TXNDC5	26.8098		Q8NBS9	TXNDC5	28.2762		Q9Y265	RUVBL1	26.1291		Q8NBS9	TXNDC5	29.9646		P34897-3	SHMT2	31.8191		Q9Y265	RUVBL1	27.1275		P45880	VDAC2	30.5718		P34897-3	SHMT2	31.9721			P25788-2	PSMA3	19.2235		Q9P258	RCC2	24.5451		P45880	VDAC2	37.1037
	O00231	PSMD11	20.3304		P34897-3	SHMT2	23.0862		P34897-3	SHMT2	28.2762		O00231	PSMD11	23.6795		P34897-3	SHMT2	35.0805		Q9BSJ8	ESYT1	42.4255		O00231	PSMD11	23.9361		P21399	ACO1	29.8608		Q9BSJ8	ESYT1	47.5864			Q9UM47	NOTCH3	23.6597		P42224	STAT1	36.8176		P21399	ACO1	14.6869
	Q99536	VAT1	37.1251		Q9BSJ8	ESYT1	49.1513		Q9BSJ8	ESYT1	38.2561		P53634	CTSC	1.63307		Q9BSJ8	ESYT1	36.5422		Q9Y265	RUVBL1	21.8757		P53634	CTSC	3.98935		Q8NBS9	TXNDC5	25.595		Q9Y265	RUVBL1	22.3061			Q9P258	RCC2	22.9203		P45880	VDAC2	42.5448		Q8NBS9	TXNDC5	27.0548
	P61604	HSPE1	18.5625		Q9Y265	RUVBL1	17.8732		Q9Y265	RUVBL1	23.2863		Q99536	VAT1	43.2764		Q9Y265	RUVBL1	24.8487		O00231	PSMD11	23.2015		Q99536	VAT1	43.0849		P34897-3	SHMT2	28.4388		O00231	PSMD11	24.5367			P42224	STAT1	32.532		P21399	ACO1	18.8179		P34897-3	SHMT2	27.0548
	Q9BR76	CORO1B	19.4465		O00231	PSMD11	21.5968		O00231	PSMD11	23.2863		P61604	HSPE1	22.863		O00231	PSMD11	24.8487		Q99538	LGMN	1.9887		P61604	HSPE1	23.9361		Q9BSJ8	ESYT1	41.9473		P53634	CTSC	3.71769			P45880	VDAC2	39.1863		Q8NBS9	TXNDC5	27.8178		Q9BSJ8	ESYT1	23.1898
	P16615	ATP2A2	38.009		P53634	CTSC	3.72358		P53634	CTSC	2.49496		Q9BR76	CORO1B	23.6795		P53634	CTSC	5.1159		P53634	CTSC	3.97739		Q9BR76	CORO1B	23.9361		Q9Y265	RUVBL1	23.462		Q99536	VAT1	31.2286			P21399	ACO1	17.7448		P34897-3	SHMT2	30.2723		Q9Y265	RUVBL1	22.4168
	Q5VYK3	ECM29	30.0536		Q99536	VAT1	27.5545		Q99536	VAT1	35.7611		P16615	ATP2A2	44.0929		Q99536	VAT1	40.9272		Q99536	VAT1	41.7626		P16615	ATP2A2	40.6913		O00231	PSMD11	20.6182		P61604	HSPE1	24.5367			Q8NBS9	TXNDC5	25.1384		Q9BSJ8	ESYT1	24.5451		O00231	PSMD11	20.8709
	Q9NTJ3	SMC4	36.2412		P61604	HSPE1	20.8521		P61604	HSPE1	23.2863		Q13753	LAMC2	2.44961		P61604	HSPE1	27.0412		P61604	HSPE1	21.8757		Q13753	LAMC2	2.39361		P53634	CTSC	4.26583		Q9BR76	CORO1B	23.7932			P34897-3	SHMT2	31.0533		Q9Y265	RUVBL1	25.3632		P53634	CTSC	6.18396
	P16949	STMN1	16.7947		Q9BR76	CORO1B	17.8732		Q9BR76	CORO1B	19.128		Q5VYK3	ECM29	26.9457		Q9BR76	CORO1B	24.8487		Q9BR76	CORO1B	18.5612		Q5VYK3	ECM29	27.1275		Q99536	VAT1	42.6583		P16615	ATP2A2	36.4333			Q9BSJ8	ESYT1	22.1809		O00231	PSMD11	22.9087		Q99536	VAT1	8.50294
	P61812	TGFB2	1.76786		P16615	ATP2A2	44.683		P16615	ATP2A2	40.751		Q9NTJ3	SMC4	32.6614		P16615	ATP2A2	35.8113		P16615	ATP2A2	35.7965		Q9NTJ3	SMC4	31.1169		P61604	HSPE1	27.7279		Q13753	LAMC2	2.97415			Q9Y265	RUVBL1	25.1384		P53634	CTSC	5.72718		P61604	HSPE1	24.7358
	P21589	NT5E	38.893		Q5VYK3	ECM29	33.5122		Q13753	LAMC2	5.82158		P16949	STMN1	16.3307		Q13753	LAMC2	2.19253		Q13753	LAMC2	3.97739		P16949	STMN1	14.3616		Q9BR76	CORO1B	17.7743		Q5VYK3	ECM29	32.7156			O00231	PSMD11	26.6171		Q99536	VAT1	8.99986		Q9BR76	CORO1B	29.3738
	Q06210-2	GFPT1	27.4019		Q9NTJ3	SMC4	31.2781		Q5VYK3	ECM29	35.7611		P21589	NT5E	39.1937		Q5VYK3	ECM29	34.3496		Q5VYK3	ECM29	31.1562		P21589	NT5E	35.1062		P16615	ATP2A2	40.5253		Q9NTJ3	SMC4	33.4592			P53634	CTSC	7.39365		P61604	HSPE1	20.4542		P16615	ATP2A2	32.4658
	Q9Y3F4	STRAP	20.3304		P16949	STMN1	12.6602		Q9NTJ3	SMC4	33.2662		Q06210-2	GFPT1	22.0465		Q9NTJ3	SMC4	27.772		Q9NTJ3	SMC4	25.853		Q06210-2	GFPT1	24.7339		Q13753	LAMC2	2.84388		P16949	STMN1	14.1272			Q99536	VAT1	14.0479		Q9BR76	CORO1B	31.9086		Q5VYK3	ECM29	21.6438
	O15143	ARPC1B	24.7501		P61812	TGFB2	2.23415		P16949	STMN1	17.4647		Q9Y3F4	STRAP	21.2299		P16949	STMN1	11.6935		P16949	STMN1	12.5951		Q9Y3F4	STRAP	20.7446		Q5VYK3	ECM29	34.1266		P21589	NT5E	33.4592			P61604	HSPE1	23.6597		P16615	ATP2A2	37.6358		Q9NTJ3	SMC4	23.9628
	P28838-2	LAP3	21.2143		P21589	NT5E	70.748		P61812	TGFB2	1.66331		O15143	ARPC1B	26.9457		P61812	TGFB2	2.92337		P61812	TGFB2	1.3258		O15143	ARPC1B	26.3297		Q9NTJ3	SMC4	30.5718		Q06210-2	GFPT1	18.5884			Q9BR76	CORO1B	29.5746		Q5VYK3	ECM29	20.4542		P16949	STMN1	19.3249
	Q9NS86	LANCL2	2.65179		Q06210-2	GFPT1	25.3204		P21589	NT5E	36.5928		P28838-2	LAP3	17.9638		P21589	NT5E	13.886		P21589	NT5E	37.7852		P28838-2	LAP3	21.5425		P16949	STMN1	12.0865		Q9Y3F4	STRAP	17.8449			P16615	ATP2A2	25.1384		Q9NTJ3	SMC4	20.4542		P21589	NT5E	4.63797
	P62269	RPS18	24.7501		Q9Y3F4	STRAP	20.1073		Q06210-2	GFPT1	20.7913		Q9NS86	LANCL2	2.44961		Q06210-2	GFPT1	22.6561		Q06210-2	GFPT1	19.887		Q9NS86	LANCL2	2.39361		P61812	TGFB2	2.13291		O15143	ARPC1B	19.332			Q5VYK3	ECM29	18.4841		P16949	STMN1	24.5451		Q06210-2	GFPT1	28.6008
	P62277	RPS13	20.3304		O15143	ARPC1B	20.1073		Q9Y3F4	STRAP	18.2964		P62269	RPS18	25.3126		Q9Y3F4	STRAP	24.1178		Q9Y3F4	STRAP	19.887		P62269	RPS18	25.5318		P21589	NT5E	36.2595		P28838-2	LAP3	18.5884			Q9NTJ3	SMC4	17.7448		P21589	NT5E	4.09085		Q9Y3F4	STRAP	21.6438
	Q9UMS4	PRPF19	20.3304		P28838-2	LAP3	17.8732		O15143	ARPC1B	19.128		P62277	RPS13	23.6795		O15143	ARPC1B	24.1178		O15143	ARPC1B	24.5272		P62277	RPS13	35.9041		Q06210-2	GFPT1	23.462		Q9NS86	LANCL2	1.48707			P16949	STMN1	22.9203		Q06210-2	GFPT1	21.2724		O15143	ARPC1B	13.9139
	P19105	MYL12A;MYL12B	16.7947		Q9NS86	LANCL2	1.48943		P28838-2	LAP3	19.9597		Q9UMS4	PRPF19	26.9457		P28838-2	LAP3	22.6561		P28838-2	LAP3	19.2241		Q9UMS4	PRPF19	22.3403		Q9Y3F4	STRAP	21.3291		P62269	RPS18	20.819			P21589	NT5E	5.91492		Q9Y3F4	STRAP	24.5451		P28838-2	LAP3	21.6438
	P49915	GMPS	17.6786		P62269	RPS18	18.6179		Q9NS86	LANCL2	2.49496		P19105	MYL12A;MYL12B	24.4961		Q9NS86	LANCL2	2.19253		Q9NS86	LANCL2	1.9887		P19105	MYL12A;MYL12B	30.319		O15143	ARPC1B	21.3291		P62277	RPS13	31.2286			Q06210-2	GFPT1	33.2714		O15143	ARPC1B	14.727		Q9NS86	LANCL2	44.0607
	P51149	RAB7A	22.9822		P62277	RPS13	26.8098		P62269	RPS18	28.2762		P49915	GMPS	15.5142		P62269	RPS18	23.387		P62269	RPS18	22.5386		P49915	GMPS	16.7553		P28838-2	LAP3	21.3291		Q9UMS4	PRPF19	18.5884			Q9Y3F4	STRAP	27.3565		P28838-2	LAP3	23.7269		P62269	RPS18	27.0548
	P78347-2	GTF2I	22.0983		Q9UMS4	PRPF19	12.6602		P62277	RPS13	23.2863		P51149	RAB7A	22.0465		P62277	RPS13	31.4263		P62277	RPS13	27.1788		P51149	RAB7A	27.9254		Q9NS86	LANCL2	2.13291		P19105	MYL12A;MYL12B	31.2286			O15143	ARPC1B	21.4416		Q9NS86	LANCL2	43.363		P62277	RPS13	35.5578
	O75534	CSDE1	28.2858		P19105	MYL12A;MYL12B	26.8098		Q9UMS4	PRPF19	19.9597		P78347-2	GTF2I	22.0465		Q9UMS4	PRPF19	24.8487		Q9UMS4	PRPF19	17.8983		P78347-2	GTF2I	19.1489		P62269	RPS18	22.7511		P49915	GMPS	11.8966			P28838-2	LAP3	19.2235		P62269	RPS18	26.1814		Q9UMS4	PRPF19	18.5519
	P30050	RPL12	19.4465		P49915	GMPS	13.4049		P19105	MYL12A;MYL12B	29.9395		O75534	CSDE1	17.1472		P19105	MYL12A;MYL12B	27.772		P19105	MYL12A;MYL12B	31.1562		O75534	CSDE1	26.3297		P62277	RPS13	25.595		P51149	RAB7A	26.0238			Q9NS86	LANCL2	48.7981		P62277	RPS13	28.6359		P19105	MYL12A;MYL12B	28.6008
	P05455	SSB	19.4465		P51149	RAB7A	19.3626		P49915	GMPS	16.6331		P30050	RPL12	26.1291		P49915	GMPS	13.886		P49915	GMPS	13.258		P30050	RPL12	25.5318		Q9UMS4	PRPF19	23.462		P78347-2	GTF2I	23.7932			P62269	RPS18	25.8778		Q9UMS4	PRPF19	22.9087		P49915	GMPS	32.4658
	O60664-4	PLIN3	40.6608		P78347-2	GTF2I	27.5545		P51149	RAB7A	25.7813		P05455	SSB	18.7803		P51149	RAB7A	27.772		P51149	RAB7A	26.5159		P05455	SSB	20.7446		P19105	MYL12A;MYL12B	32.7047		O75534	CSDE1	22.3061			P62277	RPS13	29.5746		P19105	MYL12A;MYL12B	25.3632		P51149	RAB7A	30.1468
	Q13347	EIF3I	18.5625		O75534	CSDE1	23.0862		P78347-2	GTF2I	22.4547		O60664-4	PLIN3	40.0102		P78347-2	GTF2I	18.2711		P78347-2	GTF2I	21.2128		O60664-4	PLIN3	35.9041		P49915	GMPS	15.6414		P30050	RPL12	23.0497			Q9UMS4	PRPF19	27.3565		P49915	GMPS	28.6359		P78347-2	GTF2I	42.5147
	Q16881-5	TXNRD1	18.5625		P30050	RPL12	20.8521		O75534	CSDE1	27.4446		Q13347	EIF3I	17.9638		O75534	CSDE1	18.2711		O75534	CSDE1	21.8757		Q13347	EIF3I	18.351		P51149	RAB7A	27.0169		P05455	SSB	14.8707			P19105	MYL12A;MYL12B	24.399		P51149	RAB7A	25.3632		O75534	CSDE1	33.2388
	P46013	MKI67	30.9376		P05455	SSB	11.1707		P30050	RPL12	21.623		Q16881-5	TXNRD1	17.1472		P30050	RPL12	27.0412		P30050	RPL12	21.2128		Q16881-5	TXNRD1	15.1595		P78347-2	GTF2I	21.3291		O60664-4	PLIN3	29.7415			P49915	GMPS	39.9257		P78347-2	GTF2I	50.7265		P30050	RPL12	25.5088
	Q9ULV4	CORO1C	40.6608		O60664-4	PLIN3	26.8098		P05455	SSB	14.1381		P46013	MKI67	22.0465		P05455	SSB	21.1945		P05455	SSB	23.8644		P46013	MKI67	23.9361		O75534	CSDE1	24.173		Q13347	EIF3I	17.1014			P51149	RAB7A	26.6171		O75534	CSDE1	35.9994		P05455	SSB	19.3249
	O75367	H2AFY	24.7501		Q13347	EIF3I	14.1496		O60664-4	PLIN3	34.0978		Q9ULV4	CORO1C	41.6433		O60664-4	PLIN3	33.6188		O60664-4	PLIN3	31.8191		Q9ULV4	CORO1C	35.1062		P30050	RPL12	24.884		Q16881-5	TXNRD1	14.8707			P78347-2	GTF2I	36.9682		P30050	RPL12	22.9087		O60664-4	PLIN3	18.5519
	P84077	ARF1	21.2143		Q16881-5	TXNRD1	19.3626		Q13347	EIF3I	18.2964		O75367	H2AFY	21.2299		Q13347	EIF3I	19.7328		Q13347	EIF3I	18.5612		O75367	H2AFY	21.5425		P05455	SSB	17.0633		P46013	MKI67	19.332			O75534	CSDE1	28.0959		P05455	SSB	19.6361		Q13347	EIF3I	28.6008
	P16144-2	ITGB4	40.6608		P46013	MKI67	20.8521		Q16881-5	TXNRD1	17.4647		P84077	ARF1	25.3126		Q16881-5	TXNRD1	18.2711		Q16881-5	TXNRD1	19.887		P84077	ARF1	36.702		O60664-4	PLIN3	30.5718		Q9ULV4	CORO1C	27.5109			P30050	RPL12	22.1809		O60664-4	PLIN3	17.9997		Q16881-5	TXNRD1	10.0489
	P04181	OAT	22.9822		Q9ULV4	CORO1C	24.5756		P46013	MKI67	21.623		P16144-2	ITGB4	44.0929		P46013	MKI67	19.0019		P46013	MKI67	17.2354		P16144-2	ITGB4	45.4785		Q13347	EIF3I	17.0633		O75367	H2AFY	17.1014			P05455	SSB	28.8352		Q13347	EIF3I	25.3632		P46013	MKI67	48.6987
	P61160	ACTR2	26.5179		O75367	H2AFY	19.3626		Q9ULV4	CORO1C	28.2762		P04181	OAT	21.2299		Q9ULV4	CORO1C	30.6954		Q9ULV4	CORO1C	25.1901		P04181	OAT	20.7446		Q16881-5	TXNRD1	16.3523		P84077	ARF1	31.2286			O60664-4	PLIN3	26.6171		Q16881-5	TXNRD1	5.72718		Q9ULV4	CORO1C	10.0489
	P29279	CTGF	5.30358		P84077	ARF1	18.6179		O75367	H2AFY	16.6331		P61160	ACTR2	22.863		O75367	H2AFY	21.9253		O75367	H2AFY	20.5499		P61160	ACTR2	21.5425		P46013	MKI67	19.9072		P16144-2	ITGB4	52.0476			Q13347	EIF3I	29.5746		P46013	MKI67	40.0903		O75367	H2AFY	18.5519
	Q06323	PSME1	21.2143		P16144-2	ITGB4	52.8749		P84077	ARF1	27.4446		P29279	CTGF	1.63307		P84077	ARF1	35.0805		P84077	ARF1	33.8078		P29279	CTGF	3.98935		Q9ULV4	CORO1C	25.595		P04181	OAT	16.3578			Q16881-5	TXNRD1	8.87238		Q9ULV4	CORO1C	13.9089		P84077	ARF1	37.1037
	P62081	RPS7	18.5625		P04181	OAT	22.3415		P16144-2	ITGB4	46.5726		Q06323	PSME1	20.4134		P16144-2	ITGB4	44.5814		P16144-2	ITGB4	51.0432		Q06323	PSME1	24.7339		O75367	H2AFY	20.6182		P61160	ACTR2	20.0755			P46013	MKI67	38.447		O75367	H2AFY	26.9996		P16144-2	ITGB4	9.27594
	Q13308	PTK7	5.30358		P61160	ACTR2	17.8732		P04181	OAT	25.7813		P28799	GRN	1.63307		P04181	OAT	21.9253		P04181	OAT	20.5499		P28799	GRN	2.39361		P84077	ARF1	24.884		P29279	CTGF	1.48707			Q9ULV4	CORO1C	17.0054		P84077	ARF1	26.1814		P04181	OAT	35.5578
	Q15691	MAPRE1	27.4019		P29279	CTGF	1.48943		P61160	ACTR2	20.7913		P62081	RPS7	23.6795		P61160	ACTR2	21.9253		P61160	ACTR2	23.2015		P62081	RPS7	31.1169		P16144-2	ITGB4	51.9009		Q06323	PSME1	23.7932			O75367	H2AFY	31.0533		P16144-2	ITGB4	9.81803		P61160	ACTR2	11.5949
	P01130-3	LDLR	31.8215		Q06323	PSME1	18.6179		P29279	CTGF	4.15827		Q13308	PTK7	7.34882		Q06323	PSME1	26.3104		Q06323	PSME1	24.5272		Q13308	PTK7	4.78721		P04181	OAT	17.0633		P28799	GRN	3.71769			P84077	ARF1	26.6171		P04181	OAT	36.8176		Q06323	PSME1	26.2818
	P17812	CTPS1	22.0983		P28799	GRN	5.95773		Q06323	PSME1	19.9597		Q15691	MAPRE1	26.1291		P28799	GRN	3.65422		P28799	GRN	1.9887		Q15691	MAPRE1	27.9254		P61160	ACTR2	22.7511		P62081	RPS7	26.7673			P16144-2	ITGB4	5.91492		P61160	ACTR2	12.2725		P62081	RPS7	34.7848
	P49411	TUFM	34.4733		P62081	RPS7	24.5756		P62081	RPS7	24.9496		P01130-3	LDLR	21.2299		P62081	RPS7	33.6188		P62081	RPS7	28.5046		P01130-3	LDLR	24.7339		P29279	CTGF	1.42194		Q13308	PTK7	11.8966			P04181	OAT	41.4044		Q06323	PSME1	27.8178		Q13308	PTK7	16.2329
	Q96FW1	OTUB1	15.9108		Q13308	PTK7	8.19188		Q13308	PTK7	7.48489		P17812	CTPS1	18.7803		Q13308	PTK7	8.77012		Q13308	PTK7	11.2693		P17812	CTPS1	22.3403		Q06323	PSME1	25.595		Q15691	MAPRE1	24.5367			P61160	ACTR2	18.4841		P62081	RPS7	33.5449		Q15691	MAPRE1	23.1898
	Q14444-2	CAPRIN1	13.259		Q15691	MAPRE1	23.0862		Q15691	MAPRE1	23.2863		P49411	TUFM	36.7441		Q15691	MAPRE1	26.3104		Q15691	MAPRE1	25.853		P49411	TUFM	34.3084		P28799	GRN	2.84388		P01130-3	LDLR	21.5626			Q06323	PSME1	22.1809		Q13308	PTK7	12.2725		P01130-3	LDLR	8.50294
	P20618	PSMB1	13.259		P01130-3	LDLR	26.8098		P01130-3	LDLR	25.7813		Q96FW1	OTUB1	15.5142		P01130-3	LDLR	19.0019		P01130-3	LDLR	16.5725		Q96FW1	OTUB1	20.7446		P62081	RPS7	30.5718		P17812	CTPS1	16.3578			P62081	RPS7	33.2714		Q15691	MAPRE1	22.0906		P17812	CTPS1	25.5088
	Q04760	GLO1	15.0268		P17812	CTPS1	32.7675		P17812	CTPS1	15.8014		Q14444-2	CAPRIN1	14.6976		P17812	CTPS1	5.84675		P17812	CTPS1	18.5612		Q14444-2	CAPRIN1	15.9574		Q13308	PTK7	6.39874		P49411	TUFM	29.7415			Q13308	PTK7	14.7873		P01130-3	LDLR	8.18169		P49411	TUFM	27.8278
	Q16181	2007-09-01	18.5625		P49411	TUFM	28.2992		P49411	TUFM	29.1079		P20618	PSMB1	13.8811		P49411	TUFM	35.8113		P49411	TUFM	33.8078		P20618	PSMB1	15.9574		Q15691	MAPRE1	27.7279		Q96FW1	OTUB1	9.66598			Q15691	MAPRE1	21.4416		P17812	CTPS1	25.3632		Q96FW1	OTUB1	19.3249
	P61353	RPL27	22.0983		Q96FW1	OTUB1	14.1496		Q96FW1	OTUB1	11.6432		Q04760	GLO1	18.7803		Q96FW1	OTUB1	16.8094		Q96FW1	OTUB1	15.2467		Q04760	GLO1	19.9467		P01130-3	LDLR	19.9072		Q14444-2	CAPRIN1	17.1014			P01130-3	LDLR	8.87238		P49411	TUFM	22.9087		Q14444-2	CAPRIN1	32.4658
	Q9H0U4	RAB1B;RAB1C	18.5625		Q14444-2	CAPRIN1	12.6602		Q14444-2	CAPRIN1	18.2964		Q16181	2007-09-01	22.863		Q14444-2	CAPRIN1	17.5402		Q14444-2	CAPRIN1	15.2467		Q16181	2007-09-01	20.7446		P17812	CTPS1	17.0633		P20618	PSMB1	13.3837			P17812	CTPS1	31.7927		Q96FW1	OTUB1	26.1814		P20618	PSMB1	13.9139
	P13798	APEH	15.0268		P20618	PSMB1	14.1496		P20618	PSMB1	12.4748		P61353	RPL27	20.4134		P20618	PSMB1	13.886		P20618	PSMB1	14.5838		P61353	RPL27	26.3297		P49411	TUFM	34.1266		Q04760	GLO1	22.3061			P49411	TUFM	28.0959		Q14444-2	CAPRIN1	34.3631		Q04760	GLO1	18.5519
	P10253	GAA	1.76786		Q04760	GLO1	20.8521		Q04760	GLO1	17.4647		Q9H0U4	RAB1B;RAB1C	22.863		Q04760	GLO1	22.6561		Q04760	GLO1	17.8983		Q9H0U4	RAB1B;RAB1C	27.1275		Q96FW1	OTUB1	12.7975		Q16181	2007-09-01	14.1272			Q96FW1	OTUB1	28.8352		P20618	PSMB1	16.3634		Q16181	2007-09-01	22.4168
	P09382	LGALS1	21.2143		Q16181	2007-09-01	17.1285		Q16181	2007-09-01	20.7913		P13798	APEH	12.248		Q16181	2007-09-01	16.0785		Q16181	2007-09-01	16.5725		P13798	APEH	15.9574		Q14444-2	CAPRIN1	16.3523		P61353	RPL27	19.332			Q14444-2	CAPRIN1	31.7927		Q04760	GLO1	14.727		P61353	RPL27	23.9628
	P33993	MCM7	22.0983		P61353	RPL27	17.8732		P61353	RPL27	19.128		P10253	GAA	1.63307		P61353	RPL27	21.9253		P61353	RPL27	15.9096		P09382	LGALS1	30.319		P20618	PSMB1	14.9304		Q9H0U4	RAB1B;RAB1C	26.0238			P20618	PSMB1	15.5267		Q16181	2007-09-01	22.0906		Q9H0U4	RAB1B;RAB1C	37.8767
	P36776	LONP1	34.4733		Q9H0U4	RAB1B;RAB1C	23.0862		Q9H0U4	RAB1B;RAB1C	27.4446		P09382	LGALS1	23.6795		Q9H0U4	RAB1B;RAB1C	25.5795		Q9H0U4	RAB1B;RAB1C	22.5386		P33993	MCM7	23.9361		Q04760	GLO1	24.173		P13798	APEH	18.5884			Q04760	GLO1	14.7873		P61353	RPL27	22.0906		P13798	APEH	21.6438
	P30048-2	PRDX3	26.5179		P13798	APEH	13.4049		P13798	APEH	15.8014		P33993	MCM7	22.0465		P13798	APEH	13.886		P13798	APEH	13.9209		P36776	LONP1	30.319		Q16181	2007-09-01	18.4852		P10253	GAA	2.97415			Q16181	2007-09-01	22.9203		Q9H0U4	RAB1B;RAB1C	29.4541		P10253	GAA	13.1409
	Q99729-3	HNRNPAB	13.259		P10253	GAA	2.97886		P10253	GAA	4.15827		P36776	LONP1	34.2945		P10253	GAA	1.46169		P10253	GAA	1.9887		P30048-2	PRDX3	33.5105		P61353	RPL27	22.0401		P09382	LGALS1	33.4592			P61353	RPL27	23.6597		P13798	APEH	13.0907		CON__P02533	KRT14	21.6438
	O60610	DIAPH1	25.634		P09382	LGALS1	32.0228		P09382	LGALS1	29.9395		P30048-2	PRDX3	26.1291		P09382	LGALS1	29.2337		P09382	LGALS1	31.8191		Q99729-3	HNRNPAB	14.3616		Q9H0U4	RAB1B;RAB1C	29.8608		P33993	MCM7	27.5109			Q9H0U4	RAB1B;RAB1C	25.8778		P10253	GAA	9.81803		P09382	LGALS1	10.8219
	Q9NQC3	RTN4	38.893		P33993	MCM7	20.1073		P33993	MCM7	25.7813		Q99729-3	HNRNPAB	12.248		P33993	MCM7	25.5795		P33993	MCM7	21.8757		O60610	DIAPH1	21.5425		P13798	APEH	14.2194		P36776	LONP1	36.4333			P13798	APEH	15.5267		CON__P02533	KRT14	35.1813		P33993	MCM7	37.8767
	O15031	PLXNB2	13.259		P36776	LONP1	35.0017		P36776	LONP1	36.5928		O60610	DIAPH1	24.4961		P36776	LONP1	28.5029		P36776	LONP1	31.8191		Q9NQC3	RTN4	39.8935		P10253	GAA	2.84388		P30048-2	PRDX3	26.0238			P10253	GAA	11.8298		P09382	LGALS1	8.99986		P36776	LONP1	30.1468
	O60264	SMARCA5	21.2143		P30048-2	PRDX3	25.3204		P30048-2	PRDX3	19.9597		Q9NQC3	RTN4	37.5606		P30048-2	PRDX3	31.4263		P30048-2	PRDX3	28.5046		O15031	PLXNB2	10.3723		P09382	LGALS1	31.9937		Q99729-3	HNRNPAB	14.8707			CON__P02533	KRT14	25.1384		P33993	MCM7	35.1813		P30048-2	PRDX3	23.9628
	P43034	PAFAH1B1	17.6786		Q99729-3	HNRNPAB	13.4049		Q99729-3	HNRNPAB	13.3065		O15031	PLXNB2	6.53228		Q99729-3	HNRNPAB	15.3477		Q99729-3	HNRNPAB	15.9096		O60264	SMARCA5	20.7446		P33993	MCM7	27.7279		O60610	DIAPH1	25.2803			P09382	LGALS1	8.87238		CON__P34955	NA	1.63634		Q99729-3	HNRNPAB	20.8709
	Q8NE71-2	ABCF1	23.8661		O60610	DIAPH1	23.8309		O60610	DIAPH1	25.7813		O60264	SMARCA5	24.4961		O60610	DIAPH1	24.8487		O60610	DIAPH1	22.5386		P43034	PAFAH1B1	15.1595		P36776	LONP1	31.2827		Q9NQC3	RTN4	33.4592			P33993	MCM7	31.7927		P36776	LONP1	30.2723		O60610	DIAPH1	28.6008
	Q96HC4	PDLIM5	32.7054		Q9NQC3	RTN4	30.5334		Q9NQC3	RTN4	33.2662		P43034	PAFAH1B1	18.7803		Q9NQC3	RTN4	41.6581		Q9NQC3	RTN4	34.4707		Q8NE71-2	ABCF1	20.7446		P30048-2	PRDX3	27.7279		O15031	PLXNB2	11.1531			CON__P34955	NA	2.21809		P30048-2	PRDX3	17.9997		Q9NQC3	RTN4	17.0059
	P10909-4	CLU	1.76786		O15031	PLXNB2	13.4049		O15031	PLXNB2	7.48489		Q8NE71-2	ABCF1	24.4961		O15031	PLXNB2	12.4243		O15031	PLXNB2	13.9209		Q96HC4	PDLIM5	33.5105		Q99729-3	HNRNPAB	16.3523		O60264	SMARCA5	29.7415			P36776	LONP1	25.1384		Q99729-3	HNRNPAB	24.5451		O15031	PLXNB2	20.0979
	O14786	NRP1	13.259		O60264	SMARCA5	22.3415		O60264	SMARCA5	31.6029		Q96HC4	PDLIM5	34.2945		O60264	SMARCA5	25.5795		O60264	SMARCA5	28.5046		O14786	NRP1	13.5638		O60610	DIAPH1	22.7511		P43034	PAFAH1B1	20.819			P30048-2	PRDX3	18.4841		O60610	DIAPH1	32.7268		Q6YHK3	CD109	13.9139
	P25205	MCM3	21.2143		P43034	PAFAH1B1	17.1285		P43034	PAFAH1B1	19.9597		P10909-4	CLU	1.63307		P43034	PAFAH1B1	16.8094		P43034	PAFAH1B1	15.2467		P25205	MCM3	19.9467		Q9NQC3	RTN4	34.1266		Q8NE71-2	ABCF1	23.7932			P80188	LCN2	1.47873		Q9NQC3	RTN4	25.3632		O60264	SMARCA5	30.1468
	Q04917	YWHAH	15.9108		Q8NE71-2	ABCF1	19.3626		Q8NE71-2	ABCF1	24.118		O14786	NRP1	13.8811		Q8NE71-2	ABCF1	19.0019		Q8NE71-2	ABCF1	25.1901		Q04917	YWHAH	15.1595		O15031	PLXNB2	13.5084		Q96HC4	PDLIM5	30.485			Q99729-3	HNRNPAB	30.314		O15031	PLXNB2	20.4542		P43034	PAFAH1B1	8.50294
	Q96G03	PGM2	17.6786		Q96HC4	PDLIM5	52.1301		Q96HC4	PDLIM5	26.6129		P25205	MCM3	21.2299		Q96HC4	PDLIM5	12.4243		Q96HC4	PDLIM5	25.853		Q96G03	PGM2	10.3723		O60264	SMARCA5	22.7511		O14786	NRP1	17.1014			O60610	DIAPH1	23.6597		Q6YHK3	CD109	16.3634		Q8NE71-2	ABCF1	38.6497
	Q14203-3	DCTN1	28.2858		P10909-4	CLU	1.48943		O14786	NRP1	13.3065		Q04917	YWHAH	12.248		O14786	NRP1	15.3477		O14786	NRP1	17.8983		Q14203-3	DCTN1	26.3297		P43034	PAFAH1B1	18.4852		P25205	MCM3	20.819			Q9NQC3	RTN4	21.4416		O60264	SMARCA5	31.0904		Q96HC4	PDLIM5	14.6869
	P62136-2	PPP1CA	18.5625		O14786	NRP1	14.1496		P25205	MCM3	20.7913		Q96G03	PGM2	15.5142		P25205	MCM3	25.5795		P25205	MCM3	16.5725		P62136-2	PPP1CA	21.5425		Q8NE71-2	ABCF1	22.0401		Q04917	YWHAH	16.3578			O15031	PLXNB2	22.1809		P43034	PAFAH1B1	11.4544		P25205	MCM3	32.4658
	P06493	CDK1	29.1697		P25205	MCM3	22.3415		Q04917	YWHAH	19.128		Q14203-3	DCTN1	31.0283		Q04917	YWHAH	15.3477		Q04917	YWHAH	17.8983		P06493	CDK1	34.3084		Q96HC4	PDLIM5	29.1498		Q96G03	PGM2	9.66598			Q6YHK3	CD109	14.7873		Q8NE71-2	ABCF1	34.3631		Q04917	YWHAH	24.7358
	P30044-2	PRDX5	12.375		Q04917	YWHAH	17.1285		Q96G03	PGM2	12.4748		Q9NPH2-2	ISYNA1	2.44961		Q96G03	PGM2	2.92337		Q96G03	PGM2	13.9209		P30044-2	PRDX5	24.7339		O14786	NRP1	14.2194		Q14203-3	DCTN1	30.485			O60264	SMARCA5	28.0959		Q96HC4	PDLIM5	13.0907		Q96G03	PGM2	9.27594
	Q16891-2	IMMT	34.4733		Q96G03	PGM2	25.3204		Q14203-3	DCTN1	33.2662		P62136-2	PPP1CA	23.6795		Q14203-3	DCTN1	27.0412		Q14203-3	DCTN1	30.4933		Q16891-2	IMMT	28.7233		P25205	MCM3	23.462		P62136-2	PPP1CA	15.6143			P43034	PAFAH1B1	8.87238		O14786	NRP1	1.63634		Q14203-3	DCTN1	22.4168
	Q16543	CDC37	14.1429		Q14203-3	DCTN1	24.5756		P62136-2	PPP1CA	20.7913		P06493	CDK1	27.7622		P62136-2	PPP1CA	21.9253		Q9NPH2-2	ISYNA1	1.3258		Q16543	CDC37	15.9574		Q04917	YWHAH	16.3523		P06493	CDK1	21.5626			Q8NE71-2	ABCF1	36.2289		P25205	MCM3	40.0903		Q9NPH2-2	ISYNA1	27.0548
	Q13045	FLII	30.0536		Q9NPH2-2	ISYNA1	3.72358		P06493	CDK1	24.9496		P30044-2	PRDX5	13.0646		P06493	CDK1	29.2337		P62136-2	PPP1CA	20.5499		Q13045	FLII	28.7233		Q96G03	PGM2	11.3755		P30044-2	PRDX5	17.8449			Q96HC4	PDLIM5	15.5267		Q04917	YWHAH	20.4542		P62136-2	PPP1CA	18.5519
	Q8N163	CCAR2	26.5179		P62136-2	PPP1CA	16.3838		P30044-2	PRDX5	14.1381		Q16891-2	IMMT	30.2118		P30044-2	PRDX5	21.9253		P06493	CDK1	25.853		Q8N163	CCAR2	23.1382		Q14203-3	DCTN1	28.4388		Q16891-2	IMMT	32.7156			O14786	NRP1	1.47873		Q96G03	PGM2	11.4544		P06493	CDK1	13.1409
	Q8N1F7	NUP93	23.8661		P06493	CDK1	19.3626		Q16891-2	IMMT	27.4446		Q16543	CDC37	13.0646		Q16891-2	IMMT	29.2337		P30044-2	PRDX5	21.2128		Q8N1F7	NUP93	25.5318		P62136-2	PPP1CA	22.0401		Q16543	CDC37	11.1531			P25205	MCM3	31.0533		Q14203-3	DCTN1	19.6361		P30044-2	PRDX5	31.6928
	Q15008	PSMD6	20.3304		P30044-2	PRDX5	16.3838		Q16543	CDC37	10.8115		Q13045	FLII	35.111		Q16543	CDC37	12.4243		Q16891-2	IMMT	27.8417		Q15008	PSMD6	21.5425		P06493	CDK1	24.884		Q13045	FLII	29.7415			Q04917	YWHAH	20.7022		Q9NPH2-2	ISYNA1	28.6359		Q16891-2	IMMT	31.6928
	P62333	PSMC6	17.6786		Q16891-2	IMMT	32.0228		Q13045	FLII	27.4446		Q8N163	CCAR2	28.5787		Q13045	FLII	24.1178		Q16543	CDC37	11.9322		P62333	PSMC6	21.5425		P30044-2	PRDX5	22.0401		Q8N163	CCAR2	20.819			Q96G03	PGM2	16.266		P62136-2	PPP1CA	18.8179		Q16543	CDC37	24.7358
	Q9UBR2	CTSZ	4.41965		Q16543	CDC37	11.1707		Q8N163	CCAR2	24.118		Q8N1F7	NUP93	28.5787		Q8N163	CCAR2	24.1178		Q13045	FLII	27.8417		Q9UBR2	CTSZ	3.19148		Q16891-2	IMMT	26.3059		Q8N1F7	NUP93	23.7932			Q14203-3	DCTN1	19.9628		P06493	CDK1	30.2723		Q13045	FLII	23.1898
	O00571	DDX3X;DDX3Y	24.7501		Q13045	FLII	36.4911		Q8N1F7	NUP93	25.7813		Q15008	PSMD6	18.7803		Q8N1F7	NUP93	28.5029		Q8N163	CCAR2	22.5386		O00571	DDX3X;DDX3Y	26.3297		Q16543	CDC37	12.0865		Q15008	PSMD6	21.5626			Q9NPH2-2	ISYNA1	31.7927		P30044-2	PRDX5	23.7269		Q8N163	CCAR2	22.4168
	O14745	SLC9A3R1	16.7947		Q8N163	CCAR2	27.5545		Q15008	PSMD6	19.9597		P62333	PSMC6	20.4134		Q15008	PSMD6	19.7328		Q8N1F7	NUP93	27.1788		O14745	SLC9A3R1	11.1702		Q13045	FLII	27.7279		P62333	PSMC6	23.0497			P62136-2	PPP1CA	21.4416		Q16891-2	IMMT	30.2723		Q8N1F7	NUP93	32.4658
	Q9UQE7	SMC3	18.5625		Q8N1F7	NUP93	26.8098		P62333	PSMC6	24.9496		Q9UBR2	CTSZ	3.26614		P62333	PSMC6	27.772		Q15008	PSMD6	19.887		Q9UQE7	SMC3	16.7553		Q8N163	CCAR2	24.173		Q9UBR2	CTSZ	3.71769			P06493	CDK1	21.4416		Q16543	CDC37	22.9087		Q15008	PSMD6	18.5519
	P46783	RPS10	16.7947		Q15008	PSMD6	14.8943		Q9UBR2	CTSZ	4.98992		O00571	DDX3X;DDX3Y	19.5968		Q9UBR2	CTSZ	5.1159		P62333	PSMC6	25.853		P46783	RPS10	29.5212		Q8N1F7	NUP93	27.7279		O00571	DDX3X;DDX3Y	20.819			P30044-2	PRDX5	25.1384		Q13045	FLII	21.2724		P62333	PSMC6	18.5519
	Q14839	CHD4	14.1429		P62333	PSMC6	15.639		O00571	DDX3X;DDX3Y	21.623		O14745	SLC9A3R1	8.16535		O00571	DDX3X;DDX3Y	10.9626		Q9UBR2	CTSZ	3.31449		Q14839	CHD4	17.5531		Q15008	PSMD6	22.7511		O14745	SLC9A3R1	10.4095			Q16891-2	IMMT	36.2289		Q8N163	CCAR2	31.9086		O00571	DDX3X;DDX3Y	34.0118
	P30520	ADSS	16.7947		Q9UBR2	CTSZ	6.70245		O14745	SLC9A3R1	10.8115		Q9UQE7	SMC3	19.5968		O14745	SLC9A3R1	10.2318		O00571	DDX3X;DDX3Y	19.2241		P30520	ADSS	15.9574		P62333	PSMC6	24.884		Q9UQE7	SMC3	20.0755			Q16543	CDC37	17.0054		Q8N1F7	NUP93	34.3631		O14745	SLC9A3R1	27.8278
	P55209	NAP1L1	30.0536		O00571	DDX3X;DDX3Y	42.4488		Q9UQE7	SMC3	19.9597		P46783	RPS10	21.2299		Q9UQE7	SMC3	16.8094		O14745	SLC9A3R1	8.61768		P55209	NAP1L1	28.7233		Q9UBR2	CTSZ	2.84388		P46783	RPS10	23.7932			Q13045	FLII	20.7022		Q15008	PSMD6	17.9997		Q9UQE7	SMC3	23.9628
	Q01581	HMGCS1	15.0268		O14745	SLC9A3R1	10.426		P46783	RPS10	26.6129		Q14839	CHD4	22.0465		P46783	RPS10	26.3104		Q9UQE7	SMC3	21.8757		Q01581	HMGCS1	18.351		O00571	DDX3X;DDX3Y	25.595		Q14839	CHD4	25.2803			Q8N163	CCAR2	27.3565		P62333	PSMC6	19.6361		P46783	RPS10	30.1468
	P31153	MAT2A	11.4911		Q9UQE7	SMC3	20.1073		Q14839	CHD4	29.9395		P30520	ADSS	16.3307		Q14839	CHD4	23.387		P46783	RPS10	24.5272		P31153	MAT2A	9.57443		O14745	SLC9A3R1	9.24262		P30520	ADSS	12.6401			Q8N1F7	NUP93	25.1384		O00571	DDX3X;DDX3Y	32.7268		Q14839	CHD4	39.4227
	O95573	ACSL3	42.4287		P46783	RPS10	20.1073		P30520	ADSS	14.1381		P55209	NAP1L1	28.5787		P30520	ADSS	13.1552		Q14839	CHD4	25.853		O95573	ACSL3	41.4892		Q9UQE7	SMC3	16.3523		P55209	NAP1L1	28.2544			Q15008	PSMD6	19.2235		O14745	SLC9A3R1	31.9086		P30520	ADSS	17.0059
	P14174	MIF	10.6072		Q14839	CHD4	28.2992		P55209	NAP1L1	29.9395		Q01581	HMGCS1	12.248		P55209	NAP1L1	32.8879		P30520	ADSS	11.9322		P14174	MIF	12.7659		P46783	RPS10	27.0169		Q01581	HMGCS1	12.6401			P62333	PSMC6	26.6171		Q9UQE7	SMC3	26.9996		P55209	NAP1L1	12.3679
	Q9BY44	EIF2A	16.7947		P30520	ADSS	12.6602		Q01581	HMGCS1	14.1381		P31153	MAT2A	10.615		Q01581	HMGCS1	9.50096		P55209	NAP1L1	33.8078		Q9BY44	EIF2A	17.5531		Q14839	CHD4	26.3059		P31153	MAT2A	8.92245			O00571	DDX3X;DDX3Y	38.447		P46783	RPS10	27.8178		Q01581	HMGCS1	34.7848
	O15371	EIF3D	25.634		P55209	NAP1L1	29.0439		P31153	MAT2A	10.8115		O95573	ACSL3	35.111		P31153	MAT2A	10.2318		Q01581	HMGCS1	11.2693		O15371	EIF3D	22.3403		P30520	ADSS	10.6646		O95573	ACSL3	40.151			O14745	SLC9A3R1	25.1384		Q14839	CHD4	29.4541		P31153	MAT2A	17.7789
	P04179	SOD2	17.6786		Q01581	HMGCS1	11.9155		O95573	ACSL3	38.2561		P14174	MIF	13.0646		O95573	ACSL3	35.8113		P31153	MAT2A	11.9322		P04179	SOD2	25.5318		P55209	NAP1L1	29.8608		P14174	MIF	14.8707			Q9UQE7	SMC3	18.4841		P30520	ADSS	16.3634		O95573	ACSL3	21.6438
	P62280	RPS11	27.4019		P31153	MAT2A	8.19188		P14174	MIF	14.1381		Q9BY44	EIF2A	22.0465		P14174	MIF	16.0785		O95573	ACSL3	41.7626		P62280	RPS11	27.9254		Q01581	HMGCS1	16.3523		Q9BY44	EIF2A	12.6401			P46783	RPS10	28.0959		P55209	NAP1L1	12.2725		P14174	MIF	17.7789
	Q02878	RPL6	26.5179		O95573	ACSL3	55.109		Q9BY44	EIF2A	13.3065		O15371	EIF3D	21.2299		Q9BY44	EIF2A	6.57759		P14174	MIF	13.258		Q02878	RPL6	21.5425		P31153	MAT2A	9.24262		O15371	EIF3D	17.8449			Q14839	CHD4	31.0533		Q01581	HMGCS1	38.454		Q9BY44	EIF2A	17.0059
	P00441	SOD1	10.6072		P14174	MIF	8.19188		O15371	EIF3D	19.128		P04179	SOD2	19.5968		O15371	EIF3D	4.38506		Q9BY44	EIF2A	17.2354		P00441	SOD1	18.351		O95573	ACSL3	37.6815		P04179	SOD2	20.819			P30520	ADSS	22.1809		P31153	MAT2A	22.0906		O15371	EIF3D	19.3249
	P04632	CAPNS1	14.1429		Q9BY44	EIF2A	32.7675		P04179	SOD2	19.128		P62280	RPS11	25.3126		P04179	SOD2	25.5795		O15371	EIF3D	17.8983		P04632	CAPNS1	23.1382		P14174	MIF	14.2194		P62280	RPS11	20.819			P55209	NAP1L1	10.3511		O95573	ACSL3	17.9997		P04179	SOD2	19.3249
	Q15907	RAB11B	21.2143		O15371	EIF3D	37.2358		P62280	RPS11	23.2863		Q02878	RPL6	22.0465		P62280	RPS11	21.1945		P04179	SOD2	19.2241		Q15907	RAB11B	18.351		Q9BY44	EIF2A	15.6414		Q02878	RPL6	18.5884			Q01581	HMGCS1	36.9682		P14174	MIF	15.5452		P62280	RPS11	25.5088
	P04439	HLA-A	19.4465		P04179	SOD2	20.1073		Q02878	RPL6	27.4446		P00441	SOD1	11.4315		Q02878	RPL6	23.387		P62280	RPS11	19.2241		P04439	HLA-A	19.1489		O15371	EIF3D	19.9072		P00441	SOD1	16.3578			P31153	MAT2A	20.7022		Q9BY44	EIF2A	17.9997		Q02878	RPL6	24.7358
	P14923	JUP	14.1429		P62280	RPS11	17.1285		P00441	SOD1	11.6432		P04632	CAPNS1	20.4134		P00441	SOD1	18.2711		Q02878	RPL6	19.887		P14923	JUP	11.1702		P04179	SOD2	20.6182		P04632	CAPNS1	25.2803			O95573	ACSL3	19.9628		O15371	EIF3D	14.727		P00441	SOD1	23.9628
	P25789	PSMA4	11.4911		Q02878	RPL6	17.8732		P04632	CAPNS1	23.2863		Q15907	RAB11B	20.4134		P04632	CAPNS1	29.9646		P00441	SOD1	16.5725		P25789	PSMA4	20.7446		P62280	RPS11	17.7743		Q15907	RAB11B	22.3061			P14174	MIF	16.266		P04179	SOD2	14.727		P04632	CAPNS1	25.5088
	Q02818	NUCB1	5.30358		P00441	SOD1	15.639		Q15907	RAB11B	17.4647		P04439	HLA-A	18.7803		Q15907	RAB11B	21.1945		P04632	CAPNS1	26.5159		Q02818	NUCB1	3.98935		Q02878	RPL6	22.7511		P04439	HLA-A	19.332			Q9BY44	EIF2A	22.1809		P62280	RPS11	25.3632		Q15907	RAB11B	18.5519
	P52566	ARHGDIB	15.9108		P04632	CAPNS1	23.0862		P04439	HLA-A	19.128		P14923	JUP	13.0646		P04439	HLA-A	21.9253		Q15907	RAB11B	18.5612		P52566	ARHGDIB	25.5318		P00441	SOD1	17.0633		P14923	JUP	11.8966			O15371	EIF3D	20.7022		Q02878	RPL6	31.9086		P04439	HLA-A	11.5949
	Q00341	HDLBP	27.4019		Q15907	RAB11B	15.639		P14923	JUP	21.623		P25789	PSMA4	16.3307		P14923	JUP	19.0019		P04439	HLA-A	19.2241		Q00341	HDLBP	23.1382		P04632	CAPNS1	28.4388		P25789	PSMA4	15.6143			P04179	SOD2	17.7448		P00441	SOD1	18.8179		P14923	JUP	24.7358
	P62753	RPS6	22.9822		P04439	HLA-A	18.6179		P25789	PSMA4	15.8014		Q02818	NUCB1	6.53228		P25789	PSMA4	21.1945		P14923	JUP	9.94348		P62753	RPS6	22.3403		Q15907	RAB11B	19.1962		Q02818	NUCB1	7.43537			P62280	RPS11	25.8778		P04632	CAPNS1	26.1814		P25789	PSMA4	15.4599
	O75821	EIF3G	16.7947		P14923	JUP	13.4049		Q02818	NUCB1	4.98992		P52566	ARHGDIB	20.4134		Q02818	NUCB1	5.1159		P25789	PSMA4	15.2467		O75821	EIF3G	17.5531		P04439	HLA-A	19.9072		P52566	ARHGDIB	24.5367			Q02878	RPL6	23.6597		Q15907	RAB11B	17.9997		Q02818	NUCB1	1.54599
	Q15019	2002-09-01	27.4019		P25789	PSMA4	17.1285		P52566	ARHGDIB	23.2863		Q00341	HDLBP	24.4961		P52566	ARHGDIB	28.5029		Q02818	NUCB1	6.62899		Q15019	2002-09-01	21.5425		P14923	JUP	11.3755		Q00341	HDLBP	27.5109			P00441	SOD1	21.4416		P04439	HLA-A	14.727		P52566	ARHGDIB	18.5519
	Q9NZV1	CRIM1	4.41965		Q02818	NUCB1	3.72358		Q00341	HDLBP	34.0978		P62753	RPS6	21.2299		Q00341	HDLBP	21.9253		P52566	ARHGDIB	21.8757		Q9NZV1	CRIM1	6.38295		P25789	PSMA4	19.1962		O43278	SPINT1	2.97415			P04632	CAPNS1	20.7022		P14923	JUP	40.0903		Q00341	HDLBP	25.5088
	P17980	PSMC3	24.7501		P52566	ARHGDIB	18.6179		O43278	SPINT1	4.98992		O75821	EIF3G	17.1472		P62753	RPS6	24.8487		Q00341	HDLBP	21.2128		P17980	PSMC3	23.9361		Q02818	NUCB1	6.39874		P62753	RPS6	23.0497			Q15907	RAB11B	15.5267		P25789	PSMA4	16.3634		O43278	SPINT1	3.86497
	P46781	RPS9	20.3304		Q00341	HDLBP	32.0228		P62753	RPS6	22.4547		Q15019	2002-09-01	20.4134		O75821	EIF3G	16.0785		O43278	SPINT1	2.65159		P46781	RPS9	20.7446		P52566	ARHGDIB	32.7047		O75821	EIF3G	14.1272			P04439	HLA-A	13.3086		Q02818	NUCB1	4.09085		P62753	RPS6	30.1468
	P49736	MCM2	8.83931		O43278	SPINT1	6.70245		O75821	EIF3G	18.2964		Q9NZV1	CRIM1	4.89921		Q15019	2002-09-01	21.9253		P62753	RPS6	25.853		P49736	MCM2	13.5638		Q00341	HDLBP	28.4388		Q15019	2002-09-01	16.3578			P14923	JUP	20.7022		P52566	ARHGDIB	14.727		O75821	EIF3G	24.7358
	Q7Z406-6	MYH14	3.53572		P62753	RPS6	20.8521		Q15019	2002-09-01	19.128		P17980	PSMC3	19.5968		Q9NZV1	CRIM1	2.19253		O75821	EIF3G	17.8983		Q7Z406-6	MYH14	3.98935		O43278	SPINT1	4.26583		Q9NZV1	CRIM1	2.23061			P25789	PSMA4	15.5267		Q00341	HDLBP	35.1813		Q15019	2002-09-01	14.6869
	P18621-3	RPL17	18.5625		O75821	EIF3G	15.639		Q9NZV1	CRIM1	4.98992		P46781	RPS9	19.5968		P17980	PSMC3	26.3104		Q15019	2002-09-01	17.2354		P18621-3	RPL17	27.9254		P62753	RPS6	22.7511		P17980	PSMC3	20.0755			Q02818	NUCB1	3.69682		O43278	SPINT1	4.09085		P17980	PSMC3	19.3249
	P38606-2	ATP6V1A	15.0268		Q15019	2002-09-01	15.639		P17980	PSMC3	21.623		P49736	MCM2	11.4315		P46781	RPS9	20.4636		Q9NZV1	CRIM1	3.31449		P38606-2	ATP6V1A	13.5638		O75821	EIF3G	17.7743		P46781	RPS9	20.819			P52566	ARHGDIB	14.0479		P62753	RPS6	23.7269		P46781	RPS9	25.5088
	Q04446	GBE1	22.0983		Q9NZV1	CRIM1	4.4683		P46781	RPS9	17.4647		Q7Z406-6	MYH14	4.08268		P49736	MCM2	16.8094		P17980	PSMC3	25.853		Q04446	GBE1	27.1275		Q15019	2002-09-01	20.6182		P49736	MCM2	18.5884			Q00341	HDLBP	24.399		O75821	EIF3G	26.9996		P49736	MCM2	28.6008
	O00232	PSMD12	23.8661		P17980	PSMC3	20.8521		P49736	MCM2	17.4647		P18621-3	RPL17	21.2299		Q7Z406-6	MYH14	3.65422		P46781	RPS9	21.8757		O00232	PSMD12	20.7446		Q9NZV1	CRIM1	3.55486		Q7Z406-6	MYH14	2.23061			O43278	SPINT1	5.91492		Q15019	2002-09-01	20.4542		Q7Z406-6	MYH14	47.1527
	P21980	TGM2	43.3126		P46781	RPS9	15.639		Q7Z406-6	MYH14	2.49496		P38606-2	ATP6V1A	13.8811		P18621-3	RPL17	29.2337		P49736	MCM2	17.2354		P21980	TGM2	34.3084		P17980	PSMC3	19.9072		P18621-3	RPL17	25.2803			P62753	RPS6	22.9203		P17980	PSMC3	20.4542		P18621-3	RPL17	37.1037
	P14324-2	FDPS	20.3304		P49736	MCM2	14.8943		P18621-3	RPL17	19.9597		Q04446	GBE1	17.1472		P38606-2	ATP6V1A	3.65422		Q7Z406-6	MYH14	2.65159		P14324-2	FDPS	19.1489		P46781	RPS9	17.7743		P38606-2	ATP6V1A	11.8966			O75821	EIF3G	32.532		P46781	RPS9	22.9087		P38606-2	ATP6V1A	21.6438
	O00560	SDCBP	22.9822		Q7Z406-6	MYH14	3.72358		P38606-2	ATP6V1A	16.6331		O00232	PSMD12	23.6795		Q04446	GBE1	25.5795		P18621-3	RPL17	28.5046		O00560	SDCBP	23.9361		P49736	MCM2	15.6414		Q04446	GBE1	18.5884			Q15019	2002-09-01	20.7022		P49736	MCM2	31.0904		Q04446	GBE1	4.63797
	O95347	SMC2	30.9376		P18621-3	RPL17	17.1285		Q04446	GBE1	19.128		P21980	TGM2	40.8268		O00232	PSMD12	23.387		P38606-2	ATP6V1A	15.2467		O95347	SMC2	29.5212		Q7Z406-6	MYH14	4.9768		O00232	PSMD12	17.8449			P17980	PSMC3	24.399		Q7Z406-6	MYH14	39.2721		O00232	PSMD12	15.4599
	P30040	ERP29	20.3304		P38606-2	ATP6V1A	19.3626		O00232	PSMD12	23.2863		P14324-2	FDPS	16.3307		P21980	TGM2	45.3123		Q04446	GBE1	21.8757		P30040	ERP29	19.1489		P18621-3	RPL17	26.3059		P21980	TGM2	43.1252			P46781	RPS9	19.2235		P18621-3	RPL17	23.7269		P14324-2	FDPS	20.0979
	P51659	HSD17B4	21.2143		Q04446	GBE1	38.7252		P21980	TGM2	47.4043		O00560	SDCBP	20.4134		P14324-2	FDPS	15.3477		O00232	PSMD12	19.887		P51659	HSD17B4	13.5638		P38606-2	ATP6V1A	14.2194		P14324-2	FDPS	17.1014			P49736	MCM2	25.1384		P38606-2	ATP6V1A	22.9087		O00560	SDCBP	1.54599
	Q9UKK9	NUDT5	15.0268		O00232	PSMD12	18.6179		P14324-2	FDPS	14.9698		O95347	SMC2	25.3126		O00560	SDCBP	20.4636		P21980	TGM2	45.0771		Q9UKK9	NUDT5	20.7446		Q04446	GBE1	22.7511		O00560	SDCBP	22.3061			Q7Z406-6	MYH14	45.1012		Q04446	GBE1	4.09085		O95347	SMC2	16.2329
	P11388	TOP2A	36.2412		P21980	TGM2	49.896		O00560	SDCBP	19.9597		P30040	ERP29	22.0465		O95347	SMC2	27.0412		P14324-2	FDPS	13.9209		P11388	TOP2A	27.9254		O00232	PSMD12	22.7511		O95347	SMC2	20.0755			P18621-3	RPL17	25.8778		O00232	PSMD12	17.9997		P30040	ERP29	22.4168
	Q14019	COTL1	14.1429		P14324-2	FDPS	14.1496		O95347	SMC2	25.7813		P51659	HSD17B4	17.1472		P30040	ERP29	25.5795		O00560	SDCBP	21.8757		Q14019	COTL1	17.5531		P21980	TGM2	40.5253		P30040	ERP29	21.5626			P38606-2	ATP6V1A	30.314		P14324-2	FDPS	19.6361		P51659	HSD17B4	36.3307
	P54819	AK2	9.72324		O00560	SDCBP	16.3838		P30040	ERP29	17.4647		Q9UKK9	NUDT5	15.5142		P51659	HSD17B4	19.7328		O95347	SMC2	21.8757		P54819	AK2	12.7659		P14324-2	FDPS	15.6414		P51659	HSD17B4	24.5367			Q04446	GBE1	5.17555		O00560	SDCBP	3.27268		Q9UKK9	NUDT5	16.2329
	P13693	TPT1	9.72324		O95347	SMC2	32.0228		P51659	HSD17B4	26.6129		P11388	TOP2A	34.2945		Q9UKK9	NUDT5	24.8487		P30040	ERP29	25.1901		P13693	TPT1	17.5531		O00560	SDCBP	24.884		Q9UKK9	NUDT5	19.332			O00232	PSMD12	17.7448		O95347	SMC2	19.6361		P11388	TOP2A	17.0059
	P39019	RPS19	22.9822		P30040	ERP29	21.5968		Q9UKK9	NUDT5	14.9698		Q14019	COTL1	13.8811		P11388	TOP2A	27.772		P51659	HSD17B4	24.5272		P39019	RPS19	20.7446		O95347	SMC2	27.0169		P11388	TOP2A	29.7415			P14324-2	FDPS	19.9628		P30040	ERP29	16.3634		Q14019	COTL1	15.4599
	O43854-2	EDIL3	10.6072		P51659	HSD17B4	22.3415		P11388	TOP2A	25.7813		P54819	AK2	10.615		Q14019	COTL1	19.0019		Q9UKK9	NUDT5	19.2241		O43854-2	EDIL3	12.7659		P30040	ERP29	29.1498		Q14019	COTL1	16.3578			O00560	SDCBP	2.95746		P51659	HSD17B4	40.0903		P54819	AK2	30.9198
	P48637	GSS	14.1429		Q9UKK9	NUDT5	18.6179		Q14019	COTL1	13.3065		P13693	TPT1	10.615		P54819	AK2	16.0785		P11388	TOP2A	26.5159		P48637	GSS	12.7659		P51659	HSD17B4	19.9072		P54819	AK2	13.3837			O95347	SMC2	17.7448		Q9UKK9	NUDT5	14.727		P13693	TPT1	16.2329
	Q01469	FABP5	25.634		P11388	TOP2A	23.0862		P54819	AK2	12.4748		P39019	RPS19	21.2299		P13693	TPT1	23.387		Q14019	COTL1	15.2467		Q01469	FABP5	31.1169		Q9UKK9	NUDT5	19.9072		P13693	TPT1	20.0755			P30040	ERP29	19.2235		P11388	TOP2A	18.8179		P39019	RPS19	24.7358
	P11387	TOP1	24.7501		Q14019	COTL1	15.639		P13693	TPT1	21.623		O43854-2	EDIL3	12.248		P39019	RPS19	21.1945		P54819	AK2	11.2693		P11387	TOP1	17.5531		P11388	TOP2A	25.595		P39019	RPS19	19.332			P51659	HSD17B4	36.2289		Q14019	COTL1	14.727		P48637	GSS	8.50294
	P63000-2	RAC1;RAC3	21.2143		P54819	AK2	11.1707		P39019	RPS19	20.7913		P48637	GSS	15.5142		O43854-2	EDIL3	16.0785		P13693	TPT1	19.2241		P63000-2	RAC1;RAC3	19.9467		Q14019	COTL1	19.1962		O43854-2	EDIL3	14.8707			Q9UKK9	NUDT5	17.0054		P54819	AK2	22.9087		P11387	TOP1	27.8278
	Q9NYU2-2	UGGT1	17.6786		P13693	TPT1	14.1496		O43854-2	EDIL3	11.6432		Q01469	FABP5	25.3126		P48637	GSS	15.3477		P39019	RPS19	17.2354		Q9NYU2-2	UGGT1	18.351		P54819	AK2	11.3755		P48637	GSS	13.3837			P11388	TOP2A	17.0054		P13693	TPT1	13.0907		P63000-2	RAC1;RAC3	16.2329
	O14773	TPP1	4.41965		P39019	RPS19	16.3838		P48637	GSS	14.1381		P11387	TOP1	22.0465		Q01469	FABP5	36.5422		O43854-2	EDIL3	15.2467		O14773	TPP1	3.98935		P13693	TPT1	25.595		Q01469	FABP5	28.9979			Q14019	COTL1	11.8298		P39019	RPS19	22.0906		Q9NYU2-2	UGGT1	22.4168
	Q9Y2W1	THRAP3	19.4465		O43854-2	EDIL3	8.93659		Q01469	FABP5	24.9496		P63000-2	RAC1;RAC3	17.1472		P11387	TOP1	25.5795		P48637	GSS	11.9322		Q9Y2W1	THRAP3	19.9467		P39019	RPS19	18.4852		P11387	TOP1	28.9979			P54819	AK2	22.9203		P48637	GSS	7.36352		O14773	TPP1	2.31898
	P06865	HEXA	1.76786		P48637	GSS	11.1707		P11387	TOP1	28.2762		Q9NYU2-2	UGGT1	22.863		P63000-2	RAC1;RAC3	16.0785		Q01469	FABP5	24.5272		P06865	HEXA	1.59574		O43854-2	EDIL3	15.6414		P63000-2	RAC1;RAC3	17.1014			P13693	TPT1	14.0479		Q01469	FABP5	2.45451		Q9Y2W1	THRAP3	22.4168
	P62195	PSMC5	24.7501		Q01469	FABP5	24.5756		P63000-2	RAC1;RAC3	19.9597		O14773	TPP1	2.44961		Q9NYU2-2	UGGT1	19.0019		P11387	TOP1	23.2015		P62195	PSMC5	27.1275		P48637	GSS	15.6414		Q9NYU2-2	UGGT1	24.5367			P39019	RPS19	22.1809		P11387	TOP1	28.6359		P06865	HEXA	1.54599
	Q9NZ08	ERAP1	10.6072		P11387	TOP1	21.5968		Q9NYU2-2	UGGT1	24.118		Q9Y2W1	THRAP3	21.2299		O14773	TPP1	3.65422		P63000-2	RAC1;RAC3	13.258		Q9NZ08	ERAP1	7.97869		Q01469	FABP5	29.1498		O14773	TPP1	2.23061			P48637	GSS	8.87238		P63000-2	RAC1;RAC3	16.3634		P62195	PSMC5	17.0059
	P67775	PPP2CA	19.4465		P63000-2	RAC1;RAC3	17.8732		O14773	TPP1	2.49496		P06865	HEXA	1.63307		Q9Y2W1	THRAP3	15.3477		Q9NYU2-2	UGGT1	24.5272		P67775	PPP2CA	18.351		P11387	TOP1	24.173		Q9Y2W1	THRAP3	15.6143			P11387	TOP1	20.7022		Q9NYU2-2	UGGT1	26.9996		Q9NZ08	ERAP1	13.9139
	P62191	PSMC1	21.2143		Q9NYU2-2	UGGT1	27.5545		Q9Y2W1	THRAP3	21.623		P62195	PSMC5	24.4961		P06865	HEXA	1.46169		O14773	TPP1	3.31449		P62191	PSMC1	23.9361		P63000-2	RAC1;RAC3	17.0633		P06865	HEXA	2.23061			P63000-2	RAC1;RAC3	15.5267		O14773	TPP1	2.45451		P67775	PPP2CA	19.3249
	Q14566	MCM6	10.6072		O14773	TPP1	4.4683		P06865	HEXA	2.49496		Q9NZ08	ERAP1	7.34882		P62195	PSMC5	24.1178		Q9Y2W1	THRAP3	19.2241		Q14566	MCM6	13.5638		Q9NYU2-2	UGGT1	24.884		P62195	PSMC5	22.3061			Q9NYU2-2	UGGT1	25.1384		Q9Y2W1	THRAP3	35.1813		P62191	PSMC1	13.9139
	P11498	PC	25.634		Q9Y2W1	THRAP3	22.3415		P62195	PSMC5	22.4547		P67775	PPP2CA	19.5968		Q9NZ08	ERAP1	5.84675		P06865	HEXA	1.3258		P11498	PC	20.7446		O14773	TPP1	2.13291		Q9NZ08	ERAP1	14.8707			O14773	TPP1	3.69682		P06865	HEXA	2.45451		Q14566	MCM6	27.0548
	P23229-4	ITGA6	34.4733		P06865	HEXA	4.4683		Q9NZ08	ERAP1	13.3065		P62191	PSMC1	26.1291		P67775	PPP2CA	21.1945		P62195	PSMC5	20.5499		P23229-4	ITGA6	30.319		Q9Y2W1	THRAP3	24.173		P67775	PPP2CA	18.5884			Q9Y2W1	THRAP3	22.1809		P62195	PSMC5	18.8179		P11498	PC	40.9687
	Q9HC38-2	GLOD4	12.375		P62195	PSMC5	15.639		P67775	PPP2CA	19.128		Q14566	MCM6	12.248		P62191	PSMC1	27.0412		Q9NZ08	ERAP1	13.9209		Q9HC38-2	GLOD4	15.1595		P06865	HEXA	2.13291		P62191	PSMC1	20.819			P06865	HEXA	2.21809		Q9NZ08	ERAP1	11.4544		P23229-4	ITGA6	6.95695
	P35237	SERPINB6	13.259		Q9NZ08	ERAP1	8.19188		P62191	PSMC1	22.4547		P11498	PC	22.0465		Q14566	MCM6	9.50096		P67775	PPP2CA	20.5499		P35237	SERPINB6	12.7659		P62195	PSMC5	23.462		Q14566	MCM6	14.1272			P62195	PSMC5	21.4416		P67775	PPP2CA	20.4542		Q9HC38-2	GLOD4	6.18396
	Q14517	FAT1	4.41965		P67775	PPP2CA	15.639		Q14566	MCM6	15.8014		P23229-4	ITGA6	27.7622		P11498	PC	18.2711		P62191	PSMC1	22.5386		Q14517	FAT1	3.19148		Q9NZ08	ERAP1	6.39874		P11498	PC	18.5884			Q9NZ08	ERAP1	11.8298		P62191	PSMC1	13.9089		P35237	SERPINB6	6.95695
	P05387	RPLP2	15.9108		P62191	PSMC1	15.639		P11498	PC	24.9496		Q9HC38-2	GLOD4	15.5142		P23229-4	ITGA6	31.4263		Q14566	MCM6	13.9209		P05387	RPLP2	19.1489		P67775	PPP2CA	18.4852		P23229-4	ITGA6	39.4075			P67775	PPP2CA	16.266		Q14566	MCM6	27.8178		Q14517	FAT1	1.54599
	P20340-2	RAB6A	17.6786		Q14566	MCM6	11.1707		P23229-4	ITGA6	36.5928		P35237	SERPINB6	14.6976		Q9HC38-2	GLOD4	16.0785		P11498	PC	19.2241		P20340-2	RAB6A	19.9467		P62191	PSMC1	21.3291		Q9HC38-2	GLOD4	17.1014			P62191	PSMC1	17.0054		P11498	PC	35.9994		P05387	RPLP2	26.2818
	P25398	RPS12	15.0268		P11498	PC	21.5968		Q9HC38-2	GLOD4	14.1381		Q14517	FAT1	3.26614		P35237	SERPINB6	13.1552		P23229-4	ITGA6	37.7852		P25398	RPS12	20.7446		Q14566	MCM6	14.9304		P35237	SERPINB6	13.3837			Q14566	MCM6	20.7022		P23229-4	ITGA6	7.36352		P20340-2	RAB6A	27.0548
	P49721	PSMB2	9.72324		P23229-4	ITGA6	35.7464		P35237	SERPINB6	13.3065		P05387	RPLP2	17.9638		Q14517	FAT1	4.38506		Q9HC38-2	GLOD4	18.5612		P49721	PSMB2	15.9574		P11498	PC	19.9072		Q14517	FAT1	4.46122			P11498	PC	30.314		Q9HC38-2	GLOD4	11.4544		P25398	RPS12	20.8709
	P61586	RHOA	16.7947		Q9HC38-2	GLOD4	11.9155		Q14517	FAT1	4.98992		P20340-2	RAB6A	16.3307		P05387	RPLP2	26.3104		P35237	SERPINB6	14.5838		P61586	RHOA	21.5425		P23229-4	ITGA6	32.7047		P05387	RPLP2	21.5626			P23229-4	ITGA6	7.39365		P35237	SERPINB6	10.6362		P49721	PSMB2	15.4599
	Q15717	ELAVL1	17.6786		P35237	SERPINB6	11.9155		P05387	RPLP2	23.2863		P25398	RPS12	18.7803		P20340-2	RAB6A	24.1178		Q14517	FAT1	3.97739		Q15717	ELAVL1	19.1489		Q9HC38-2	GLOD4	17.0633		P20340-2	RAB6A	20.819			Q9HC38-2	GLOD4	12.5692		Q14517	FAT1	4.09085		P61586	RHOA	23.1898
	P39687	ANP32A	15.0268		Q14517	FAT1	3.72358		P20340-2	RAB6A	18.2964		P49721	PSMB2	13.0646		P25398	RPS12	19.7328		P05387	RPLP2	18.5612		P39687	ANP32A	15.1595		P35237	SERPINB6	15.6414		P25398	RPS12	17.1014			P35237	SERPINB6	11.0905		P05387	RPLP2	19.6361		Q15717	ELAVL1	16.2329
	P31040	SDHA	25.634		P05387	RPLP2	23.8309		P25398	RPS12	18.2964		P61586	RHOA	18.7803		P49721	PSMB2	13.1552		P20340-2	RAB6A	20.5499		P31040	SDHA	21.5425		Q14517	FAT1	4.26583		P49721	PSMB2	13.3837			Q14517	FAT1	1.47873		P20340-2	RAB6A	23.7269		P39687	ANP32A	14.6869
	O00429-4	DNM1L	36.2412		P20340-2	RAB6A	13.4049		P49721	PSMB2	11.6432		Q15717	ELAVL1	21.2299		P61586	RHOA	24.1178		P25398	RPS12	17.8983		O00429-4	DNM1L	26.3297		P05387	RPLP2	24.173		P61586	RHOA	20.819			P05387	RPLP2	20.7022		P25398	RPS12	18.8179		P31040	SDHA	22.4168
	P31150	GDI1	12.375		P25398	RPS12	14.1496		P61586	RHOA	19.128		P39687	ANP32A	17.9638		Q15717	ELAVL1	19.0019		P49721	PSMB2	12.5951		P31150	GDI1	11.1702		P20340-2	RAB6A	19.9072		Q15717	ELAVL1	13.3837			P20340-2	RAB6A	23.6597		P49721	PSMB2	12.2725		O00429-4	DNM1L	20.8709
	P49189	ALDH9A1	20.3304		P49721	PSMB2	9.68131		Q15717	ELAVL1	18.2964		P31040	SDHA	22.0465		P39687	ANP32A	19.0019		P61586	RHOA	20.5499		P49189	ALDH9A1	20.7446		P25398	RPS12	19.9072		P39687	ANP32A	18.5884			P25398	RPS12	18.4841		P61586	RHOA	19.6361		P31150	GDI1	13.1409
	O43396	TXNL1	15.0268		P61586	RHOA	18.6179		P39687	ANP32A	16.6331		O00429-4	DNM1L	36.7441		P31040	SDHA	5.84675		Q15717	ELAVL1	16.5725		O43396	TXNL1	16.7553		P49721	PSMB2	13.5084		P31040	SDHA	23.7932			P49721	PSMB2	13.3086		Q15717	ELAVL1	18.8179		P47895	ALDH1A3	34.7848
	P09622	DLD	15.9108		Q15717	ELAVL1	14.8943		P31040	SDHA	21.623		P31150	GDI1	13.0646		P01034	CST3	1.46169		P39687	ANP32A	17.8983		P09622	DLD	15.9574		P61586	RHOA	17.7743		P01034	CST3	2.97415			P61586	RHOA	17.7448		P39687	ANP32A	13.0907		P49189	ALDH9A1	13.1409
	P30084	ECHS1	14.1429		P39687	ANP32A	14.1496		P01034	CST3	1.66331		P49189	ALDH9A1	21.2299		O00429-4	DNM1L	27.772		P31040	SDHA	23.8644		P30084	ECHS1	15.1595		Q15717	ELAVL1	17.0633		O00429-4	DNM1L	32.7156			Q15717	ELAVL1	18.4841		P31040	SDHA	26.9996		O43396	TXNL1	17.7789
	P30085	CMPK1	15.0268		P31040	SDHA	43.9383		O00429-4	DNM1L	34.0978		O43396	TXNL1	17.1472		P31150	GDI1	13.886		P01034	CST3	1.3258		P30085	CMPK1	15.9574		P39687	ANP32A	18.4852		P31150	GDI1	10.4095			P39687	ANP32A	14.7873		O00429-4	DNM1L	13.9089		P09622	DLD	17.7789
	P62873	GNB1	18.5625		O00429-4	DNM1L	24.5756		P31150	GDI1	8.31654		P09622	DLD	17.1472		P12109	COL6A1	2.19253		O00429-4	DNM1L	27.1788		P62873	GNB1	19.1489		P31040	SDHA	19.9072		P12109	COL6A1	3.71769			P31040	SDHA	31.0533		P31150	GDI1	12.2725		P30084	ECHS1	25.5088
	Q15021	NCAPD2	32.7054		P31150	GDI1	8.93659		P12109	COL6A1	4.15827		P30084	ECHS1	12.248		P49189	ALDH9A1	28.5029		P31150	GDI1	14.5838		Q15021	NCAPD2	32.7126		P01034	CST3	1.42194		P49189	ALDH9A1	21.5626			O00429-4	DNM1L	22.9203		P47895	ALDH1A3	26.9996		P30085	CMPK1	13.9139
	Q96AG4	LRRC59	23.8661		P12109	COL6A1	1.48943		P49189	ALDH9A1	19.9597		P30085	CMPK1	14.6976		O43396	TXNL1	14.6169		P12109	COL6A1	3.97739		Q96AG4	LRRC59	21.5425		O00429-4	DNM1L	29.1498		O43396	TXNL1	14.8707			P31150	GDI1	14.0479		P49189	ALDH9A1	17.1816		P62873	GNB1	15.4599
	O15067	PFAS	18.5625		P49189	ALDH9A1	16.3838		O43396	TXNL1	16.6331		P62873	GNB1	22.863		P09622	DLD	18.2711		P49189	ALDH9A1	18.5612		O15067	PFAS	17.5531		P31150	GDI1	10.6646		P09622	DLD	16.3578			P47895	ALDH1A3	37.7076		O43396	TXNL1	22.0906		Q15021	NCAPD2	19.3249
	P52888	THOP1	20.3304		O43396	TXNL1	13.4049		P09622	DLD	15.8014		Q15021	NCAPD2	33.4779		P30084	ECHS1	17.5402		O43396	TXNL1	16.5725		P52888	THOP1	16.7553		P12109	COL6A1	1.42194		P30084	ECHS1	20.819			P49189	ALDH9A1	13.3086		P09622	DLD	14.727		Q96AG4	LRRC59	18.5519
	P52701	MSH6	13.259		P09622	DLD	15.639		P30084	ECHS1	19.9597		Q96AG4	LRRC59	23.6795		P30085	CMPK1	17.5402		P09622	DLD	15.9096		P52701	MSH6	10.3723		P49189	ALDH9A1	19.9072		P30085	CMPK1	14.1272			O43396	TXNL1	21.4416		P30084	ECHS1	24.5451		O15067	PFAS	10.8219
	Q27J81	INF2	23.8661		P30084	ECHS1	14.8943		P30085	CMPK1	13.3065		O15067	PFAS	14.6976		P62873	GNB1	20.4636		P30084	ECHS1	20.5499		Q27J81	INF2	30.319		O43396	TXNL1	14.9304		P62873	GNB1	16.3578			P09622	DLD	19.2235		P30085	CMPK1	15.5452		P52888	THOP1	10.8219
	P38919	EIF4A3	20.3304		P30085	CMPK1	13.4049		P62873	GNB1	21.623		P52888	THOP1	17.9638		Q15021	NCAPD2	31.4263		P30085	CMPK1	12.5951		P38919	EIF4A3	23.1382		P09622	DLD	14.2194		Q15021	NCAPD2	27.5109			P30084	ECHS1	28.0959		P62873	GNB1	16.3634		P52701	MSH6	37.8767
	Q07021	C1QBP	5.30358		P62873	GNB1	20.1073		Q15021	NCAPD2	32.4345		P52701	MSH6	18.7803		Q96AG4	LRRC59	19.0019		P62873	GNB1	17.8983		Q07021	C1QBP	26.3297		P30084	ECHS1	19.1962		Q96AG4	LRRC59	19.332			P30085	CMPK1	16.266		Q15021	NCAPD2	16.3634		Q27J81	INF2	17.7789
	Q8IY67-2	RAVER1	18.5625		Q15021	NCAPD2	28.2992		Q96AG4	LRRC59	19.128		Q27J81	INF2	32.6614		O15067	PFAS	18.2711		Q15021	NCAPD2	27.8417		Q8IY67-2	RAVER1	19.9467		P30085	CMPK1	15.6414		O15067	PFAS	16.3578			P62873	GNB1	19.9628		Q96AG4	LRRC59	17.1816		CON__Q3ZBS7	NA	3.09198
	P60981	DSTN	15.9108		Q96AG4	LRRC59	16.3838		O15067	PFAS	14.9698		P38919	EIF4A3	18.7803		P52888	THOP1	14.6169		Q96AG4	LRRC59	21.8757		P60981	DSTN	18.351		P62873	GNB1	19.9072		P52888	THOP1	17.1014			Q15021	NCAPD2	19.9628		O15067	PFAS	5.72718		P38919	EIF4A3	20.0979
	Q15262-2	PTPRK	1.76786		O15067	PFAS	16.3838		P52888	THOP1	19.9597		Q07021	C1QBP	15.5142		P52701	MSH6	14.6169		O15067	PFAS	16.5725		P35232	PHB	29.5212		Q15021	NCAPD2	27.0169		P52701	MSH6	21.5626			Q96AG4	LRRC59	22.1809		P52888	THOP1	8.18169		Q07021	C1QBP	26.2818
	P35232	PHB	28.2858		P52888	THOP1	15.639		P52701	MSH6	19.128		Q8IY67-2	RAVER1	17.9638		Q27J81	INF2	35.8113		P52888	THOP1	15.2467		Q7L014	DDX46	19.9467		Q96AG4	LRRC59	17.0633		Q27J81	INF2	42.3816			O15067	PFAS	7.39365		P52701	MSH6	34.3631		Q8IY67-2	RAVER1	36.3307
	Q7L014	DDX46	21.2143		P52701	MSH6	13.4049		Q27J81	INF2	30.7712		P60981	DSTN	13.8811		P38919	EIF4A3	19.7328		P52701	MSH6	18.5612		P40429	RPL13A	20.7446		O15067	PFAS	17.0633		P38919	EIF4A3	16.3578			P52888	THOP1	8.87238		Q27J81	INF2	15.5452		P60981	DSTN	15.4599
	P40429	RPL13A	19.4465		Q27J81	INF2	35.7464		P38919	EIF4A3	16.6331		Q15262-2	PTPRK	1.63307		Q07021	C1QBP	27.772		Q27J81	INF2	32.482		A0AVT1	UBA6	25.5318		P52888	THOP1	16.3523		Q07021	C1QBP	23.7932			P52701	MSH6	28.8352		CON__Q3ZBS7	NA	4.09085		Q15262-2	PTPRK	6.18396
	A0AVT1	UBA6	30.9376		P38919	EIF4A3	13.4049		Q07021	C1QBP	19.9597		P35232	PHB	29.3953		Q8IY67-2	RAVER1	13.886		P38919	EIF4A3	15.9096		P52292	KPNA2	23.9361		P52701	MSH6	14.2194		Q8IY67-2	RAVER1	14.1272			Q27J81	INF2	18.4841		P38919	EIF4A3	20.4542		P35232	PHB	20.8709
	P52292	KPNA2	22.0983		Q07021	C1QBP	23.8309		Q8IY67-2	RAVER1	19.128		Q7L014	DDX46	21.2299		P60981	DSTN	18.2711		Q07021	C1QBP	19.887		Q12904	AIMP1	19.1489		Q27J81	INF2	32.7047		P60981	DSTN	13.3837			CON__Q3ZBS7	NA	5.91492		Q07021	C1QBP	15.5452		Q7L014	DDX46	31.6928
	Q12904	AIMP1	15.0268		Q8IY67-2	RAVER1	17.1285		P60981	DSTN	15.8014		P40429	RPL13A	22.0465		Q15262-2	PTPRK	2.19253		Q8IY67-2	RAVER1	18.5612		Q13162	PRDX4	20.7446		P38919	EIF4A3	19.9072		Q15262-2	PTPRK	1.48707			P38919	EIF4A3	22.1809		Q8IY67-2	RAVER1	43.363		P40429	RPL13A	22.4168
	Q13162	PRDX4	12.375		Q15582	TGFBI	1.48943		Q15262-2	PTPRK	2.49496		A0AVT1	UBA6	32.6614		P35232	PHB	29.2337		P60981	DSTN	15.2467		Q15366-6	PCBP2	20.7446		Q07021	C1QBP	29.8608		P35232	PHB	25.2803			Q07021	C1QBP	18.4841		P60981	DSTN	12.2725		A0AVT1	UBA6	22.4168
	Q15366-6	PCBP2	23.8661		P60981	DSTN	9.68131		P35232	PHB	30.7712		P52292	KPNA2	21.2299		Q7L014	DDX46	23.387		P35232	PHB	31.1562		Q9Y520-4	PRRC2C	21.5425		Q8IY67-2	RAVER1	14.9304		Q7L014	DDX46	28.2544			Q8IY67-2	RAVER1	45.8406		Q15262-2	PTPRK	6.54535		P52292	KPNA2	10.8219
	Q9Y520-4	PRRC2C	19.4465		Q15262-2	PTPRK	1.48943		Q7L014	DDX46	30.7712		Q12904	AIMP1	13.8811		P40429	RPL13A	16.8094		Q7L014	DDX46	23.2015		P60228	EIF3E	20.7446		P60981	DSTN	14.2194		P40429	RPL13A	22.3061			P60981	DSTN	7.39365		P35232	PHB	24.5451		Q12904	AIMP1	17.0059
	P60228	EIF3E	16.7947		P35232	PHB	26.0651		P40429	RPL13A	20.7913		Q13162	PRDX4	17.1472		A0AVT1	UBA6	28.5029		P40429	RPL13A	18.5612		Q15075	EEA1	25.5318		Q15262-2	PTPRK	1.42194		A0AVT1	UBA6	30.485			Q15262-2	PTPRK	8.13301		Q7L014	DDX46	35.1813		Q13162	PRDX4	24.7358
	Q15075	EEA1	27.4019		Q7L014	DDX46	23.8309		A0AVT1	UBA6	34.9295		Q15366-6	PCBP2	21.2299		P52292	KPNA2	24.1178		A0AVT1	UBA6	32.482		Q16706	MAN2A1	10.3723		P35232	PHB	25.595		P52292	KPNA2	15.6143			P35232	PHB	23.6597		P40429	RPL13A	26.1814		Q15366-6	PCBP2	17.7789
	Q16706	MAN2A1	11.4911		P40429	RPL13A	17.1285		P52292	KPNA2	17.4647		Q9Y520-4	PRRC2C	20.4134		Q12904	AIMP1	16.0785		P52292	KPNA2	17.2354		Q16851	UGP2	8.77656		Q7L014	DDX46	23.462		Q12904	AIMP1	14.1272			Q7L014	DDX46	26.6171		A0AVT1	UBA6	12.2725		Q9Y520-4	PRRC2C	26.2818
	Q16851	UGP2	9.72324		A0AVT1	UBA6	30.5334		Q12904	AIMP1	14.9698		P60228	EIF3E	19.5968		Q13162	PRDX4	21.1945		Q12904	AIMP1	15.9096		Q8NC51	SERBP1	18.351		P40429	RPL13A	19.1962		Q13162	PRDX4	20.0755			P40429	RPL13A	19.9628		P52292	KPNA2	13.0907		P60228	EIF3E	15.4599
	Q8NC51	SERBP1	18.5625		P52292	KPNA2	17.8732		Q13162	PRDX4	14.9698		Q15075	EEA1	29.3953		Q15366-6	PCBP2	21.9253		Q13162	PRDX4	18.5612		P30043	BLVRB	13.5638		A0AVT1	UBA6	29.8608		Q15366-6	PCBP2	20.819			A0AVT1	UBA6	13.3086		Q12904	AIMP1	18.8179		Q15075	EEA1	16.2329
	P30043	BLVRB	6.18752		Q12904	AIMP1	7.44716		Q15366-6	PCBP2	22.4547		Q16706	MAN2A1	8.98189		Q9Y520-4	PRRC2C	21.9253		Q15366-6	PCBP2	23.8644		P62263	RPS14	22.3403		P52292	KPNA2	19.1962		Q9Y520-4	PRRC2C	21.5626			P52292	KPNA2	17.0054		Q13162	PRDX4	26.1814		Q16706	MAN2A1	2.31898
	P62263	RPS14	17.6786		Q13162	PRDX4	15.639		Q9Y520-4	PRRC2C	24.9496		Q16851	UGP2	7.34882		P60228	EIF3E	18.2711		Q9Y520-4	PRRC2C	19.887		P08581	MET	2.39361		Q12904	AIMP1	12.7975		P60228	EIF3E	15.6143			Q12904	AIMP1	23.6597		Q15366-6	PCBP2	16.3634		Q16851	UGP2	16.2329
	P08581	MET	1.76786		Q15366-6	PCBP2	16.3838		P60228	EIF3E	20.7913		Q8NC51	SERBP1	16.3307		Q15075	EEA1	21.9253		P60228	EIF3E	16.5725		P09972	ALDOC	15.9574		Q13162	PRDX4	19.9072		Q15075	EEA1	23.7932			Q13162	PRDX4	21.4416		Q9Y520-4	PRRC2C	22.9087		Q8NC51	SERBP1	23.1898
	P09972	ALDOC	20.3304		Q9Y520-4	PRRC2C	23.0862		Q15075	EEA1	24.118		P30043	BLVRB	10.615		Q16706	MAN2A1	5.84675		Q15075	EEA1	25.853		P15170-2	GSPT1	16.7553		Q15366-6	PCBP2	20.6182		Q16706	MAN2A1	10.4095			Q15366-6	PCBP2	17.0054		P60228	EIF3E	14.727		P30043	BLVRB	29.3738
	P15170-2	GSPT1	16.7947		P60228	EIF3E	16.3838		Q16706	MAN2A1	9.14819		P62263	RPS14	19.5968		Q16851	UGP2	10.9626		Q16706	MAN2A1	10.6064		P17931	LGALS3	13.5638		Q9Y520-4	PRRC2C	24.884		Q16851	UGP2	7.43537			Q9Y520-4	PRRC2C	25.8778		Q15075	EEA1	14.727		P62263	RPS14	28.6008
	P17931	LGALS3	16.7947		Q15075	EEA1	19.3626		Q16851	UGP2	9.97985		P09972	ALDOC	16.3307		Q8NC51	SERBP1	19.7328		Q16851	UGP2	7.95478		Q9UL46	PSME2	15.9574		P60228	EIF3E	16.3523		Q8NC51	SERBP1	17.1014			P60228	EIF3E	14.0479		Q16706	MAN2A1	2.45451		P09972	ALDOC	6.95695
	Q9UL46	PSME2	8.83931		Q16706	MAN2A1	6.70245		Q8NC51	SERBP1	17.4647		P15170-2	GSPT1	17.9638		P30043	BLVRB	18.2711		Q8NC51	SERBP1	15.2467		O75694	NUP155	16.7553		Q15075	EEA1	23.462		P30043	BLVRB	19.332			Q15075	EEA1	11.8298		Q16851	UGP2	17.9997		P15170-2	GSPT1	23.9628
	O75694	NUP155	20.3304		Q16851	UGP2	8.93659		P30043	BLVRB	12.4748		P17931	LGALS3	14.6976		P62263	RPS14	24.8487		P30043	BLVRB	15.2467		P68431	HIST1H3A;HIST2H3A;H3F3A;HIST3H3;H3F3C	18.351		Q16706	MAN2A1	8.53165		P62263	RPS14	20.819			Q16706	MAN2A1	1.47873		Q8NC51	SERBP1	22.9087		P17931	LGALS3	13.9139
	P68431	HIST1H3A;HIST2H3A;H3F3A;HIST3H3;H3F3C	18.5625		Q8NC51	SERBP1	9.68131		P62263	RPS14	24.118		Q9UL46	PSME2	11.4315		P08581	MET	2.92337		P62263	RPS14	19.2241		Q9Y6E2	BZW2	12.7659		Q16851	UGP2	7.82068		P08581	MET	4.46122			Q16851	UGP2	17.7448		P30043	BLVRB	23.7269		Q9UL46	PSME2	19.3249
	Q9Y6E2	BZW2	12.375		P30043	BLVRB	11.1707		P08581	MET	4.15827		O75694	NUP155	20.4134		P09972	ALDOC	18.2711		P08581	MET	4.64029		P62917	RPL8	20.7446		Q8NC51	SERBP1	15.6414		P09972	ALDOC	17.1014			Q8NC51	SERBP1	23.6597		P62263	RPS14	26.9996		O75694	NUP155	27.8278
	P62917	RPL8	15.9108		P62263	RPS14	17.1285		P09972	ALDOC	15.8014		P68431	HIST1H3A;HIST2H3A;H3F3A;HIST3H3;H3F3C	16.3307		P15170-2	GSPT1	16.8094		P09972	ALDOC	13.9209		Q08J23	NSUN2	17.5531		P30043	BLVRB	15.6414		P15170-2	GSPT1	12.6401			P30043	BLVRB	20.7022		P09972	ALDOC	10.6362		P68431	HIST1H3A;HIST2H3A;H3F3A;HIST3H3;H3F3C	20.0979
	Q08J23	NSUN2	22.9822		P08581	MET	2.97886		P15170-2	GSPT1	15.8014		Q9Y6E2	BZW2	12.248		P17931	LGALS3	14.6169		P15170-2	GSPT1	14.5838		P46379-2	BAG6	9.57443		P62263	RPS14	19.9072		P17931	LGALS3	14.8707			P62263	RPS14	23.6597		P15170-2	GSPT1	17.1816		Q9Y6E2	BZW2	18.5519
	P46379-2	BAG6	16.7947		P09972	ALDOC	12.6602		P17931	LGALS3	15.8014		P62917	RPL8	20.4134		Q9UL46	PSME2	19.0019		P17931	LGALS3	13.258		Q9UNM6	PSMD13	19.9467		P08581	MET	2.84388		Q9UL46	PSME2	19.332			P09972	ALDOC	7.39365		P17931	LGALS3	16.3634		P62917	RPL8	23.1898
	Q9UNM6	PSMD13	18.5625		P15170-2	GSPT1	21.5968		Q9UL46	PSME2	14.9698		Q08J23	NSUN2	23.6795		O75694	NUP155	14.6169		Q9UL46	PSME2	14.5838		P62888	RPL30	15.9574		P09972	ALDOC	14.9304		O75694	NUP155	19.332			P15170-2	GSPT1	28.8352		Q9UL46	PSME2	22.0906		Q08J23	NSUN2	29.3738
	P62888	RPL30	18.5625		P17931	LGALS3	12.6602		O75694	NUP155	21.623		P46379-2	BAG6	16.3307		P68431	HIST1H3A;HIST2H3A;H3F3A;HIST3H3;H3F3C	17.5402		O75694	NUP155	17.2354		P12081-4	HARS	15.9574		P15170-2	GSPT1	17.7743		P68431	HIST1H3A;HIST2H3A;H3F3A;HIST3H3;H3F3C	15.6143			P17931	LGALS3	14.0479		O75694	NUP155	32.7268		P46379-2	BAG6	29.3738
	P12081-4	HARS	17.6786		Q9UL46	PSME2	11.9155		P68431	HIST1H3A;HIST2H3A;H3F3A;HIST3H3;H3F3C	16.6331		Q9UNM6	PSMD13	15.5142		Q9Y6E2	BZW2	9.50096		P68431	HIST1H3A;HIST2H3A;H3F3A;HIST3H3;H3F3C	11.9322		P46108	CRK	22.3403		P17931	LGALS3	14.2194		Q9Y6E2	BZW2	7.43537			Q9UL46	PSME2	19.2235		P68431	HIST1H3A;HIST2H3A;H3F3A;HIST3H3;H3F3C	17.9997		Q9UNM6	PSMD13	13.9139
	P46108	CRK	17.6786		O75694	NUP155	23.0862		Q9Y6E2	BZW2	5.82158		P62888	RPL30	16.3307		P62917	RPL8	21.1945		Q9Y6E2	BZW2	10.6064		Q03252	LMNB2	19.1489		Q9UL46	PSME2	14.9304		P62917	RPL8	20.819			O75694	NUP155	28.8352		Q9Y6E2	BZW2	18.8179		P62888	RPL30	18.5519
	Q03252	LMNB2	18.5625		P68431	HIST1H3A;HIST2H3A;H3F3A;HIST3H3;H3F3C	16.3838		P62917	RPL8	17.4647		P12081-4	HARS	14.6976		Q08J23	NSUN2	16.0785		P62917	RPL8	22.5386		P04844-2	RPN2	23.9361		O75694	NUP155	20.6182		Q08J23	NSUN2	17.1014			P68431	HIST1H3A;HIST2H3A;H3F3A;HIST3H3;H3F3C	17.0054		P62917	RPL8	17.9997		P12081-4	HARS	11.5949
	P04844-2	RPN2	22.0983		Q9Y6E2	BZW2	8.93659		Q08J23	NSUN2	16.6331		P46108	CRK	20.4134		P46379-2	BAG6	12.4243		Q08J23	NSUN2	16.5725		P49419-2	ALDH7A1	19.1489		P68431	HIST1H3A;HIST2H3A;H3F3A;HIST3H3;H3F3C	12.7975		P46379-2	BAG6	15.6143			Q9Y6E2	BZW2	20.7022		Q08J23	NSUN2	33.5449		P46108	CRK	12.3679
	P49419-2	ALDH7A1	20.3304		P62917	RPL8	20.1073		P46379-2	BAG6	19.128		Q03252	LMNB2	19.5968		Q9UNM6	PSMD13	19.0019		P46379-2	BAG6	13.9209		P26583	HMGB2	14.3616		Q9Y6E2	BZW2	9.95359		Q9UNM6	PSMD13	16.3578			P62917	RPL8	21.4416		P46379-2	BAG6	33.5449		Q03252	LMNB2	10.8219
	P26583	HMGB2	16.7947		Q08J23	NSUN2	19.3626		Q9UNM6	PSMD13	14.9698		P04844-2	RPN2	25.3126		P62888	RPL30	18.2711		Q9UNM6	PSMD13	19.887		Q93008	USP9X	15.1595		P62917	RPL8	20.6182		P62888	RPL30	15.6143			Q08J23	NSUN2	35.4895		Q9UNM6	PSMD13	11.4544		P04844-2	RPN2	20.0979
	Q93008	USP9X	17.6786		P46379-2	BAG6	11.9155		P62888	RPL30	14.1381		P49419-2	ALDH7A1	17.1472		P12081-4	HARS	13.886		P62888	RPL30	15.2467		Q9NVA2	2011-09-01	13.5638		Q08J23	NSUN2	14.2194		P12081-4	HARS	17.1014			P46379-2	BAG6	23.6597		P62888	RPL30	18.8179		P49419-2	ALDH7A1	20.8709
	Q9NVA2	2011-09-01	18.5625		Q9UNM6	PSMD13	17.1285		P12081-4	HARS	16.6331		P26583	HMGB2	15.5142		P46108	CRK	21.9253		P12081-4	HARS	13.9209		P61088	UBE2N	15.1595		P46379-2	BAG6	11.3755		P46108	CRK	19.332			Q9UNM6	PSMD13	16.266		P12081-4	HARS	11.4544		P26583	HMGB2	17.0059
	P61088	UBE2N	15.9108		P62888	RPL30	11.9155		P46108	CRK	20.7913		Q93008	USP9X	17.9638		Q03252	LMNB2	3.65422		P46108	CRK	19.887		O95433	AHSA1	13.5638		Q9UNM6	PSMD13	17.0633		Q03252	LMNB2	15.6143			P62888	RPL30	15.5267		P46108	CRK	12.2725		Q93008	USP9X	20.8709
	O95433	AHSA1	18.5625		P12081-4	HARS	12.6602		Q03252	LMNB2	18.2964		Q9NVA2	2011-09-01	15.5142		P04844-2	RPN2	23.387		Q03252	LMNB2	20.5499		P99999	CYCS	11.968		P62888	RPL30	14.2194		P04844-2	RPN2	20.0755			P12081-4	HARS	12.5692		Q03252	LMNB2	13.0907		Q9NVA2	2011-09-01	10.8219
	P99999	CYCS	8.83931		P46108	CRK	14.8943		P04844-2	RPN2	23.2863		P61088	UBE2N	19.5968		P49419-2	ALDH7A1	19.7328		P04844-2	RPN2	21.2128		Q9UBT2	UBA2	5.58508		P12081-4	HARS	14.9304		P49419-2	ALDH7A1	14.1272			P46108	CRK	8.13301		P04844-2	RPN2	26.9996		P61088	UBE2N	13.1409
	Q9UBT2	UBA2	5.30358		Q03252	LMNB2	40.9594		P49419-2	ALDH7A1	17.4647		O95433	AHSA1	14.6976		P26583	HMGB2	15.3477		P49419-2	ALDH7A1	17.2354		P62316	SNRPD2	15.9574		P46108	CRK	19.9072		P26583	HMGB2	17.1014			Q03252	LMNB2	11.8298		P49419-2	ALDH7A1	23.7269		O95433	AHSA1	11.5949
	P62316	SNRPD2	10.6072		P04844-2	RPN2	24.5756		P26583	HMGB2	16.6331		P99999	CYCS	13.8811		Q93008	USP9X	15.3477		P26583	HMGB2	15.9096		Q16643	DBN1	15.1595		Q03252	LMNB2	14.2194		Q93008	USP9X	18.5884			P04844-2	RPN2	30.314		P26583	HMGB2	17.9997		P99999	CYCS	14.6869
	Q16643	DBN1	15.9108		P49419-2	ALDH7A1	14.1496		Q93008	USP9X	19.9597		Q9UBT2	UBA2	5.71575		Q9NVA2	2011-09-01	14.6169		Q93008	USP9X	15.2467		O94979-4	SEC31A	19.9467		P04844-2	RPN2	22.7511		Q9NVA2	2011-09-01	13.3837			P49419-2	ALDH7A1	22.1809		Q93008	USP9X	24.5451		Q9UBT2	UBA2	34.7848
	O94979-4	SEC31A	21.2143		P26583	HMGB2	10.426		Q9NVA2	2011-09-01	14.1381		P62316	SNRPD2	12.248		P61088	UBE2N	21.1945		Q9NVA2	2011-09-01	15.9096		Q99459	CDC5L	19.1489		P49419-2	ALDH7A1	14.9304		P61088	UBE2N	16.3578			P26583	HMGB2	18.4841		Q9NVA2	2011-09-01	13.0907		P62316	SNRPD2	17.7789
	Q99459	CDC5L	17.6786		Q93008	USP9X	17.1285		P61088	UBE2N	17.4647		Q16643	DBN1	12.248		O95433	AHSA1	15.3477		P61088	UBE2N	16.5725		P17301	ITGA2	30.319		P26583	HMGB2	14.2194		O95433	AHSA1	12.6401			Q93008	USP9X	16.266		P61088	UBE2N	13.0907		Q16643	DBN1	20.0979
	P17301	ITGA2	32.7054		Q9NVA2	2011-09-01	15.639		O95433	AHSA1	14.9698		O94979-4	SEC31A	17.1472		P99999	CYCS	13.1552		O95433	AHSA1	14.5838		Q7L2H7	EIF3M	19.1489		Q93008	USP9X	14.2194		P99999	CYCS	11.1531			Q9NVA2	2011-09-01	13.3086		O95433	AHSA1	14.727		O94979-4	SEC31A	17.7789
	Q7L2H7	EIF3M	15.9108		P61088	UBE2N	16.3838		P99999	CYCS	10.8115		Q99459	CDC5L	25.3126		Q9UBT2	UBA2	5.84675		P99999	CYCS	11.2693		P04080	CSTB	15.1595		Q9NVA2	2011-09-01	14.2194		Q9UBT2	UBA2	11.8966			P61088	UBE2N	12.5692		P99999	CYCS	13.0907		Q99459	CDC5L	26.2818
	P04080	CSTB	10.6072		O95433	AHSA1	13.4049		Q9UBT2	UBA2	9.97985		P17301	ITGA2	35.9276		P62316	SNRPD2	18.2711		Q9UBT2	UBA2	10.6064		P62750	RPL23A	21.5425		P61088	UBE2N	18.4852		P62316	SNRPD2	16.3578			O95433	AHSA1	14.0479		Q9UBT2	UBA2	34.3631		Q7L2H7	EIF3M	12.3679
	P62750	RPL23A	20.3304		P99999	CYCS	10.426		P62316	SNRPD2	14.9698		Q7L2H7	EIF3M	20.4134		Q16643	DBN1	14.6169		P62316	SNRPD2	11.9322		Q13526	PIN1	10.3723		O95433	AHSA1	16.3523		Q16643	DBN1	14.8707			P99999	CYCS	13.3086		P62316	SNRPD2	18.8179		P04080	CSTB	13.1409
	Q13526	PIN1	6.18752		Q9UBT2	UBA2	8.19188		Q16643	DBN1	14.9698		P04080	CSTB	12.248		O94979-4	SEC31A	18.2711		Q16643	DBN1	13.258		P78330	PSPH	6.38295		P99999	CYCS	12.7975		O94979-4	SEC31A	26.7673			Q9UBT2	UBA2	27.3565		Q16643	DBN1	23.7269		P62750	RPL23A	27.8278
	P01011	SERPINA3	2.65179		P62316	SNRPD2	11.9155		O94979-4	SEC31A	21.623		P62750	RPL23A	19.5968		Q99459	CDC5L	20.4636		O94979-4	SEC31A	23.2015		Q13310	PABPC4	17.5531		Q9UBT2	UBA2	6.39874		Q99459	CDC5L	17.1014			P62316	SNRPD2	15.5267		O94979-4	SEC31A	18.8179		Q13526	PIN1	23.1898
	P78330	PSPH	7.07145		Q16643	DBN1	17.8732		Q99459	CDC5L	20.7913		Q13526	PIN1	9.79842		P17301	ITGA2	36.5422		Q99459	CDC5L	18.5612		P25787	PSMA2	12.7659		P62316	SNRPD2	15.6414		P17301	ITGA2	36.4333			Q16643	DBN1	19.9628		Q99459	CDC5L	29.4541		P78330	PSPH	20.8709
	Q13310	PABPC4	14.1429		O94979-4	SEC31A	21.5968		P17301	ITGA2	36.5928		P78330	PSPH	4.89921		Q7L2H7	EIF3M	21.9253		P17301	ITGA2	36.4594		P50995-2	ANXA11	20.7446		Q16643	DBN1	14.2194		Q7L2H7	EIF3M	16.3578			O94979-4	SEC31A	18.4841		Q7L2H7	EIF3M	9.81803		Q13310	PABPC4	24.7358
	P25787	PSMA2	10.6072		Q99459	CDC5L	17.1285		Q7L2H7	EIF3M	15.8014		Q13310	PABPC4	12.248		P04080	CSTB	15.3477		Q7L2H7	EIF3M	16.5725		Q15437	SEC23B	11.968		O94979-4	SEC31A	23.462		P04080	CSTB	13.3837			Q99459	CDC5L	28.0959		P04080	CSTB	16.3634		P25787	PSMA2	14.6869
	P50995-2	ANXA11	21.2143		P17301	ITGA2	34.2569		P04080	CSTB	10.8115		P25787	PSMA2	12.248		P62750	RPL23A	23.387		P04080	CSTB	13.258		P43686	PSMC4	20.7446		Q99459	CDC5L	16.3523		P62750	RPL23A	23.0497			P17301	ITGA2	1.47873		P62750	RPL23A	22.9087		P50995-2	ANXA11	20.0979
	Q15437	SEC23B	13.259		Q7L2H7	EIF3M	13.4049		P62750	RPL23A	17.4647		P50995-2	ANXA11	16.3307		Q13526	PIN1	12.4243		P62750	RPL23A	21.8757		Q9UQ35	SRRM2	17.5531		P17301	ITGA2	34.1266		Q13526	PIN1	14.1272			Q7L2H7	EIF3M	19.2235		Q13526	PIN1	20.4542		Q15437	SEC23B	26.2818
	P43686	PSMC4	19.4465		P04080	CSTB	11.1707		Q13526	PIN1	9.14819		Q15437	SEC23B	13.8811		P78330	PSPH	4.38506		Q13526	PIN1	11.2693		O14672	ADAM10	3.98935		Q7L2H7	EIF3M	17.7743		P78330	PSPH	6.69183			P04080	CSTB	12.5692		P78330	PSPH	19.6361		P43686	PSMC4	18.5519
	Q9UQ35	SRRM2	27.4019		P62750	RPL23A	15.639		P78330	PSPH	6.65323		P43686	PSMC4	18.7803		Q13310	PABPC4	11.6935		P78330	PSPH	5.30319		O43399	TPD52L2	20.7446		P04080	CSTB	13.5084		Q13310	PABPC4	14.1272			P62750	RPL23A	22.1809		Q13310	PABPC4	17.1816		Q9UQ35	SRRM2	23.1898
	O14672	ADAM10	3.53572		Q13526	PIN1	9.68131		Q13310	PABPC4	14.1381		Q9UQ35	SRRM2	22.863		P25787	PSMA2	13.1552		Q13310	PABPC4	11.9322		P15586	GNS	6.38295		P62750	RPL23A	22.7511		P25787	PSMA2	11.8966			Q13526	PIN1	21.4416		P25787	PSMA2	13.0907		CON__Q3SX09	NA	3.09198
	O43399	TPD52L2	19.4465		P78330	PSPH	3.72358		P25787	PSMA2	13.3065		O14672	ADAM10	4.89921		P50995-2	ANXA11	22.6561		P25787	PSMA2	13.9209		P27694	RPA1	16.7553		Q13526	PIN1	10.6646		P50995-2	ANXA11	21.5626			P01011	SERPINA3	1.47873		P50995-2	ANXA11	21.2724		O14672	ADAM10	2.31898
	P15586	GNS	6.18752		Q13310	PABPC4	17.8732		P50995-2	ANXA11	19.9597		O43399	TPD52L2	22.0465		Q15437	SEC23B	12.4243		P50995-2	ANXA11	18.5612		Q9BZZ5-2	API5	10.3723		P78330	PSPH	5.68777		Q15437	SEC23B	11.8966			P78330	PSPH	15.5267		Q15437	SEC23B	17.9997		O43399	TPD52L2	17.0059
	P27694	RPA1	14.1429		P25787	PSMA2	12.6602		Q15437	SEC23B	11.6432		P15586	GNS	5.71575		P43686	PSMC4	26.3104		Q15437	SEC23B	11.2693		P40222	TXLNA	16.7553		Q13310	PABPC4	11.3755		P43686	PSMC4	15.6143			Q13310	PABPC4	22.1809		P43686	PSMC4	17.1816		P15586	GNS	1.54599
	Q9BZZ5-2	API5	9.72324		P50995-2	ANXA11	18.6179		P43686	PSMC4	19.9597		P27694	RPA1	14.6976		Q9UQ35	SRRM2	21.9253		P43686	PSMC4	17.8983		P49321	NASP	11.968		P25787	PSMA2	17.0633		Q9UQ35	SRRM2	23.7932			P25787	PSMA2	16.266		Q9UQ35	SRRM2	26.9996		P27694	RPA1	13.1409
	P40222	TXLNA	16.7947		Q15437	SEC23B	15.639		Q9UQ35	SRRM2	29.1079		Q9BZZ5-2	API5	9.79842		O14672	ADAM10	1.46169		Q9UQ35	SRRM2	20.5499		P56537	EIF6	16.7553		P50995-2	ANXA11	21.3291		O14672	ADAM10	2.23061			P50995-2	ANXA11	23.6597		CON__Q3SX09	NA	5.72718		Q9BZZ5-2	API5	17.0059
	P49321	NASP	7.95538		P43686	PSMC4	17.1285		O14672	ADAM10	3.32662		P40222	TXLNA	8.98189		O43399	TPD52L2	24.8487		O14672	ADAM10	5.30319		P05026-2	ATP1B1	13.5638		Q15437	SEC23B	14.9304		O43399	TPD52L2	23.0497			Q15437	SEC23B	15.5267		O14672	ADAM10	1.63634		P40222	TXLNA	21.6438
	P56537	EIF6	13.259		Q9UQ35	SRRM2	23.8309		O43399	TPD52L2	20.7913		P49321	NASP	7.34882		P15586	GNS	5.84675		O43399	TPD52L2	23.8644		Q58FF8	HSP90AB2P	15.1595		P43686	PSMC4	17.7743		P15586	GNS	3.71769			P43686	PSMC4	14.0479		O43399	TPD52L2	17.1816		P49321	NASP	20.0979
	P05026-2	ATP1B1	13.259		O14672	ADAM10	8.19188		P15586	GNS	4.98992		P56537	EIF6	16.3307		P27694	RPA1	5.1159		P15586	GNS	4.64029		P11766	ADH5	17.5531		Q9UQ35	SRRM2	29.1498		P27694	RPA1	13.3837			Q9UQ35	SRRM2	12.5692		P27694	RPA1	11.4544		P56537	EIF6	13.9139
	Q58FF8	HSP90AB2P	21.2143		O43399	TPD52L2	20.8521		P27694	RPA1	14.1381		P05026-2	ATP1B1	16.3307		Q9BZZ5-2	API5	5.1159		P27694	RPA1	11.2693		Q14847	LASP1	17.5531		O14672	ADAM10	3.55486		Q9BZZ5-2	API5	6.69183			CON__Q3SX09	NA	7.39365		Q9BZZ5-2	API5	16.3634		P05026-2	ATP1B1	12.3679
	P11766	ADH5	15.0268		P15586	GNS	5.21301		Q9BZZ5-2	API5	9.14819		Q58FF8	HSP90AB2P	15.5142		P40222	TXLNA	14.6169		Q9BZZ5-2	API5	10.6064		Q99714	HSD17B10	27.9254		O43399	TPD52L2	22.7511		P40222	TXLNA	14.1272			O14672	ADAM10	3.69682		P40222	TXLNA	14.727		Q58FF8	HSP90AB2P	14.6869
	Q14847	LASP1	22.9822		P27694	RPA1	33.5122		P40222	TXLNA	10.8115		P11766	ADH5	16.3307		P49321	NASP	10.9626		P40222	TXLNA	11.2693		P60903	S100A10	18.351		P15586	GNS	6.39874		P49321	NASP	12.6401			O43399	TPD52L2	14.7873		P49321	NASP	21.2724		P11766	ADH5	11.5949
	Q99714	HSD17B10	21.2143		Q9BZZ5-2	API5	12.6602		P49321	NASP	11.6432		Q14847	LASP1	20.4134		P56537	EIF6	15.3477		P49321	NASP	13.258		P62495	ETF1	17.5531		P27694	RPA1	10.6646		P56537	EIF6	15.6143			P27694	RPA1	13.3086		P56537	EIF6	14.727		Q14847	LASP1	8.50294
	P60903	S100A10	15.9108		P40222	TXLNA	14.8943		P56537	EIF6	15.8014		Q99714	HSD17B10	21.2299		P05026-2	ATP1B1	13.886		P56537	EIF6	17.8983		A6NHR9	SMCHD1	15.1595		Q9BZZ5-2	API5	9.95359		P05026-2	ATP1B1	9.66598			Q9BZZ5-2	API5	29.5746		P05026-2	ATP1B1	16.3634		Q99714	HSD17B10	24.7358
	P62495	ETF1	14.1429		P49321	NASP	13.4049		P05026-2	ATP1B1	11.6432		P60903	S100A10	13.8811		Q58FF8	HSP90AB2P	17.5402		P05026-2	ATP1B1	11.9322		Q9BQE3	TUBA1C	19.1489		P40222	TXLNA	15.6414		Q58FF8	HSP90AB2P	15.6143			P40222	TXLNA	22.9203		Q58FF8	HSP90AB2P	14.727		P60903	S100A10	17.7789
	A6NHR9	SMCHD1	16.7947		P56537	EIF6	13.4049		Q58FF8	HSP90AB2P	11.6432		P62495	ETF1	14.6976		P11766	ADH5	16.0785		Q58FF8	HSP90AB2P	11.2693		Q13085	ACACA	26.3297		P49321	NASP	12.0865		P11766	ADH5	14.1272			P49321	NASP	24.399		P11766	ADH5	17.9997		P62495	ETF1	17.7789
	Q9BQE3	TUBA1C	16.7947		P05026-2	ATP1B1	14.8943		P11766	ADH5	13.3065		A6NHR9	SMCHD1	17.1472		Q14847	LASP1	21.1945		P11766	ADH5	16.5725		Q15631	TSN	17.5531		P56537	EIF6	14.2194		Q14847	LASP1	20.819			P56537	EIF6	11.8298		Q14847	LASP1	7.36352		A6NHR9	SMCHD1	37.8767
	Q13085	ACACA	31.8215		Q58FF8	HSP90AB2P	18.6179		Q14847	LASP1	22.4547		Q9BQE3	TUBA1C	22.0465		Q99714	HSD17B10	22.6561		Q14847	LASP1	15.9096		Q16719	KYNU	8.77656		P05026-2	ATP1B1	15.6414		Q99714	HSD17B10	23.0497			P05026-2	ATP1B1	17.7448		Q99714	HSD17B10	26.9996		O00754-2	MAN2B1	3.86497
	Q15631	TSN	12.375		P11766	ADH5	10.426		Q99714	HSD17B10	23.2863		Q13085	ACACA	35.111		P60903	S100A10	22.6561		Q99714	HSD17B10	19.887		Q00688	FKBP3	12.7659		Q58FF8	HSP90AB2P	16.3523		P60903	S100A10	28.2544			Q58FF8	HSP90AB2P	15.5267		P60903	S100A10	17.1816		Q9BQE3	TUBA1C	14.6869
	Q16719	KYNU	10.6072		Q14847	LASP1	14.1496		P60903	S100A10	23.2863		Q15631	TSN	10.615		P62495	ETF1	14.6169		P60903	S100A10	23.8644		P12955	PEPD	7.97869		P11766	ADH5	14.9304		P62495	ETF1	12.6401			P11766	ADH5	16.266		P62495	ETF1	17.1816		Q13085	ACACA	17.0059
	Q00688	FKBP3	11.4911		Q99714	HSD17B10	20.1073		P62495	ETF1	9.97985		Q16719	KYNU	8.98189		A6NHR9	SMCHD1	16.0785		P62495	ETF1	15.2467		Q12907	LMAN2	7.18082		Q14847	LASP1	17.0633		A6NHR9	SMCHD1	22.3061			Q14847	LASP1	7.39365		A6NHR9	SMCHD1	32.7268		Q15631	TSN	14.6869
	P12955	PEPD	11.4911		P60903	S100A10	19.3626		A6NHR9	SMCHD1	19.128		Q00688	FKBP3	13.8811		O00754-2	MAN2B1	1.46169		A6NHR9	SMCHD1	17.2354		Q9BQG0	MYBBP1A	27.9254		Q99714	HSD17B10	24.173		O00754-2	MAN2B1	1.48707			Q99714	HSD17B10	23.6597		O00754-2	MAN2B1	1.63634		Q16719	KYNU	13.1409
	Q12907	LMAN2	9.72324		P62495	ETF1	11.9155		O00754-2	MAN2B1	2.49496		P12955	PEPD	7.34882		Q9BQE3	TUBA1C	27.772		O00754-2	MAN2B1	1.3258		O15347	HMGB3	10.3723		P60903	S100A10	24.884		Q9BQE3	TUBA1C	25.2803			P60903	S100A10	14.0479		Q9BQE3	TUBA1C	15.5452		Q00688	FKBP3	15.4599
	Q9BQG0	MYBBP1A	32.7054		A6NHR9	SMCHD1	13.4049		Q9BQE3	TUBA1C	21.623		Q12907	LMAN2	8.98189		Q13085	ACACA	30.6954		Q9BQE3	TUBA1C	25.853		P01033	TIMP1	1.59574		P62495	ETF1	15.6414		Q13085	ACACA	35.6898			P62495	ETF1	24.399		Q13085	ACACA	11.4544		P12955	PEPD	7.72995
	O15347	HMGB3	10.6072		O00754-2	MAN2B1	1.48943		Q13085	ACACA	36.5928		Q9BQG0	MYBBP1A	23.6795		Q15631	TSN	16.8094		Q13085	ACACA	27.8417		Q14151	SAFB2	19.9467		A6NHR9	SMCHD1	15.6414		Q15631	TSN	12.6401			A6NHR9	SMCHD1	26.6171		Q15631	TSN	14.727		Q12907	LMAN2	13.9139
	P01033	TIMP1	2.65179		Q9BQE3	TUBA1C	14.8943		Q15631	TSN	10.8115		O15347	HMGB3	9.79842		Q16719	KYNU	8.77012		Q15631	TSN	13.9209		P28070	PSMB4	9.57443		O00754-2	MAN2B1	1.42194		Q16719	KYNU	8.17891			O00754-2	MAN2B1	2.95746		Q16719	KYNU	10.6362		Q9BQG0	MYBBP1A	20.8709
	Q14151	SAFB2	18.5625		Q13085	ACACA	34.2569		Q16719	KYNU	9.14819		P01033	TIMP1	1.63307		Q00688	FKBP3	16.8094		Q16719	KYNU	6.62899		Q9P0L0	VAPA	10.3723		Q9BQE3	TUBA1C	24.173		Q00688	FKBP3	15.6143			Q9BQE3	TUBA1C	20.7022		Q00688	FKBP3	14.727		O15347	HMGB3	25.5088
	P28070	PSMB4	9.72324		Q15631	TSN	13.4049		Q00688	FKBP3	10.8115		Q14151	SAFB2	17.9638		P12955	PEPD	10.2318		Q00688	FKBP3	13.9209		P49720	PSMB3	12.7659		Q13085	ACACA	33.4156		P12955	PEPD	6.69183			Q13085	ACACA	9.61174		P12955	PEPD	9.81803		Q14151	SAFB2	15.4599
	Q9P0L0	VAPA	7.95538		Q16719	KYNU	8.93659		P12955	PEPD	6.65323		P28070	PSMB4	7.34882		Q12907	LMAN2	9.50096		P12955	PEPD	8.61768		Q13409-3	DYNC1I2	15.9574		Q15631	TSN	12.7975		Q12907	LMAN2	8.92245			Q15631	TSN	16.266		Q12907	LMAN2	13.9089		P28070	PSMB4	15.4599
	P49720	PSMB3	8.83931		Q00688	FKBP3	9.68131		Q12907	LMAN2	10.8115		Q9P0L0	VAPA	8.16535		Q9BQG0	MYBBP1A	25.5795		Q12907	LMAN2	7.29188		Q14157-4	UBAP2L	22.3403		Q16719	KYNU	7.82068		Q9BQG0	MYBBP1A	23.0497			Q16719	KYNU	12.5692		Q9BQG0	MYBBP1A	19.6361		Q9P0L0	VAPA	28.6008
	Q13409-3	DYNC1I2	19.4465		P12955	PEPD	8.19188		Q9BQG0	MYBBP1A	27.4446		P49720	PSMB3	8.98189		O15347	HMGB3	16.0785		Q9BQG0	MYBBP1A	24.5272		Q00325-2	SLC25A3	28.7233		Q00688	FKBP3	15.6414		O15347	HMGB3	14.1272			Q00688	FKBP3	13.3086		O15347	HMGB3	21.2724		P49720	PSMB3	17.7789
	Q14157-4	UBAP2L	22.9822		Q12907	LMAN2	6.70245		O15347	HMGB3	9.97985		Q13409-3	DYNC1I2	20.4134		P01033	TIMP1	1.46169		O15347	HMGB3	15.9096		Q7L576	CYFIP1	15.9574		P12955	PEPD	8.53165		P01033	TIMP1	2.23061			P12955	PEPD	8.87238		Q14151	SAFB2	19.6361		Q13409-3	DYNC1I2	18.5519
	Q00325-2	SLC25A3	21.2143		Q9BQG0	MYBBP1A	29.0439		P01033	TIMP1	2.49496		Q14157-4	UBAP2L	26.1291		Q14151	SAFB2	17.5402		P01033	TIMP1	1.9887		Q5VT79	ANXA8L2	5.58508		Q12907	LMAN2	7.82068		Q14151	SAFB2	20.0755			Q12907	LMAN2	14.0479		P28070	PSMB4	15.5452		Q14157-4	UBAP2L	23.1898
	Q7L576	CYFIP1	14.1429		O15347	HMGB3	13.4049		Q14151	SAFB2	16.6331		Q00325-2	SLC25A3	36.7441		P28070	PSMB4	12.4243		Q14151	SAFB2	17.2354		P14550	AKR1A1	9.57443		Q9BQG0	MYBBP1A	25.595		P28070	PSMB4	11.8966			Q9BQG0	MYBBP1A	25.1384		Q9P0L0	VAPA	26.9996		Q00325-2	SLC25A3	18.5519
	Q5VT79	ANXA8L2	3.53572		Q14151	SAFB2	20.8521		P28070	PSMB4	9.97985		Q7L576	CYFIP1	14.6976		Q9P0L0	VAPA	10.9626		P28070	PSMB4	11.2693		P29373	CRABP2	3.98935		O15347	HMGB3	18.4852		Q9P0L0	VAPA	13.3837			O15347	HMGB3	22.1809		P49720	PSMB3	9.81803		Q7L576	CYFIP1	20.0979
	P14550	AKR1A1	11.4911		P28070	PSMB4	10.426		Q9P0L0	VAPA	8.31654		P14550	AKR1A1	11.4315		P49720	PSMB3	16.0785		Q9P0L0	VAPA	9.94348		Q13616	CUL1	10.3723		P01033	TIMP1	1.42194		P49720	PSMB3	12.6401			Q14151	SAFB2	14.7873		Q13409-3	DYNC1I2	17.1816		Q5VT79	ANXA8L2	20.0979
	P29373	CRABP2	1.76786		Q9P0L0	VAPA	6.70245		P49720	PSMB3	10.8115		P29373	CRABP2	1.63307		Q13409-3	DYNC1I2	21.1945		P49720	PSMB3	15.9096		Q15758	SLC1A5	15.9574		Q14151	SAFB2	17.0633		Q13409-3	DYNC1I2	22.3061			P28070	PSMB4	9.61174		Q14157-4	UBAP2L	20.4542		P14550	AKR1A1	10.0489
	Q13616	CUL1	13.259		P49720	PSMB3	9.68131		Q13409-3	DYNC1I2	20.7913		Q13616	CUL1	14.6976		Q14157-4	UBAP2L	20.4636		Q13409-3	DYNC1I2	20.5499		Q6S8J3	POTEE	16.7553		P28070	PSMB4	14.9304		Q14157-4	UBAP2L	24.5367			Q9P0L0	VAPA	19.2235		Q00325-2	SLC25A3	17.1816		P29373	CRABP2	24.7358
	Q15758	SLC1A5	18.5625		Q13409-3	DYNC1I2	20.8521		Q14157-4	UBAP2L	19.9597		Q15758	SLC1A5	18.7803		Q00325-2	SLC25A3	32.8879		Q14157-4	UBAP2L	20.5499		O00264	PGRMC1	13.5638		Q9P0L0	VAPA	12.7975		Q00325-2	SLC25A3	30.485			P49720	PSMB3	11.0905		Q7L576	CYFIP1	17.9997		Q13616	CUL1	17.0059
	Q6S8J3	POTEE	18.5625		Q14157-4	UBAP2L	20.8521		Q00325-2	SLC25A3	31.6029		Q6S8J3	POTEE	17.9638		Q7L576	CYFIP1	12.4243		Q00325-2	SLC25A3	31.1562		P06454-2	PTMA	16.7553		P49720	PSMB3	14.9304		Q7L576	CYFIP1	11.8966			Q13409-3	DYNC1I2	17.0054		Q5VT79	ANXA8L2	20.4542		Q15758	SLC1A5	14.6869
	O00264	PGRMC1	9.72324		Q00325-2	SLC25A3	27.5545		Q7L576	CYFIP1	13.3065		O00264	PGRMC1	10.615		Q5VT79	ANXA8L2	5.84675		Q7L576	CYFIP1	17.2354		P38159	RBMX	11.1702		Q13409-3	DYNC1I2	22.7511		Q5VT79	ANXA8L2	7.43537			Q14157-4	UBAP2L	21.4416		P14550	AKR1A1	8.99986		Q6S8J3	POTEE	11.5949
	P06454-2	PTMA	10.6072		Q7L576	CYFIP1	11.9155		Q5VT79	ANXA8L2	8.31654		P06454-2	PTMA	9.79842		P14550	AKR1A1	14.6169		Q5VT79	ANXA8L2	5.30319		Q6UVK1	CSPG4	15.1595		Q14157-4	UBAP2L	23.462		P14550	AKR1A1	10.4095			Q00325-2	SLC25A3	14.7873		P29373	CRABP2	28.6359		O00264	PGRMC1	28.6008
	P38159	RBMX	13.259		Q5VT79	ANXA8L2	5.21301		P14550	AKR1A1	9.97985		P38159	RBMX	11.4315		P29373	CRABP2	1.46169		P14550	AKR1A1	11.9322		P30046	DDT;DDTL	11.968		Q00325-2	SLC25A3	31.9937		P29373	CRABP2	2.23061			Q7L576	CYFIP1	15.5267		Q13616	CUL1	8.99986		P06454-2	PTMA	14.6869
	Q6UVK1	CSPG4	15.0268		P14550	AKR1A1	10.426		P29373	CRABP2	3.32662		Q6UVK1	CSPG4	16.3307		Q13616	CUL1	13.886		P29373	CRABP2	2.65159		P26373	RPL13	20.7446		Q7L576	CYFIP1	16.3523		Q13616	CUL1	13.3837			Q5VT79	ANXA8L2	25.8778		Q15758	SLC1A5	15.5452		P38159	RBMX	17.0059
	P30046	DDT;DDTL	8.83931		P29373	CRABP2	1.48943		Q13616	CUL1	15.8014		P30046	DDT;DDTL	10.615		Q15758	SLC1A5	10.9626		Q13616	CUL1	13.258		P43487-2	RANBP1	18.351		Q5VT79	ANXA8L2	5.68777		Q15758	SLC1A5	17.1014			P14550	AKR1A1	10.3511		Q6S8J3	POTEE	12.2725		P30046	DDT;DDTL	13.9139
	P26373	RPL13	20.3304		Q13616	CUL1	14.1496		Q15758	SLC1A5	14.9698		P26373	RPL13	19.5968		Q6S8J3	POTEE	13.1552		Q15758	SLC1A5	12.5951		P27635	RPL10	23.1382		P14550	AKR1A1	11.3755		Q6S8J3	POTEE	12.6401			P29373	CRABP2	25.8778		O00264	PGRMC1	29.4541		P26373	RPL13	24.7358
	P43487-2	RANBP1	10.6072		Q15758	SLC1A5	17.8732		Q6S8J3	POTEE	14.1381		P43487-2	RANBP1	14.6976		O00264	PGRMC1	15.3477		Q6S8J3	POTEE	12.5951		O00469-2	PLOD2	7.18082		P29373	CRABP2	1.42194		O00264	PGRMC1	15.6143			Q13616	CUL1	10.3511		P06454-2	PTMA	22.9087		P43487-2	RANBP1	18.5519
	P27635	RPL10	10.6072		Q6S8J3	POTEE	13.4049		O00264	PGRMC1	12.4748		P27635	RPL10	14.6976		P06454-2	PTMA	10.2318		O00264	PGRMC1	13.258		Q7Z2W4	ZC3HAV1	15.9574		Q13616	CUL1	16.3523		P06454-2	PTMA	8.92245			Q15758	SLC1A5	15.5267		P38159	RBMX	19.6361		P27635	RPL10	28.6008
	O00469-2	PLOD2	14.1429		O00264	PGRMC1	11.1707		P06454-2	PTMA	14.9698		O00469-2	PLOD2	8.16535		P38159	RBMX	10.9626		P06454-2	PTMA	6.62899		Q86XP3	DDX42	16.7553		Q15758	SLC1A5	14.9304		P38159	RBMX	10.4095			Q6S8J3	POTEE	17.7448		P30046	DDT;DDTL	12.2725		Q08345	DDR1	6.18396
	Q7Z2W4	ZC3HAV1	17.6786		P06454-2	PTMA	8.19188		P38159	RBMX	11.6432		Q7Z2W4	ZC3HAV1	17.1472		Q6UVK1	CSPG4	11.6935		P38159	RBMX	11.9322		P29317	EPHA2	25.5318		Q6S8J3	POTEE	9.95359		Q6UVK1	CSPG4	14.1272			O00264	PGRMC1	29.5746		P26373	RPL13	18.8179		O00469-2	PLOD2	3.09198
	Q86XP3	DDX42	16.7947		P38159	RBMX	9.68131		Q6UVK1	CSPG4	14.1381		Q86XP3	DDX42	16.3307		P30046	DDT;DDTL	12.4243		Q6UVK1	CSPG4	13.258		P46782	RPS5	16.7553		O00264	PGRMC1	14.9304		P30046	DDT;DDTL	11.1531			P06454-2	PTMA	23.6597		P43487-2	RANBP1	19.6361		Q7Z2W4	ZC3HAV1	27.8278
	P29317	EPHA2	26.5179		Q6UVK1	CSPG4	11.1707		P30046	DDT;DDTL	9.97985		P29317	EPHA2	31.8449		P26373	RPL13	20.4636		P30046	DDT;DDTL	9.28058		Q9Y3I0	RTCB	11.968		P06454-2	PTMA	8.53165		P26373	RPL13	15.6143			P38159	RBMX	19.2235		P27635	RPL10	23.7269		Q86XP3	DDX42	20.0979
	P46782	RPS5	15.9108		P30046	DDT;DDTL	9.68131		P26373	RPL13	19.128		P46782	RPS5	15.5142		P43487-2	RANBP1	21.1945		P26373	RPL13	18.5612		P50579	METAP2	15.9574		P38159	RBMX	11.3755		P43487-2	RANBP1	18.5884			P30046	DDT;DDTL	13.3086		Q08345	DDR1	4.09085		P46782	RPS5	21.6438
	Q9Y3I0	RTCB	16.7947		P26373	RPL13	17.8732		P43487-2	RANBP1	14.1381		Q9Y3I0	RTCB	13.0646		P27635	RPL10	22.6561		P43487-2	RANBP1	16.5725		P17858	PFKL	9.57443		Q6UVK1	CSPG4	13.5084		P27635	RPL10	19.332			P26373	RPL13	16.266		Q7Z2W4	ZC3HAV1	26.1814		Q9Y3I0	RTCB	20.8709
	P50579	METAP2	18.5625		P43487-2	RANBP1	15.639		P27635	RPL10	20.7913		P50579	METAP2	17.1472		O00469-2	PLOD2	13.886		P27635	RPL10	17.2354		P50502	ST13;ST13P5;ST13P4	7.97869		P30046	DDT;DDTL	10.6646		O00469-2	PLOD2	14.8707			P43487-2	RANBP1	16.266		Q86XP3	DDX42	17.9997		P50579	METAP2	10.0489
	P17858	PFKL	11.4911		P27635	RPL10	17.8732		O00469-2	PLOD2	16.6331		P17858	PFKL	13.0646		Q7Z2W4	ZC3HAV1	16.8094		O00469-2	PLOD2	15.9096		Q8IWA5	SLC44A2	1.59574		P26373	RPL13	16.3523		Q7Z2W4	ZC3HAV1	23.7932			P27635	RPL10	25.8778		P29317	EPHA2	2.45451		Q92820	GGH	2.31898
	P50502	ST13;ST13P5;ST13P4	9.72324		O00469-2	PLOD2	17.1285		Q7Z2W4	ZC3HAV1	19.128		P50502	ST13;ST13P5;ST13P4	9.79842		Q86XP3	DDX42	15.3477		Q7Z2W4	ZC3HAV1	21.2128		P43246	MSH2	13.5638		P43487-2	RANBP1	17.0633		Q86XP3	DDX42	16.3578			Q08345	DDR1	4.43619		P46782	RPS5	20.4542		P17858	PFKL	27.0548
	Q8IWA5	SLC44A2	1.76786		Q7Z2W4	ZC3HAV1	17.1285		Q86XP3	DDX42	18.2964		P43246	MSH2	12.248		P29317	EPHA2	27.0412		Q86XP3	DDX42	13.9209		P54920	NAPA	20.7446		P27635	RPL10	19.1962		P29317	EPHA2	26.0238			O00469-2	PLOD2	1.47873		Q9Y3I0	RTCB	19.6361		P50502	ST13;ST13P5;ST13P4	15.4599
	P43246	MSH2	15.0268		Q86XP3	DDX42	15.639		P29317	EPHA2	19.128		P54920	NAPA	17.1472		P46782	RPS5	20.4636		P29317	EPHA2	28.5046		Q9UHX1-6	PUF60	15.1595		O00469-2	PLOD2	12.0865		P46782	RPS5	20.0755			Q7Z2W4	ZC3HAV1	18.4841		P50579	METAP2	8.99986		Q8IWA5	SLC44A2	26.2818
	P54920	NAPA	16.7947		P29317	EPHA2	20.8521		P46782	RPS5	18.2964		Q9UHX1-6	PUF60	15.5142		Q9Y3I0	RTCB	16.0785		P46782	RPS5	16.5725		P22061	PCMT1	15.1595		Q7Z2W4	ZC3HAV1	19.9072		Q9Y3I0	RTCB	15.6143			Q86XP3	DDX42	19.2235		Q92820	GGH	2.45451		P43246	MSH2	27.8278
	Q9UHX1-6	PUF60	15.9108		P46782	RPS5	16.3838		Q9Y3I0	RTCB	14.9698		P22061	PCMT1	13.8811		P50579	METAP2	18.2711		Q9Y3I0	RTCB	16.5725		Q9NQR4	NIT2	16.7553		Q86XP3	DDX42	18.4852		P50579	METAP2	13.3837			P46782	RPS5	17.7448		P17858	PFKL	23.7269		P54920	NAPA	14.6869
	P22061	PCMT1	10.6072		Q9Y3I0	RTCB	9.68131		P50579	METAP2	13.3065		Q9NQR4	NIT2	11.4315		P17858	PFKL	14.6169		P50579	METAP2	16.5725		O94776	MTA2	15.9574		P29317	EPHA2	21.3291		P17858	PFKL	17.1014			Q9Y3I0	RTCB	17.7448		P50502	ST13;ST13P5;ST13P4	16.3634		Q9UHX1-6	PUF60	13.9139
	Q9NQR4	NIT2	11.4911		P50579	METAP2	14.1496		P17858	PFKL	12.4748		O94776	MTA2	13.8811		P50502	ST13;ST13P5;ST13P4	10.2318		P17858	PFKL	13.9209		P55145	MANF	19.9467		P46782	RPS5	20.6182		P50502	ST13;ST13P5;ST13P4	11.1531			P50579	METAP2	16.266		Q8IWA5	SLC44A2	23.7269		P22061	PCMT1	15.4599
	O94776	MTA2	20.3304		P17858	PFKL	11.9155		P50502	ST13;ST13P5;ST13P4	10.8115		P55145	MANF	19.5968		P43246	MSH2	13.886		P50502	ST13;ST13P5;ST13P4	9.28058		Q15102	PAFAH1B3	12.7659		Q9Y3I0	RTCB	14.9304		Q8IWA5	SLC44A2	2.23061			Q92820	GGH	5.91492		P43246	MSH2	31.0904		Q9NQR4	NIT2	14.6869
	P55145	MANF	21.2143		P50502	ST13;ST13P5;ST13P4	7.44716		P43246	MSH2	14.9698		Q15102	PAFAH1B3	9.79842		P54920	NAPA	13.886		P43246	MSH2	9.94348		P61106	RAB14	21.5425		P50579	METAP2	14.9304		P43246	MSH2	10.4095			P17858	PFKL	25.1384		P54920	NAPA	22.0906		O94776	MTA2	17.7789
	Q15102	PAFAH1B3	10.6072		P43246	MSH2	12.6602		P54920	NAPA	11.6432		P61106	RAB14	20.4134		Q9UHX1-6	PUF60	9.50096		P54920	NAPA	13.9209		Q9HAV4	XPO5	15.1595		P17858	PFKL	14.2194		P54920	NAPA	11.8966			P50502	ST13;ST13P5;ST13P4	17.0054		Q9UHX1-6	PUF60	16.3634		P55145	MANF	14.6869
	P61106	RAB14	20.3304		P54920	NAPA	9.68131		Q9UHX1-6	PUF60	14.9698		Q9HAV4	XPO5	14.6976		P22061	PCMT1	14.6169		Q9UHX1-6	PUF60	11.9322		Q96P70	IPO9	13.5638		P50502	ST13;ST13P5;ST13P4	10.6646		Q9UHX1-6	PUF60	12.6401			Q8IWA5	SLC44A2	20.7022		P22061	PCMT1	10.6362		Q15102	PAFAH1B3	23.1898
	Q9HAV4	XPO5	14.1429		Q9UHX1-6	PUF60	22.3415		P22061	PCMT1	13.3065		Q96P70	IPO9	13.0646		Q9NQR4	NIT2	14.6169		P22061	PCMT1	15.9096		Q6NZI2	PTRF	28.7233		P43246	MSH2	9.95359		P22061	PCMT1	15.6143			P43246	MSH2	20.7022		Q9NQR4	NIT2	18.8179		P61106	RAB14	21.6438
	Q96P70	IPO9	14.1429		P22061	PCMT1	14.1496		Q9NQR4	NIT2	9.97985		Q6NZI2	PTRF	31.0283		O94776	MTA2	19.7328		Q9NQR4	NIT2	11.2693		P28074	PSMB5	10.3723		P54920	NAPA	14.2194		Q9NQR4	NIT2	11.8966			P54920	NAPA	23.6597		O94776	MTA2	16.3634		Q9HAV4	XPO5	23.9628
	Q6NZI2	PTRF	30.0536		Q9NQR4	NIT2	10.426		O94776	MTA2	14.9698		P28074	PSMB5	9.79842		P55145	MANF	20.4636		O94776	MTA2	15.2467		O43592	XPOT	14.3616		Q9UHX1-6	PUF60	13.5084		O94776	MTA2	14.8707			Q9UHX1-6	PUF60	17.0054		P55145	MANF	13.0907		Q96P70	IPO9	8.50294
	P28074	PSMB5	8.83931		O94776	MTA2	17.1285		P55145	MANF	21.623		O43592	XPOT	14.6976		Q15102	PAFAH1B3	13.1552		P55145	MANF	18.5612		P08621	SNRNP70	16.7553		P22061	PCMT1	14.9304		P55145	MANF	21.5626			P22061	PCMT1	14.0479		Q15102	PAFAH1B3	16.3634		Q6NZI2	PTRF	3.86497
	O43592	XPOT	15.9108		P55145	MANF	18.6179		Q15102	PAFAH1B3	9.14819		P08621	SNRNP70	17.1472		P61106	RAB14	23.387		Q15102	PAFAH1B3	11.2693		Q13177	PAK2	27.1275		Q9NQR4	NIT2	10.6646		Q15102	PAFAH1B3	9.66598			Q9NQR4	NIT2	18.4841		P61106	RAB14	12.2725		P28074	PSMB5	10.0489
	P08621	SNRNP70	17.6786		Q15102	PAFAH1B3	8.93659		P61106	RAB14	19.128		Q13177	PAK2	22.0465		Q9HAV4	XPO5	14.6169		P61106	RAB14	18.5612		Q92614-4	MYO18A	15.1595		O94776	MTA2	16.3523		P61106	RAB14	23.0497			O94776	MTA2	25.8778		Q9HAV4	XPO5	19.6361		CON__P08779	KRT16	25.5088
	Q13177	PAK2	24.7501		P61106	RAB14	17.1285		Q9HAV4	XPO5	14.1381		Q92614-4	MYO18A	19.5968		Q96P70	IPO9	15.3477		Q9HAV4	XPO5	19.2241		P10599	TXN	17.5531		P55145	MANF	15.6414		Q9HAV4	XPO5	14.8707			P55145	MANF	11.0905		Q96P70	IPO9	11.4544		O43592	XPOT	16.2329
	Q92614-4	MYO18A	19.4465		Q9HAV4	XPO5	16.3838		Q96P70	IPO9	15.8014		P10599	TXN	13.8811		Q6NZI2	PTRF	34.3496		Q96P70	IPO9	17.2354		Q12931-2	TRAP1	15.9574		Q15102	PAFAH1B3	13.5084		Q96P70	IPO9	14.8707			Q15102	PAFAH1B3	15.5267		Q6NZI2	PTRF	4.09085		P08621	SNRNP70	13.1409
	P10599	TXN	15.0268		Q96P70	IPO9	15.639		Q6NZI2	PTRF	30.7712		Q12931-2	TRAP1	12.248		P28074	PSMB5	13.886		Q6NZI2	PTRF	31.1562		Q13561	DCTN2	15.9574		P61106	RAB14	22.0401		Q6NZI2	PTRF	27.5109			P61106	RAB14	18.4841		P28074	PSMB5	7.36352		Q13177	PAK2	10.8219
	Q12931-2	TRAP1	14.1429		Q6NZI2	PTRF	26.8098		P28074	PSMB5	8.31654		Q13561	DCTN2	18.7803		O43592	XPOT	10.9626		P28074	PSMB5	9.94348		P14678-2	SNRPB;SNRPN	12.7659		Q9HAV4	XPO5	14.9304		P28074	PSMB5	11.1531			Q9HAV4	XPO5	24.399		CON__P08779	KRT16	31.9086		Q86X29-4	LSR	6.18396
	Q13561	DCTN2	15.9108		P28074	PSMB5	7.44716		O43592	XPOT	17.4647		P14678-2	SNRPB;SNRPN	9.79842		P08621	SNRNP70	19.0019		O43592	XPOT	13.9209		Q13185	CBX3	9.57443		Q96P70	IPO9	17.0633		O43592	XPOT	16.3578			Q96P70	IPO9	11.8298		O43592	XPOT	16.3634		Q92614-4	MYO18A	23.9628
	P14678-2	SNRPB;SNRPN	12.375		O43592	XPOT	16.3838		P08621	SNRNP70	17.4647		Q13185	CBX3	9.79842		Q13177	PAK2	16.8094		P08621	SNRNP70	17.8983		P14735	IDE	14.3616		Q6NZI2	PTRF	31.9937		P08621	SNRNP70	15.6143			Q6NZI2	PTRF	7.39365		P08621	SNRNP70	17.9997		P10599	TXN	12.3679
	Q13185	CBX3	10.6072		P08621	SNRNP70	13.4049		Q13177	PAK2	23.2863		P14735	IDE	9.79842		Q86X29-4	LSR	2.19253		Q13177	PAK2	22.5386		P22059	OSBP	8.77656		P28074	PSMB5	12.0865		Q13177	PAK2	21.5626			P28074	PSMB5	6.65428		Q13177	PAK2	11.4544		Q12931-2	TRAP1	22.4168
	P14735	IDE	12.375		Q13177	PAK2	40.2147		Q92614-4	MYO18A	17.4647		P22059	OSBP	10.615		Q92614-4	MYO18A	14.6169		Q86X29-4	LSR	1.3258		Q01105	SET;SETSIP	13.5638		O43592	XPOT	15.6414		Q92614-4	MYO18A	18.5884			CON__P08779	KRT16	31.7927		Q86X29-4	LSR	5.72718		Q13561	DCTN2	13.1409
	P22059	OSBP	14.1429		Q92614-4	MYO18A	14.8943		P10599	TXN	15.8014		Q01105	SET;SETSIP	13.0646		P10599	TXN	17.5402		Q92614-4	MYO18A	24.5272		Q13151	HNRNPA0	15.9574		P08621	SNRNP70	14.2194		P10599	TXN	16.3578			O43592	XPOT	12.5692		Q92614-4	MYO18A	20.4542		P14678-2	SNRPB;SNRPN	21.6438
	Q01105	SET;SETSIP	11.4911		P10599	TXN	14.8943		Q12931-2	TRAP1	11.6432		Q13151	HNRNPA0	13.8811		Q12931-2	TRAP1	5.84675		P10599	TXN	14.5838		P07108	DBI	11.968		Q13177	PAK2	24.173		Q12931-2	TRAP1	14.1272			P08621	SNRNP70	18.4841		P10599	TXN	12.2725		Q13185	CBX3	20.8709
	Q13151	HNRNPA0	15.9108		Q12931-2	TRAP1	18.6179		Q13561	DCTN2	14.9698		P07108	DBI	9.79842		Q13561	DCTN2	18.2711		Q12931-2	TRAP1	12.5951		P61221	ABCE1	19.1489		Q92614-4	MYO18A	14.9304		Q13561	DCTN2	17.1014			Q13177	PAK2	15.5267		Q12931-2	TRAP1	22.0906		P14735	IDE	13.1409
	P07108	DBI	11.4911		Q13561	DCTN2	14.8943		P14678-2	SNRPB;SNRPN	19.128		P61221	ABCE1	17.9638		P14678-2	SNRPB;SNRPN	17.5402		Q13561	DCTN2	15.2467		P61019	RAB2A	17.5531		P10599	TXN	18.4852		P14678-2	SNRPB;SNRPN	19.332			Q86X29-4	LSR	4.43619		Q13561	DCTN2	10.6362		P22059	OSBP	23.1898
	P61221	ABCE1	15.0268		P14678-2	SNRPB;SNRPN	11.9155		Q13185	CBX3	10.8115		P61019	RAB2A	14.6976		Q13185	CBX3	14.6169		P14678-2	SNRPB;SNRPN	17.2354		Q14166	TTLL12	14.3616		Q12931-2	TRAP1	13.5084		Q13185	CBX3	12.6401			Q92614-4	MYO18A	19.2235		P14678-2	SNRPB;SNRPN	17.9997		P15144	ANPEP	23.1898
	P61019	RAB2A	14.1429		Q13185	CBX3	11.1707		P14735	IDE	16.6331		Q14166	TTLL12	9.79842		P14735	IDE	13.1552		Q13185	CBX3	11.2693		Q92734-2	TFG	12.7659		Q13561	DCTN2	16.3523		P14735	IDE	14.1272			P10599	TXN	11.8298		Q13185	CBX3	16.3634		Q01105	SET;SETSIP	10.0489
	Q14166	TTLL12	9.72324		P14735	IDE	11.9155		P22059	OSBP	11.6432		Q92734-2	TFG	9.79842		P22059	OSBP	12.4243		P14735	IDE	11.2693		O75153	CLUH	11.1702		P14678-2	SNRPB;SNRPN	15.6414		P22059	OSBP	12.6401			Q12931-2	TRAP1	30.314		P14735	IDE	14.727		Q13151	HNRNPA0	18.5519
	Q92734-2	TFG	10.6072		P22059	OSBP	14.1496		Q01105	SET;SETSIP	9.97985		O75153	CLUH	13.8811		Q01105	SET;SETSIP	13.886		P22059	OSBP	10.6064		Q15293	RCN1	11.968		Q13185	CBX3	14.2194		Q01105	SET;SETSIP	8.92245			Q13561	DCTN2	13.3086		P22059	OSBP	23.7269		P07108	DBI	19.3249
	O75153	CLUH	12.375		Q01105	SET;SETSIP	8.19188		Q13151	HNRNPA0	14.1381		Q15293	RCN1	11.4315		Q13151	HNRNPA0	14.6169		Q01105	SET;SETSIP	11.2693		O00567	NOP56	15.9574		P14735	IDE	12.7975		Q13151	HNRNPA0	14.1272			P14678-2	SNRPB;SNRPN	14.0479		P15144	ANPEP	22.9087		P61221	ABCE1	20.8709
	Q15293	RCN1	10.6072		Q13151	HNRNPA0	11.1707		P07108	DBI	13.3065		O00567	NOP56	13.8811		P07108	DBI	15.3477		Q13151	HNRNPA0	11.9322		P24666	ACP1	10.3723		P22059	OSBP	11.3755		P07108	DBI	12.6401			Q13185	CBX3	14.0479		Q01105	SET;SETSIP	10.6362		P61019	RAB2A	20.8709
	O00567	NOP56	15.9108		P07108	DBI	11.9155		P61221	ABCE1	13.3065		P24666	ACP1	11.4315		P61221	ABCE1	7.30843		P07108	DBI	10.6064		P09661	SNRPA1	19.1489		Q01105	SET;SETSIP	9.95359		P61221	ABCE1	15.6143			P14735	IDE	11.8298		Q13151	HNRNPA0	18.8179		Q14166	TTLL12	16.2329
	P24666	ACP1	7.95538		P61221	ABCE1	26.8098		P61019	RAB2A	12.4748		P09661	SNRPA1	17.9638		P61019	RAB2A	18.2711		P61221	ABCE1	17.8983		P55084-2	HADHB	12.7659		Q13151	HNRNPA0	12.7975		P61019	RAB2A	17.8449			P22059	OSBP	22.9203		P07108	DBI	15.5452		Q92734-2	TFG	16.2329
	P09661	SNRPA1	19.4465		P61019	RAB2A	16.3838		Q14166	TTLL12	7.48489		P55084-2	HADHB	14.6976		Q14166	TTLL12	13.886		P61019	RAB2A	17.8983		P46459	NSF	18.351		P07108	DBI	14.9304		Q14166	TTLL12	6.69183			P15144	ANPEP	19.2235		P61221	ABCE1	14.727		O75153	CLUH	20.0979
	P55084-2	HADHB	15.9108		Q14166	TTLL12	17.1285		Q92734-2	TFG	12.4748		P46459	NSF	19.5968		Q92734-2	TFG	13.1552		Q14166	TTLL12	5.96609		P46087	NOP2	15.9574		P61221	ABCE1	18.4852		Q92734-2	TFG	8.92245			Q01105	SET;SETSIP	14.0479		P61019	RAB2A	16.3634		Q15293	RCN1	13.1409
	P46459	NSF	16.7947		Q92734-2	TFG	10.426		O75153	CLUH	11.6432		P46087	NOP2	21.2299		O75153	CLUH	11.6935		Q92734-2	TFG	9.28058		Q9BT78	COPS4	16.7553		P61019	RAB2A	16.3523		O75153	CLUH	11.8966			Q13151	HNRNPA0	19.2235		Q14166	TTLL12	13.9089		O00567	NOP56	18.5519
	P46087	NOP2	22.0983		O75153	CLUH	11.9155		Q15293	RCN1	13.3065		Q9BT78	COPS4	13.8811		Q15293	RCN1	14.6169		O75153	CLUH	9.94348		E9PAV3	NACA	15.9574		Q14166	TTLL12	12.0865		Q15293	RCN1	19.332			P07108	DBI	14.7873		Q92734-2	TFG	13.9089		P24666	ACP1	16.2329
	Q9BT78	COPS4	15.0268		Q15293	RCN1	11.9155		O00567	NOP56	17.4647		E9PAV3	NACA	16.3307		O00567	NOP56	1.46169		Q15293	RCN1	17.2354		Q07666	KHDRBS1	16.7553		Q92734-2	TFG	8.53165		O00567	NOP56	10.4095			P61221	ABCE1	20.7022		O75153	CLUH	12.2725		P09661	SNRPA1	22.4168
	E9PAV3	NACA	17.6786		O00567	NOP56	37.2358		P24666	ACP1	9.14819		Q07666	KHDRBS1	13.0646		P24666	ACP1	10.9626		O00567	NOP56	15.2467		Q15020	SART3	16.7553		O75153	CLUH	12.7975		P24666	ACP1	11.8966			P61019	RAB2A	18.4841		Q15293	RCN1	17.1816		P55084-2	HADHB	26.2818
	Q07666	KHDRBS1	12.375		P24666	ACP1	8.19188		P09661	SNRPA1	17.4647		Q15020	SART3	22.863		P09661	SNRPA1	19.7328		P24666	ACP1	9.28058		Q9Y224	C14orf166	18.351		Q15293	RCN1	11.3755		P09661	SNRPA1	17.1014			Q14166	TTLL12	25.8778		O00567	NOP56	24.5451		P46459	NSF	18.5519
	Q15020	SART3	18.5625		P09661	SNRPA1	17.8732		P55084-2	HADHB	14.1381		Q9Y224	C14orf166	12.248		P55084-2	HADHB	21.9253		P09661	SNRPA1	18.5612		O14744	PRMT5	16.7553		O00567	NOP56	14.9304		P55084-2	HADHB	12.6401			Q92734-2	TFG	21.4416		P24666	ACP1	16.3634		P46087	NOP2	20.0979
	Q9Y224	C14orf166	9.72324		P55084-2	HADHB	9.68131		P46459	NSF	20.7913		O14744	PRMT5	13.0646		P46459	NSF	21.9253		P55084-2	HADHB	18.5612		O15355	PPM1G	15.1595		P24666	ACP1	9.95359		P46459	NSF	22.3061			O75153	CLUH	17.7448		P09661	SNRPA1	21.2724		Q9BT78	COPS4	12.3679
	O14744	PRMT5	13.259		P46459	NSF	16.3838		P46087	NOP2	16.6331		O15355	PPM1G	12.248		P46087	NOP2	17.5402		P46459	NSF	18.5612		O75976	CPD	15.9574		P09661	SNRPA1	16.3523		P46087	NOP2	17.1014			Q15293	RCN1	18.4841		P55084-2	HADHB	28.6359		E9PAV3	NACA	10.8219
	O15355	PPM1G	11.4911		P46087	NOP2	19.3626		Q9BT78	COPS4	14.1381		O75976	CPD	17.1472		Q9BT78	COPS4	13.886		P46087	NOP2	15.2467		Q01844-6	EWSR1	12.7659		P55084-2	HADHB	16.3523		Q9BT78	COPS4	9.66598			O00567	NOP56	20.7022		P46459	NSF	17.1816		Q07666	KHDRBS1	17.0059
	O75976	CPD	15.9108		Q9BT78	COPS4	10.426		E9PAV3	NACA	14.1381		Q01844-6	EWSR1	12.248		E9PAV3	NACA	10.9626		Q9BT78	COPS4	12.5951		Q9H0D6	XRN2	12.7659		P46459	NSF	16.3523		E9PAV3	NACA	11.1531			P24666	ACP1	13.3086		P46087	NOP2	16.3634		Q15020	SART3	12.3679
	Q01844-6	EWSR1	11.4911		E9PAV3	NACA	9.68131		Q07666	KHDRBS1	10.8115		Q9H0D6	XRN2	16.3307		Q07666	KHDRBS1	14.6169		E9PAV3	NACA	13.258		O95861-4	BPNT1	11.1702		P46087	NOP2	17.7743		Q07666	KHDRBS1	10.4095			P09661	SNRPA1	20.7022		Q9BT78	COPS4	12.2725		Q9Y224	C14orf166	20.8709
	Q9H0D6	XRN2	11.4911		Q07666	KHDRBS1	14.8943		Q15020	SART3	19.9597		O95861-4	BPNT1	10.615		Q15020	SART3	21.9253		Q07666	KHDRBS1	15.9096		P10619-2	CTSA	5.58508		Q9BT78	COPS4	12.0865		Q15020	SART3	17.1014			P55084-2	HADHB	25.1384		E9PAV3	NACA	17.9997		O14744	PRMT5	7.72995
	O95861-4	BPNT1	9.72324		Q15020	SART3	22.3415		Q9Y224	C14orf166	15.8014		P10619-2	CTSA	4.08268		Q9Y224	C14orf166	18.2711		Q15020	SART3	25.1901		P35221	CTNNA1	23.9361		E9PAV3	NACA	12.0865		Q9Y224	C14orf166	18.5884			P46459	NSF	14.7873		Q07666	KHDRBS1	14.727		O15355	PPM1G	15.4599
	P10619-2	CTSA	5.30358		Q9Y224	C14orf166	14.1496		O14744	PRMT5	12.4748		P35221	CTNNA1	27.7622		O14744	PRMT5	5.1159		Q9Y224	C14orf166	15.9096		P04899	GNAI2	22.3403		Q07666	KHDRBS1	12.0865		O14744	PRMT5	10.4095			P46087	NOP2	17.7448		Q15020	SART3	12.2725		O75976	CPD	1.54599
	P35221	CTNNA1	30.9376		O14744	PRMT5	26.8098		O15355	PPM1G	12.4748		P04899	GNAI2	21.2299		O15355	PPM1G	2.19253		O14744	PRMT5	11.2693		P09493-3	TPM1	3.98935		Q15020	SART3	21.3291		O15355	PPM1G	9.66598			Q9BT78	COPS4	17.0054		Q9Y224	C14orf166	17.1816		Q01844-6	EWSR1	17.7789
	P04899	GNAI2	26.5179		O15355	PPM1G	24.5756		Q02388-2	COL7A1	4.15827		P09493-3	TPM1	4.89921		O75976	CPD	20.4636		O15355	PPM1G	11.9322		P18754	RCC1	12.7659		Q9Y224	C14orf166	19.1962		Q02388-2	COL7A1	3.71769			E9PAV3	NACA	14.7873		O14744	PRMT5	6.54535		Q9H0D6	XRN2	16.2329
	P09493-3	TPM1	4.41965		Q02388-2	COL7A1	2.23415		O75976	CPD	28.2762		P18754	RCC1	15.5142		Q01844-6	EWSR1	8.77012		Q02388-2	COL7A1	3.31449		O00154-4	ACOT7	19.1489		O14744	PRMT5	11.3755		O75976	CPD	35.6898			Q07666	KHDRBS1	21.4416		O15355	PPM1G	18.8179		O95861-4	BPNT1	10.0489
	P18754	RCC1	13.259		O75976	CPD	27.5545		Q01844-6	EWSR1	14.1381		O00154-4	ACOT7	13.0646		Q9H0D6	XRN2	18.2711		O75976	CPD	26.5159		P31942	HNRNPH3	15.9574		O15355	PPM1G	9.24262		Q01844-6	EWSR1	11.1531			Q15020	SART3	8.87238		O75976	CPD	3.27268		P10619-2	CTSA	3.09198
	O00154-4	ACOT7	14.1429		Q01844-6	EWSR1	10.426		Q9H0D6	XRN2	19.9597		P31942	HNRNPH3	16.3307		O95861-4	BPNT1	8.03927		Q01844-6	EWSR1	11.9322		Q96KR1	ZFR	13.5638		Q02388-2	COL7A1	3.55486		Q9H0D6	XRN2	22.3061			Q9Y224	C14orf166	15.5267		Q01844-6	EWSR1	17.1816		P04899	GNAI2	6.18396
	P31942	HNRNPH3	17.6786		Q9H0D6	XRN2	15.639		O95861-4	BPNT1	12.4748		Q96KR1	ZFR	18.7803		P10619-2	CTSA	6.57759		Q9H0D6	XRN2	17.2354		Q16401-2	PSMD5	17.5531		O75976	CPD	26.3059		O95861-4	BPNT1	8.92245			O14744	PRMT5	12.5692		Q9H0D6	XRN2	13.9089		P09493-3	TPM1	13.9139
	Q96KR1	ZFR	23.8661		O95861-4	BPNT1	8.19188		P10619-2	CTSA	4.15827		Q16401-2	PSMD5	16.3307		P35221	CTNNA1	27.0412		O95861-4	BPNT1	10.6064		Q86V81	ALYREF	19.1489		Q01844-6	EWSR1	10.6646		P10619-2	CTSA	6.69183			O15355	PPM1G	22.1809		O95861-4	BPNT1	10.6362		P18754	RCC1	12.3679
	Q16401-2	PSMD5	14.1429		P10619-2	CTSA	5.21301		P35221	CTNNA1	37.4244		Q86V81	ALYREF	15.5142		P04899	GNAI2	27.772		P10619-2	CTSA	6.62899		P61163	ACTR1A	15.9574		Q9H0D6	XRN2	19.1962		P35221	CTNNA1	34.9462			O75976	CPD	1.47873		P10619-2	CTSA	2.45451		O00154-4	ACOT7	11.5949
	Q86V81	ALYREF	13.259		P35221	CTNNA1	35.7464		P04899	GNAI2	23.2863		P61163	ACTR1A	17.1472		P09493-3	TPM1	4.38506		P35221	CTNNA1	29.8304		P61981	YWHAG	9.57443		O95861-4	BPNT1	9.95359		P04899	GNAI2	25.2803			Q01844-6	EWSR1	12.5692		P04899	GNAI2	6.54535		CON__P01966	NA	8.50294
	P61163	ACTR1A	17.6786		P04899	GNAI2	20.8521		P09493-3	TPM1	4.98992		P61981	YWHAG	8.16535		P18754	RCC1	16.8094		P04899	GNAI2	23.2015		Q9UKV3	ACIN1	18.351		P10619-2	CTSA	4.9768		P09493-3	TPM1	5.9483			Q9H0D6	XRN2	10.3511		P09493-3	TPM1	20.4542		P31942	HNRNPH3	20.0979
	P61981	YWHAG	7.95538		P09493-3	TPM1	2.23415		P18754	RCC1	14.9698		Q9UKV3	ACIN1	22.0465		O00154-4	ACOT7	18.2711		P09493-3	TPM1	5.96609		P00492	HPRT1	9.57443		P35221	CTNNA1	29.8608		P18754	RCC1	14.1272			O95861-4	BPNT1	13.3086		P18754	RCC1	13.9089		Q96KR1	ZFR	15.4599
	Q9UKV3	ACIN1	19.4465		P18754	RCC1	9.68131		O00154-4	ACOT7	15.8014		P00492	HPRT1	9.79842		P31942	HNRNPH3	17.5402		P18754	RCC1	12.5951		Q02218	OGDH	19.1489		P04899	GNAI2	29.8608		O00154-4	ACOT7	12.6401			P10619-2	CTSA	2.21809		O00154-4	ACOT7	8.99986		P00966	ASS1	18.5519
	P00492	HPRT1	8.83931		O00154-4	ACOT7	9.68131		P31942	HNRNPH3	17.4647		Q02218	OGDH	24.4961		Q96KR1	ZFR	15.3477		O00154-4	ACOT7	12.5951		Q9NR19	ACSS2	18.351		P09493-3	TPM1	5.68777		P31942	HNRNPH3	17.1014			P04899	GNAI2	5.91492		CON__P01966	NA	7.36352		Q16401-2	PSMD5	8.50294
	Q02218	OGDH	19.4465		P31942	HNRNPH3	13.4049		Q96KR1	ZFR	13.3065		Q9NR19	ACSS2	20.4134		P00966	ASS1	1.46169		P31942	HNRNPH3	14.5838		P16435	POR	12.7659		P18754	RCC1	11.3755		Q96KR1	ZFR	14.8707			P09493-3	TPM1	17.7448		P31942	HNRNPH3	20.4542		Q86V81	ALYREF	17.0059
	Q9NR19	ACSS2	16.7947		Q96KR1	ZFR	18.6179		P00966	ASS1	1.66331		P16435	POR	9.79842		Q16401-2	PSMD5	16.0785		Q96KR1	ZFR	13.258		P60866	RPS20	13.5638		O00154-4	ACOT7	14.2194		Q16401-2	PSMD5	12.6401			P18754	RCC1	18.4841		Q96KR1	ZFR	20.4542		P61163	ACTR1A	9.27594
	P16435	POR	12.375		Q16401-2	PSMD5	13.4049		Q16401-2	PSMD5	16.6331		P60866	RPS20	13.8811		Q86V81	ALYREF	19.7328		P00966	ASS1	1.3258		P02794	FTH1	15.1595		P31942	HNRNPH3	18.4852		Q86V81	ALYREF	18.5884			O00154-4	ACOT7	8.87238		P00966	ASS1	17.1816		P61981	YWHAG	10.0489
	P60866	RPS20	15.0268		Q86V81	ALYREF	16.3838		Q86V81	ALYREF	14.9698		P02794	FTH1	7.34882		P61163	ACTR1A	16.8094		Q16401-2	PSMD5	15.2467		Q9UDY2	TJP2	19.9467		Q96KR1	ZFR	15.6414		P61163	ACTR1A	16.3578			CON__P01966	NA	11.0905		Q16401-2	PSMD5	8.99986		Q9UKV3	ACIN1	20.8709
	P02794	FTH1	6.18752		P61163	ACTR1A	14.1496		P61163	ACTR1A	14.1381		Q9UDY2	TJP2	21.2299		P61981	YWHAG	13.1552		Q86V81	ALYREF	17.2354		O75390	CS	15.1595		P00966	ASS1	1.42194		P61981	YWHAG	11.8966			P31942	HNRNPH3	22.9203		Q86V81	ALYREF	17.9997		P00492	HPRT1	10.8219
	Q9UDY2	TJP2	22.0983		P61981	YWHAG	10.426		P61981	YWHAG	10.8115		O75390	CS	14.6976		Q9UKV3	ACIN1	24.8487		P61163	ACTR1A	16.5725		O43795	MYO1B	11.968		Q16401-2	PSMD5	16.3523		Q9UKV3	ACIN1	25.2803			Q96KR1	ZFR	19.2235		P61163	ACTR1A	11.4544		Q02218	OGDH	20.0979
	O75390	CS	17.6786		Q9UKV3	ACIN1	20.8521		Q9UKV3	ACIN1	27.4446		O43795	MYO1B	15.5142		P00492	HPRT1	10.2318		P61981	YWHAG	11.2693		P06703	S100A6	13.5638		Q86V81	ALYREF	19.9072		P00492	HPRT1	11.1531			P00966	ASS1	21.4416		P61981	YWHAG	10.6362		Q9NR19	ACSS2	22.4168
	O43795	MYO1B	14.1429		P00492	HPRT1	6.70245		P00492	HPRT1	9.14819		P06703	S100A6	14.6976		Q02218	OGDH	20.4636		Q9UKV3	ACIN1	26.5159		P84103-2	SRSF3	13.5638		P61163	ACTR1A	18.4852		Q02218	OGDH	23.0497			Q16401-2	PSMD5	10.3511		Q9UKV3	ACIN1	12.2725		P16435	POR	24.7358
	P06703	S100A6	12.375		Q02218	OGDH	17.1285		Q02218	OGDH	28.2762		P84103-2	SRSF3	13.8811		Q9NR19	ACSS2	18.2711		P00492	HPRT1	9.94348		O76094	SRP72	22.3403		P61981	YWHAG	9.95359		Q9NR19	ACSS2	14.1272			Q86V81	ALYREF	17.7448		P00492	HPRT1	8.99986		P60866	RPS20	13.1409
	P84103-2	SRSF3	13.259		Q9NR19	ACSS2	14.8943		Q9NR19	ACSS2	19.128		O76094	SRP72	24.4961		P16435	POR	16.0785		Q02218	OGDH	17.8983		P24752	ACAT1	19.1489		Q9UKV3	ACIN1	21.3291		P16435	POR	15.6143			P61163	ACTR1A	12.5692		Q02218	OGDH	17.1816		P02794	FTH1	3.09198
	O76094	SRP72	26.5179		P16435	POR	15.639		P16435	POR	10.8115		P24752	ACAT1	20.4134		P60866	RPS20	11.6935		Q9NR19	ACSS2	13.258		P39748	FEN1	16.7553		P00492	HPRT1	9.95359		P60866	RPS20	11.8966			P61981	YWHAG	8.87238		Q9NR19	ACSS2	15.5452		Q9UDY2	TJP2	14.6869
	P24752	ACAT1	23.8661		P60866	RPS20	8.93659		P60866	RPS20	14.1381		P39748	FEN1	17.1472		P02794	FTH1	15.3477		P16435	POR	13.9209		Q9Y223-2	GNE	11.1702		Q02218	OGDH	19.9072		P02794	FTH1	14.8707			Q9UKV3	ACIN1	18.4841		P16435	POR	13.0907		O75390	CS	13.1409
	P39748	FEN1	13.259		P02794	FTH1	5.21301		P02794	FTH1	5.82158		Q9Y223-2	GNE	8.98189		Q9UDY2	TJP2	16.0785		P60866	RPS20	11.2693		P35222	CTNNB1	7.97869		Q9NR19	ACSS2	17.0633		Q9UDY2	TJP2	26.0238			P00492	HPRT1	7.39365		P60866	RPS20	15.5452		O43795	MYO1B	23.9628
	Q9Y223-2	GNE	10.6072		Q9UDY2	TJP2	18.6179		Q9UDY2	TJP2	22.4547		P35222	CTNNB1	10.615		O75390	CS	16.0785		P02794	FTH1	15.2467		P09104	ENO2	16.7553		P16435	POR	12.0865		O75390	CS	12.6401			Q02218	OGDH	19.2235		P02794	FTH1	1.63634		P06703	S100A6	8.50294
	P35222	CTNNB1	11.4911		O75390	CS	10.426		O75390	CS	10.8115		P09104	ENO2	20.4134		O43795	MYO1B	11.6935		Q9UDY2	TJP2	19.2241		P68036	UBE2L3	10.3723		P60866	RPS20	10.6646		O43795	MYO1B	18.5884			Q9NR19	ACSS2	17.0054		Q9UDY2	TJP2	18.8179		P84103-2	SRSF3	18.5519
	P09104	ENO2	17.6786		O43795	MYO1B	12.6602		O43795	MYO1B	19.9597		P68036	UBE2L3	8.98189		P06703	S100A6	14.6169		O75390	CS	12.5951		O14579	COPE	12.7659		P02794	FTH1	18.4852		P06703	S100A6	17.8449			P16435	POR	25.8778		O75390	CS	15.5452		O76094	SRP72	13.1409
	P68036	UBE2L3	8.83931		P06703	S100A6	11.9155		P06703	S100A6	14.9698		O14579	COPE	11.4315		P84103-2	SRSF3	13.1552		O43795	MYO1B	17.8983		P20042	EIF2S2	11.968		Q9UDY2	TJP2	16.3523		P84103-2	SRSF3	12.6401			P60866	RPS20	11.8298		O43795	MYO1B	22.9087		P24752	ACAT1	13.1409
	O14579	COPE	15.0268		P84103-2	SRSF3	12.6602		P84103-2	SRSF3	15.8014		P20042	EIF2S2	12.248		O76094	SRP72	24.8487		P06703	S100A6	16.5725		P06756-3	ITGAV	9.57443		O75390	CS	11.3755		O76094	SRP72	18.5884			P02794	FTH1	1.47873		P06703	S100A6	8.18169		P39748	FEN1	11.5949
	P20042	EIF2S2	15.0268		O76094	SRP72	24.5756		O76094	SRP72	21.623		P06756-3	ITGAV	7.34882		P24752	ACAT1	19.7328		P84103-2	SRSF3	10.6064		P48739	PITPNB	10.3723		O43795	MYO1B	15.6414		P24752	ACAT1	18.5884			Q9UDY2	TJP2	14.0479		P84103-2	SRSF3	19.6361		Q9Y223-2	GNE	20.8709
	P06756-3	ITGAV	12.375		P24752	ACAT1	14.1496		P24752	ACAT1	19.128		P48739	PITPNB	10.615		P39748	FEN1	17.5402		O76094	SRP72	21.8757		P49773	HINT1	15.9574		P06703	S100A6	14.9304		P39748	FEN1	12.6401			O75390	CS	16.266		O76094	SRP72	13.0907		P35222	CTNNB1	17.7789
	P48739	PITPNB	7.07145		P39748	FEN1	14.1496		P39748	FEN1	14.9698		P49773	HINT1	10.615		Q9Y223-2	GNE	11.6935		P24752	ACAT1	18.5612		Q13501	SQSTM1	30.319		P84103-2	SRSF3	12.7975		Q9Y223-2	GNE	10.4095			O43795	MYO1B	19.2235		P24752	ACAT1	17.1816		P68036	UBE2L3	14.6869
	P49773	HINT1	7.07145		Q9Y223-2	GNE	13.4049		Q9Y223-2	GNE	10.8115		Q13501	SQSTM1	26.9457		P35222	CTNNB1	9.50096		P39748	FEN1	13.9209		Q14258	TRIM25	19.9467		O76094	SRP72	24.173		P35222	CTNNB1	13.3837			P06703	S100A6	8.87238		P39748	FEN1	13.0907		O14579	COPE	12.3679
	Q13501	SQSTM1	29.1697		P35222	CTNNB1	11.9155		P35222	CTNNB1	12.4748		Q14258	TRIM25	24.4961		P09104	ENO2	15.3477		Q9Y223-2	GNE	11.2693		P00390-2	GSR	7.18082		P24752	ACAT1	16.3523		P09104	ENO2	11.1531			P84103-2	SRSF3	19.2235		Q9Y223-2	GNE	22.0906		P20042	EIF2S2	20.8709
	Q14258	TRIM25	21.2143		P09104	ENO2	14.1496		P09104	ENO2	14.9698		P00390-2	GSR	4.89921		P68036	UBE2L3	13.886		P35222	CTNNB1	13.9209		P52789	HK2	14.3616		P39748	FEN1	14.2194		P68036	UBE2L3	10.4095			O76094	SRP72	18.4841		P35222	CTNNB1	20.4542		P06756-3	ITGAV	20.0979
	P00390-2	GSR	7.95538		P68036	UBE2L3	10.426		P68036	UBE2L3	9.14819		P52789	HK2	13.8811		O14579	COPE	16.0785		P09104	ENO2	17.8983		P61769	B2M	3.98935		Q9Y223-2	GNE	9.24262		O14579	COPE	11.8966			P24752	ACAT1	14.7873		P68036	UBE2L3	13.9089		P48739	PITPNB	12.3679
	P52789	HK2	20.3304		O14579	COPE	8.93659		O14579	COPE	11.6432		P61769	B2M	4.08268		P20042	EIF2S2	12.4243		P68036	UBE2L3	11.2693		Q32MZ4-3	LRRFIP1	11.968		P35222	CTNNB1	11.3755		P20042	EIF2S2	10.4095			P39748	FEN1	16.266		O14579	COPE	17.1816		P49773	HINT1	19.3249
	P61769	B2M	2.65179		P20042	EIF2S2	11.1707		P20042	EIF2S2	14.1381		Q32MZ4-3	LRRFIP1	13.0646		P06756-3	ITGAV	10.9626		O14579	COPE	12.5951		Q9UNZ2	NSFL1C	7.18082		P09104	ENO2	14.9304		P06756-3	ITGAV	14.8707			Q9Y223-2	GNE	25.1384		P20042	EIF2S2	17.9997		Q13501	SQSTM1	4.63797
	Q32MZ4-3	LRRFIP1	13.259		P06756-3	ITGAV	11.9155		P06756-3	ITGAV	10.8115		Q9UNZ2	NSFL1C	12.248		P48739	PITPNB	9.50096		P20042	EIF2S2	11.9322		O43809	NUDT21	11.968		P68036	UBE2L3	12.0865		P48739	PITPNB	11.1531			P35222	CTNNB1	22.9203		P06756-3	ITGAV	16.3634		Q14258	TRIM25	8.50294
	Q9UNZ2	NSFL1C	7.95538		P48739	PITPNB	8.19188		P48739	PITPNB	7.48489		O43809	NUDT21	10.615		P49773	HINT1	18.2711		P06756-3	ITGAV	9.94348		Q13620	CUL4B	10.3723		O14579	COPE	14.9304		P49773	HINT1	14.8707			P09104	ENO2	2.21809		P48739	PITPNB	14.727		P00390-2	GSR	6.18396
	O43809	NUDT21	13.259		P49773	HINT1	11.1707		P49773	HINT1	11.6432		Q13620	CUL4B	13.0646		Q13501	SQSTM1	25.5795		P48739	PITPNB	11.9322		Q15185-4	PTGES3	18.351		P20042	EIF2S2	10.6646		Q13501	SQSTM1	27.5109			P68036	UBE2L3	15.5267		P49773	HINT1	14.727		P52789	HK2	20.0979
	Q13620	CUL4B	12.375		Q13501	SQSTM1	22.3415		Q13501	SQSTM1	22.4547		Q15185-4	PTGES3	15.5142		Q14258	TRIM25	10.2318		P49773	HINT1	14.5838		P10644	PRKAR1A	12.7659		P06756-3	ITGAV	10.6646		Q14258	TRIM25	17.1014			O14579	COPE	12.5692		Q13501	SQSTM1	4.90902		P61769	B2M	1.54599
	Q15185-4	PTGES3	14.1429		Q14258	TRIM25	36.4911		Q14258	TRIM25	17.4647		P10644	PRKAR1A	10.615		P00390-2	GSR	7.30843		Q13501	SQSTM1	25.1901		P33991	MCM4	4.78721		P48739	PITPNB	11.3755		P00390-2	GSR	5.20476			P20042	EIF2S2	23.6597		Q14258	TRIM25	13.0907		Q32MZ4-3	LRRFIP1	13.1409
	P10644	PRKAR1A	10.6072		P00390-2	GSR	5.21301		P00390-2	GSR	7.48489		P33991	MCM4	7.34882		P52789	HK2	15.3477		Q14258	TRIM25	15.9096		Q15417	CNN3	16.7553		P49773	HINT1	17.7743		P52789	HK2	15.6143			P06756-3	ITGAV	13.3086		P00390-2	GSR	8.18169		Q9UNZ2	NSFL1C	11.5949
	P33991	MCM4	6.18752		P52789	HK2	15.639		P52789	HK2	19.128		Q15417	CNN3	13.0646		P61769	B2M	4.38506		P00390-2	GSR	7.29188		Q96PK6	RBM14	18.351		Q13501	SQSTM1	26.3059		P61769	B2M	4.46122			P48739	PITPNB	15.5267		P52789	HK2	18.8179		O43809	NUDT21	19.3249
	Q15417	CNN3	14.1429		P61769	B2M	5.21301		P61769	B2M	3.32662		Q96PK6	RBM14	17.1472		Q32MZ4-3	LRRFIP1	13.1552		P52789	HK2	19.887		P55265	ADAR	12.7659		Q14258	TRIM25	15.6414		Q32MZ4-3	LRRFIP1	13.3837			P49773	HINT1	14.0479		P61769	B2M	1.63634		Q13620	CUL4B	14.6869
	Q96PK6	RBM14	20.3304		Q32MZ4-3	LRRFIP1	14.1496		Q32MZ4-3	LRRFIP1	17.4647		P55265	ADAR	15.5142		Q9UNZ2	NSFL1C	13.886		P61769	B2M	3.31449		Q92688-2	ANP32B	10.3723		P00390-2	GSR	6.39874		Q9UNZ2	NSFL1C	10.4095			Q13501	SQSTM1	10.3511		Q32MZ4-3	LRRFIP1	13.9089		Q15185-4	PTGES3	11.5949
	P55265	ADAR	12.375		Q9UNZ2	NSFL1C	11.9155		Q9UNZ2	NSFL1C	14.1381		Q92688-2	ANP32B	9.79842		O43809	NUDT21	13.1552		Q32MZ4-3	LRRFIP1	15.9096		O60701	UGDH	32.7126		P52789	HK2	15.6414		O43809	NUDT21	14.8707			Q14258	TRIM25	11.8298		Q9UNZ2	NSFL1C	13.0907		P10644	PRKAR1A	14.6869
	Q92688-2	ANP32B	5.30358		O43809	NUDT21	10.426		O43809	NUDT21	14.9698		O60701	UGDH	29.3953		Q13620	CUL4B	16.8094		Q9UNZ2	NSFL1C	13.258		P61289	PSME3	18.351		P61769	B2M	3.55486		Q13620	CUL4B	14.1272			P00390-2	GSR	8.13301		O43809	NUDT21	16.3634		P33991	MCM4	26.2818
	O60701	UGDH	24.7501		Q13620	CUL4B	16.3838		Q13620	CUL4B	14.1381		P61289	PSME3	14.6976		Q15185-4	PTGES3	19.0019		O43809	NUDT21	13.9209		Q08257	CRYZ	14.3616		Q32MZ4-3	LRRFIP1	14.2194		Q15185-4	PTGES3	14.1272			P52789	HK2	19.9628		Q13620	CUL4B	13.0907		Q15417	CNN3	17.7789
	P61289	PSME3	10.6072		Q15185-4	PTGES3	17.8732		Q15185-4	PTGES3	13.3065		Q08257	CRYZ	11.4315		P10644	PRKAR1A	8.03927		Q13620	CUL4B	12.5951		P07099	EPHX1	12.7659		Q9UNZ2	NSFL1C	13.5084		P10644	PRKAR1A	8.17891			P61769	B2M	2.21809		Q15185-4	PTGES3	11.4544		Q96PK6	RBM14	16.2329
	Q08257	CRYZ	9.72324		P10644	PRKAR1A	5.95773		P10644	PRKAR1A	9.14819		P07099	EPHX1	8.98189		P33991	MCM4	8.77012		Q15185-4	PTGES3	17.2354		P16278	GLB1	3.98935		O43809	NUDT21	14.2194		P33991	MCM4	14.8707			Q32MZ4-3	LRRFIP1	11.0905		P10644	PRKAR1A	17.9997		P55265	ADAR	23.1898
	P07099	EPHX1	12.375		P33991	MCM4	7.44716		P33991	MCM4	14.1381		P16278	GLB1	4.89921		Q15417	CNN3	18.2711		P10644	PRKAR1A	11.9322		Q14789-4	GOLGB1	13.5638		Q13620	CUL4B	15.6414		Q15417	CNN3	13.3837			Q9UNZ2	NSFL1C	11.8298		P33991	MCM4	27.8178		Q92688-2	ANP32B	8.50294
	P16278	GLB1	4.41965		Q15417	CNN3	10.426		Q15417	CNN3	10.8115		Q14789-4	GOLGB1	9.79842		Q96PK6	RBM14	17.5402		P33991	MCM4	11.9322		Q6IBS0	TWF2	15.1595		Q15185-4	PTGES3	16.3523		Q96PK6	RBM14	12.6401			O43809	NUDT21	18.4841		Q15417	CNN3	17.1816		O60701	UGDH	2.31898
	Q14789-4	GOLGB1	15.9108		Q96PK6	RBM14	24.5756		Q96PK6	RBM14	17.4647		Q6IBS0	TWF2	13.8811		P55265	ADAR	17.5402		Q15417	CNN3	14.5838		P48449	LSS	14.3616		P10644	PRKAR1A	8.53165		P55265	ADAR	19.332			Q13620	CUL4B	10.3511		Q96PK6	RBM14	17.9997		P61289	PSME3	14.6869
	Q6IBS0	TWF2	14.1429		P55265	ADAR	17.1285		P55265	ADAR	19.128		P48449	LSS	17.1472		Q92688-2	ANP32B	15.3477		Q96PK6	RBM14	13.258		P51610-4	HCFC1	7.97869		P33991	MCM4	11.3755		Q92688-2	ANP32B	11.1531			Q15185-4	PTGES3	10.3511		P55265	ADAR	14.727		Q08257	CRYZ	10.8219
	P48449	LSS	17.6786		Q92688-2	ANP32B	5.95773		Q92688-2	ANP32B	4.98992		P51610-4	HCFC1	8.16535		O60701	UGDH	32.8879		P55265	ADAR	18.5612		P53004	BLVRA	11.1702		Q15417	CNN3	11.3755		O60701	UGDH	26.0238			P10644	PRKAR1A	15.5267		Q92688-2	ANP32B	4.90902		P07099	EPHX1	20.0979
	P51610-4	HCFC1	10.6072		O60701	UGDH	24.5756		O60701	UGDH	26.6129		P53004	BLVRA	8.98189		P61289	PSME3	15.3477		Q92688-2	ANP32B	9.94348		P35637-2	FUS	15.9574		Q96PK6	RBM14	17.7743		P61289	PSME3	14.8707			P33991	MCM4	24.399		O60701	UGDH	3.27268		P16278	GLB1	3.86497
	P53004	BLVRA	9.72324		P61289	PSME3	11.9155		P61289	PSME3	9.97985		P35637-2	FUS	17.1472		Q08257	CRYZ	11.6935		O60701	UGDH	27.8417		P49790	NUP153	7.97869		P55265	ADAR	18.4852		Q08257	CRYZ	8.92245			Q15417	CNN3	23.6597		P61289	PSME3	11.4544		Q14789-4	GOLGB1	22.4168
	P35637-2	FUS	15.0268		Q08257	CRYZ	10.426		Q08257	CRYZ	10.8115		P49790	NUP153	13.0646		P07099	EPHX1	10.2318		P61289	PSME3	11.2693		Q9Y6N5	SQRDL	22.3403		Q92688-2	ANP32B	10.6646		P07099	EPHX1	9.66598			Q96PK6	RBM14	25.1384		Q08257	CRYZ	8.99986		Q6IBS0	TWF2	6.18396
	P49790	NUP153	17.6786		P07099	EPHX1	11.9155		P07099	EPHX1	11.6432		Q9Y6N5	SQRDL	18.7803		P16278	GLB1	5.1159		Q08257	CRYZ	9.28058		Q09028	RBBP4	9.57443		O60701	UGDH	25.595		P16278	GLB1	9.66598			P55265	ADAR	23.6597		P07099	EPHX1	22.9087		P48449	LSS	26.2818
	Q9Y6N5	SQRDL	15.9108		P16278	GLB1	11.1707		P16278	GLB1	11.6432		Q09028	RBBP4	8.98189		Q14789-4	GOLGB1	10.9626		P07099	EPHX1	11.9322		P00749-2	PLAU	1.59574		P61289	PSME3	14.9304		Q14789-4	GOLGB1	15.6143			Q92688-2	ANP32B	5.17555		P16278	GLB1	2.45451		P51610-4	HCFC1	15.4599
	Q09028	RBBP4	7.07145		Q14789-4	GOLGB1	14.1496		Q14789-4	GOLGB1	20.7913		P26368-2	U2AF2	13.8811		Q6IBS0	TWF2	16.8094		P16278	GLB1	6.62899		P26368-2	U2AF2	10.3723		Q08257	CRYZ	9.24262		Q6IBS0	TWF2	12.6401			O60701	UGDH	4.43619		Q14789-4	GOLGB1	20.4542		P53004	BLVRA	11.5949
	P00749-2	PLAU	1.76786		Q6IBS0	TWF2	11.1707		Q6IBS0	TWF2	13.3065		O14979-3	HNRNPDL	12.248		P48449	LSS	12.4243		Q14789-4	GOLGB1	17.2354		O14979-3	HNRNPDL	9.57443		P07099	EPHX1	9.95359		P48449	LSS	14.8707			P61289	PSME3	14.0479		Q6IBS0	TWF2	8.99986		P35637-2	FUS	16.2329
	P26368-2	U2AF2	10.6072		P48449	LSS	12.6602		P48449	LSS	13.3065		O75223	GGCT	4.89921		P51610-4	HCFC1	13.1552		Q6IBS0	TWF2	15.2467		O75223	GGCT	5.58508		P16278	GLB1	5.68777		P51610-4	HCFC1	13.3837			Q08257	CRYZ	13.3086		P48449	LSS	19.6361		P49790	NUP153	27.0548
	O14979-3	HNRNPDL	11.4911		P51610-4	HCFC1	14.1496		P51610-4	HCFC1	13.3065		Q92896	GLG1	2.44961		P53004	BLVRA	10.2318		P48449	LSS	12.5951		Q92896	GLG1	4.78721		Q14789-4	GOLGB1	14.9304		P53004	BLVRA	9.66598			P07099	EPHX1	28.8352		P51610-4	HCFC1	23.7269		Q9Y6N5	SQRDL	20.8709
	O75223	GGCT	3.53572		P53004	BLVRA	7.44716		P53004	BLVRA	9.14819		P54886	ALDH18A1	20.4134		P35637-2	FUS	5.1159		P51610-4	HCFC1	14.5838		P54886	ALDH18A1	15.1595		Q6IBS0	TWF2	15.6414		P35637-2	FUS	14.1272			P16278	GLB1	2.95746		P53004	BLVRA	12.2725		Q09028	RBBP4	12.3679
	Q92896	GLG1	3.53572		P35637-2	FUS	24.5756		P35637-2	FUS	13.3065		O95831-3	AIFM1	9.79842		P49790	NUP153	10.2318		P53004	BLVRA	10.6064		O95831-3	AIFM1	8.77656		P48449	LSS	13.5084		P49790	NUP153	18.5884			Q14789-4	GOLGB1	15.5267		P35637-2	FUS	14.727		P26368-2	U2AF2	12.3679
	P54886	ALDH18A1	15.9108		P49790	NUP153	13.4049		P49790	NUP153	17.4647		P26006	ITGA3	28.5787		Q9Y6N5	SQRDL	24.8487		P35637-2	FUS	13.9209		P26006	ITGA3	23.1382		P51610-4	HCFC1	9.95359		Q9Y6N5	SQRDL	16.3578			Q6IBS0	TWF2	6.65428		P49790	NUP153	24.5451		O14979-3	HNRNPDL	11.5949
	O95831-3	AIFM1	10.6072		Q9Y6N5	SQRDL	16.3838		Q9Y6N5	SQRDL	19.9597		P62829	RPL23	13.8811		P16035	TIMP2	1.46169		P49790	NUP153	17.2354		P62829	RPL23	18.351		P53004	BLVRA	10.6646		Q09028	RBBP4	11.1531			P48449	LSS	24.399		Q9Y6N5	SQRDL	17.9997		O75223	GGCT	14.6869
	P26006	ITGA3	19.4465		Q09028	RBBP4	8.93659		P16035	TIMP2	1.66331		Q96A72	MAGOHB	9.79842		Q09028	RBBP4	9.50096		Q9Y6N5	SQRDL	23.2015		Q96A72	MAGOHB	14.3616		P35637-2	FUS	16.3523		P00749-2	PLAU	2.23061			P51610-4	HCFC1	22.1809		Q09028	RBBP4	13.9089		Q92896	GLG1	14.6869
	P62829	RPL23	14.1429		P00749-2	PLAU	3.72358		Q09028	RBBP4	8.31654		P21926	CD9	15.5142		P00749-2	PLAU	2.92337		Q09028	RBBP4	11.9322		P21926	CD9	12.7659		P49790	NUP153	14.2194		P26368-2	U2AF2	10.4095			P53004	BLVRA	13.3086		P26368-2	U2AF2	13.9089		P54886	ALDH18A1	17.0059
	Q96A72	MAGOHB	7.95538		P26368-2	U2AF2	10.426		P26368-2	U2AF2	13.3065		Q8NCW5	APOA1BP	11.4315		P26368-2	U2AF2	14.6169		P00749-2	PLAU	3.31449		Q8NCW5	APOA1BP	7.97869		Q9Y6N5	SQRDL	23.462		O14979-3	HNRNPDL	11.8966			P35637-2	FUS	16.266		O14979-3	HNRNPDL	13.0907		O95831-3	AIFM1	17.0059
	P21926	CD9	14.1429		O14979-3	HNRNPDL	8.93659		O14979-3	HNRNPDL	9.14819		Q8WWM7	ATXN2L	22.0465		O14979-3	HNRNPDL	12.4243		P26368-2	U2AF2	14.5838		Q8WWM7	ATXN2L	18.351		P16035	TIMP2	1.42194		O75223	GGCT	6.69183			P49790	NUP153	26.6171		O75223	GGCT	12.2725		P62829	RPL23	20.0979
	Q8NCW5	APOA1BP	10.6072		O75223	GGCT	3.72358		O75223	GGCT	5.82158		P09012	SNRPA	11.4315		O75223	GGCT	6.57759		O14979-3	HNRNPDL	12.5951		P09012	SNRPA	15.1595		Q09028	RBBP4	9.24262		Q92896	GLG1	5.9483			Q9Y6N5	SQRDL	19.9628		Q92896	GLG1	14.727		Q96A72	MAGOHB	15.4599
	Q8WWM7	ATXN2L	22.0983		Q92896	GLG1	4.4683		Q92896	GLG1	6.65323		P48735	IDH2	4.08268		Q92896	GLG1	5.1159		O75223	GGCT	5.30319		P48735	IDH2	5.58508		P00749-2	PLAU	2.13291		P54886	ALDH18A1	16.3578			Q09028	RBBP4	18.4841		P54886	ALDH18A1	20.4542		P21926	CD9	9.27594
	P09012	SNRPA	12.375		P54886	ALDH18A1	17.8732		P54886	ALDH18A1	17.4647		P51148	RAB5C	15.5142		P54886	ALDH18A1	22.6561		Q92896	GLG1	4.64029		P51148	RAB5C	19.9467		P26368-2	U2AF2	11.3755		O95831-3	AIFM1	7.43537			P26368-2	U2AF2	19.2235		O95831-3	AIFM1	16.3634		Q8NCW5	APOA1BP	14.6869
	P48735	IDH2	3.53572		O95831-3	AIFM1	16.3838		O95831-3	AIFM1	8.31654		P61224-3	RAP1B	12.248		O95831-3	AIFM1	2.19253		P54886	ALDH18A1	16.5725		P61224-3	RAP1B	14.3616		O14979-3	HNRNPDL	11.3755		P26006	ITGA3	26.7673			O14979-3	HNRNPDL	16.266		P62829	RPL23	20.4542		Q8WWM7	ATXN2L	14.6869
	P51148	RAB5C	14.1429		P26006	ITGA3	25.3204		P26006	ITGA3	23.2863		P10155	TROVE2	11.4315		P26006	ITGA3	32.8879		O95831-3	AIFM1	9.94348		P10155	TROVE2	11.1702		O75223	GGCT	6.39874		P62829	RPL23	20.0755			O75223	GGCT	11.0905		Q96A72	MAGOHB	8.18169		P09012	SNRPA	11.5949
	P61224-3	RAP1B	11.4911		P62829	RPL23	12.6602		P62829	RPL23	13.3065		Q07020	RPL18	10.615		P62829	RPL23	19.7328		P26006	ITGA3	29.8304		Q07020	RPL18	11.968		Q92896	GLG1	3.55486		Q96A72	MAGOHB	10.4095			Q92896	GLG1	13.3086		P21926	CD9	10.6362		P48735	IDH2	29.3738
	P10155	TROVE2	10.6072		Q96A72	MAGOHB	9.68131		Q96A72	MAGOHB	5.82158		O75116	ROCK2	8.16535		Q96A72	MAGOHB	13.886		P62829	RPL23	17.8983		O75116	ROCK2	8.77656		P54886	ALDH18A1	22.0401		P21926	CD9	8.92245			P54886	ALDH18A1	20.7022		Q8NCW5	APOA1BP	13.0907		P51148	RAB5C	18.5519
	Q07020	RPL18	15.0268		P21926	CD9	11.1707		P21926	CD9	9.97985		P20020-6	ATP2B1	22.0465		P21926	CD9	12.4243		Q96A72	MAGOHB	11.2693		P20020-6	ATP2B1	15.9574		O95831-3	AIFM1	8.53165		Q8NCW5	APOA1BP	5.9483			O95831-3	AIFM1	17.7448		Q8WWM7	ATXN2L	17.1816		P61224-3	RAP1B	13.1409
	O75116	ROCK2	10.6072		Q8NCW5	APOA1BP	5.21301		Q8NCW5	APOA1BP	7.48489		Q9UBB4	ATXN10	14.6976		Q8NCW5	APOA1BP	10.9626		P21926	CD9	10.6064		Q9UBB4	ATXN10	11.968		P26006	ITGA3	29.1498		Q8WWM7	ATXN2L	17.8449			P62829	RPL23	12.5692		P09012	SNRPA	14.727		P10155	TROVE2	4.63797
	P20020-6	ATP2B1	19.4465		Q8WWM7	ATXN2L	17.1285		Q8WWM7	ATXN2L	22.4547		Q99623	PHB2	30.2118		Q8WWM7	ATXN2L	19.0019		Q8NCW5	APOA1BP	7.95478		Q99623	PHB2	31.1169		P62829	RPL23	19.1962		P09012	SNRPA	10.4095			Q96A72	MAGOHB	11.0905		P48735	IDH2	30.2723		Q07020	RPL18	13.9139
	Q9UBB4	ATXN10	11.4911		P09012	SNRPA	9.68131		P09012	SNRPA	12.4748		P04062-4	GBA	4.08268		P09012	SNRPA	13.886		Q8WWM7	ATXN2L	17.2354		P04062-4	GBA	3.98935		Q96A72	MAGOHB	11.3755		P48735	IDH2	5.20476			P21926	CD9	8.13301		P51148	RAB5C	13.0907		O75116	ROCK2	14.6869
	Q99623	PHB2	19.4465		P48735	IDH2	5.95773		P48735	IDH2	7.48489		P42765	ACAA2	9.79842		P48735	IDH2	5.1159		P09012	SNRPA	15.2467		P42765	ACAA2	9.57443		P21926	CD9	12.0865		P51148	RAB5C	17.1014			Q8NCW5	APOA1BP	15.5267		P61224-3	RAP1B	10.6362		P20020-6	ATP2B1	9.27594
	P04062-4	GBA	4.41965		P51148	RAB5C	15.639		P51148	RAB5C	12.4748		P46926	GNPDA1	8.16535		P51148	RAB5C	20.4636		P48735	IDH2	9.28058		P46926	GNPDA1	11.1702		Q8NCW5	APOA1BP	9.95359		P61224-3	RAP1B	15.6143			Q8WWM7	ATXN2L	15.5267		P10155	TROVE2	7.36352		Q9UBB4	ATXN10	12.3679
	P42765	ACAA2	9.72324		P61224-3	RAP1B	12.6602		P61224-3	RAP1B	11.6432		P62318-2	SNRPD3	11.4315		P61224-3	RAP1B	19.0019		P51148	RAB5C	16.5725		P62318-2	SNRPD3	10.3723		Q8WWM7	ATXN2L	18.4852		P10155	TROVE2	5.9483			P09012	SNRPA	13.3086		Q07020	RPL18	13.0907		Q99623	PHB2	15.4599
	P46926	GNPDA1	7.07145		P10155	TROVE2	5.21301		P10155	TROVE2	8.31654		P21291	CSRP1	10.615		P10155	TROVE2	8.77012		P61224-3	RAP1B	17.2354		P21291	CSRP1	13.5638		P09012	SNRPA	12.7975		Q07020	RPL18	11.1531			P48735	IDH2	33.2714		O75116	ROCK2	12.2725		P42765	ACAA2	9.27594
	P62318-2	SNRPD3	8.83931		Q07020	RPL18	8.19188		Q07020	RPL18	14.1381		P35659	DEK	18.7803		Q07020	RPL18	12.4243		P10155	TROVE2	9.28058		P35659	DEK	15.1595		P48735	IDH2	4.26583		O75116	ROCK2	13.3837			P51148	RAB5C	12.5692		P20020-6	ATP2B1	8.18169		P46926	GNPDA1	5.41096
	P21291	CSRP1	11.4911		O75116	ROCK2	13.4049		O75116	ROCK2	19.128		Q96HE7	ERO1L	18.7803		O75116	ROCK2	11.6935		Q07020	RPL18	11.9322		Q96HE7	ERO1L	16.7553		P51148	RAB5C	17.7743		P20020-6	ATP2B1	27.5109			P61224-3	RAP1B	10.3511		Q9UBB4	ATXN10	13.9089		P62318-2	SNRPD3	15.4599
	P35659	DEK	19.4465		P20020-6	ATP2B1	21.5968		P20020-6	ATP2B1	24.9496		Q9BUF5	TUBB6	25.3126		P20020-6	ATP2B1	17.5402		O75116	ROCK2	11.9322		Q9BUF5	TUBB6	23.1382		P61224-3	RAP1B	15.6414		Q9UBB4	ATXN10	12.6401			P10155	TROVE2	8.87238		Q99623	PHB2	23.7269		P21291	CSRP1	13.9139
	Q96HE7	ERO1L	23.8661		Q9UBB4	ATXN10	9.68131		Q9UBB4	ATXN10	12.4748		P08243	ASNS	6.53228		Q9UBB4	ATXN10	15.3477		P20020-6	ATP2B1	21.8757		P08243	ASNS	8.77656		P10155	TROVE2	9.95359		Q99623	PHB2	16.3578			Q07020	RPL18	14.7873		P04062-4	GBA	1.63634		P35659	DEK	14.6869
	Q9BUF5	TUBB6	22.9822		Q99623	PHB2	14.8943		Q99623	PHB2	16.6331		Q9Y5K6	CD2AP	20.4134		Q99623	PHB2	16.0785		Q9UBB4	ATXN10	13.258		Q9Y5K6	CD2AP	15.9574		Q07020	RPL18	11.3755		P04062-4	GBA	2.97415			O75116	ROCK2	10.3511		P42765	ACAA2	8.99986		Q96HE7	ERO1L	10.8219
	P08243	ASNS	10.6072		P04062-4	GBA	6.70245		P04062-4	GBA	2.49496		P22307	SCP2	14.6976		P04062-4	GBA	2.19253		Q99623	PHB2	13.258		P22307	SCP2	16.7553		O75116	ROCK2	9.95359		P42765	ACAA2	9.66598			P20020-6	ATP2B1	10.3511		P46926	GNPDA1	6.54535		Q9BUF5	TUBB6	8.50294
	Q9Y5K6	CD2AP	21.2143		P42765	ACAA2	8.19188		P42765	ACAA2	9.14819		P53999	SUB1	8.98189		P42765	ACAA2	14.6169		P04062-4	GBA	5.96609		P53999	SUB1	11.1702		P20020-6	ATP2B1	20.6182		P46926	GNPDA1	10.4095			Q9UBB4	ATXN10	13.3086		P62318-2	SNRPD3	9.81803		P08243	ASNS	10.8219
	P22307	SCP2	10.6072		P46926	GNPDA1	5.95773		P46926	GNPDA1	7.48489		Q15056	EIF4H	13.8811		P46926	GNPDA1	13.1552		P42765	ACAA2	15.9096		Q15056	EIF4H	12.7659		Q9UBB4	ATXN10	13.5084		P62318-2	SNRPD3	12.6401			Q99623	PHB2	19.2235		P21291	CSRP1	10.6362		Q9Y5K6	CD2AP	12.3679
	P53999	SUB1	7.95538		P62318-2	SNRPD3	8.93659		P62318-2	SNRPD3	9.97985		P63279	UBE2I	8.16535		P62318-2	SNRPD3	12.4243		P46926	GNPDA1	10.6064		P63279	UBE2I	6.38295		Q99623	PHB2	15.6414		P21291	CSRP1	13.3837			P04062-4	GBA	3.69682		P35659	DEK	13.9089		P22307	SCP2	17.7789
	Q15056	EIF4H	16.7947		P21291	CSRP1	9.68131		P21291	CSRP1	11.6432		Q06124-1	PTPN11	16.3307		P21291	CSRP1	14.6169		P62318-2	SNRPD3	11.2693		Q06124-1	PTPN11	15.1595		P04062-4	GBA	4.26583		P35659	DEK	14.1272			P42765	ACAA2	12.5692		Q96HE7	ERO1L	12.2725		P53999	SUB1	16.2329
	P63279	UBE2I	7.95538		P35659	DEK	17.1285		P35659	DEK	16.6331		P22087	FBL	14.6976		P35659	DEK	17.5402		P21291	CSRP1	9.94348		P22087	FBL	17.5531		P42765	ACAA2	9.95359		Q96HE7	ERO1L	17.8449			P46926	GNPDA1	5.17555		Q9BUF5	TUBB6	8.99986		Q15056	EIF4H	12.3679
	Q06124-1	PTPN11	15.0268		Q96HE7	ERO1L	14.8943		Q96HE7	ERO1L	19.9597		P62851	RPS25	12.248		Q96HE7	ERO1L	20.4636		P35659	DEK	15.2467		P62851	RPS25	11.1702		P46926	GNPDA1	14.2194		Q9BUF5	TUBB6	14.8707			P62318-2	SNRPD3	8.87238		P08243	ASNS	14.727		Q9P2B2	PTGFRN	4.63797
	P22087	FBL	21.2143		Q9BUF5	TUBB6	14.8943		Q9BUF5	TUBB6	14.1381		Q53GQ0	HSD17B12	15.5142		Q9BUF5	TUBB6	25.5795		Q96HE7	ERO1L	15.9096		Q53GQ0	HSD17B12	15.9574		P62318-2	SNRPD3	11.3755		P08243	ASNS	7.43537			P21291	CSRP1	10.3511		Q9Y5K6	CD2AP	13.0907		P63279	UBE2I	12.3679
	P62851	RPS25	11.4911		P08243	ASNS	8.93659		P08243	ASNS	8.31654		Q8TEQ6	GEMIN5	9.79842		P08243	ASNS	5.1159		Q9BUF5	TUBB6	20.5499		Q8TEQ6	GEMIN5	11.1702		P21291	CSRP1	12.0865		Q9Y5K6	CD2AP	22.3061			P35659	DEK	16.266		P22307	SCP2	14.727		Q06124-1	PTPN11	3.86497
	Q53GQ0	HSD17B12	12.375		Q9Y5K6	CD2AP	16.3838		Q9Y5K6	CD2AP	19.9597		O75436	VPS26A	8.16535		Q9Y5K6	CD2AP	15.3477		P08243	ASNS	9.94348		O75436	VPS26A	7.18082		P35659	DEK	15.6414		P22307	SCP2	17.1014			Q96HE7	ERO1L	13.3086		P53999	SUB1	16.3634		P22087	FBL	17.0059
	Q8TEQ6	GEMIN5	11.4911		P22307	SCP2	13.4049		P22307	SCP2	15.8014		P11166	SLC2A1	16.3307		P22307	SCP2	16.8094		Q9Y5K6	CD2AP	19.887		P11166	SLC2A1	13.5638		Q96HE7	ERO1L	16.3523		P53999	SUB1	13.3837			Q9BUF5	TUBB6	18.4841		Q15056	EIF4H	13.0907		P62851	RPS25	13.1409
	O75436	VPS26A	7.07145		P53999	SUB1	10.426		P53999	SUB1	13.3065		P21964-2	COMT	8.16535		P53999	SUB1	16.8094		P22307	SCP2	17.8983		P21964-2	COMT	11.1702		Q9BUF5	TUBB6	18.4852		Q15056	EIF4H	16.3578			P08243	ASNS	20.7022		Q9P2B2	PTGFRN	3.27268		Q53GQ0	HSD17B12	24.7358
	P11166	SLC2A1	15.0268		Q15056	EIF4H	12.6602		Q15056	EIF4H	13.3065		P49755	TMED10	14.6976		Q15056	EIF4H	13.886		P53999	SUB1	14.5838		P49755	TMED10	17.5531		P08243	ASNS	6.39874		P63279	UBE2I	8.92245			Q9Y5K6	CD2AP	14.0479		P63279	UBE2I	10.6362		Q8TEQ6	GEMIN5	20.8709
	P21964-2	COMT	7.07145		P63279	UBE2I	8.19188		P63279	UBE2I	8.31654		P47755	CAPZA2	14.6976		P63279	UBE2I	8.77012		Q15056	EIF4H	13.258		P47755	CAPZA2	11.968		Q9Y5K6	CD2AP	14.9304		Q06124-1	PTPN11	14.1272			P22307	SCP2	15.5267		Q06124-1	PTPN11	2.45451		O75436	VPS26A	11.5949
	P49755	TMED10	14.1429		Q06124-1	PTPN11	30.5334		Q06124-1	PTPN11	13.3065		Q08431	MFGE8	5.71575		Q06124-1	PTPN11	3.65422		P63279	UBE2I	7.95478		Q08431	MFGE8	5.58508		P22307	SCP2	17.7743		P22087	FBL	12.6401			P53999	SUB1	18.4841		P22087	FBL	21.2724		P11166	SLC2A1	10.0489
	P47755	CAPZA2	11.4911		P22087	FBL	15.639		P22087	FBL	15.8014		Q13907	IDI1	12.248		P22087	FBL	13.886		Q06124-1	PTPN11	19.2241		Q13907	IDI1	20.7446		P53999	SUB1	12.7975		P62851	RPS25	11.1531			Q15056	EIF4H	10.3511		P62851	RPS25	13.0907		P21964-2	COMT	33.2388
	Q08431	MFGE8	3.53572		P62851	RPS25	8.93659		P62851	RPS25	11.6432		O43291	SPINT2	8.98189		P62851	RPS25	12.4243		P22087	FBL	15.2467		O43291	SPINT2	11.968		Q15056	EIF4H	14.9304		Q53GQ0	HSD17B12	14.8707			Q9P2B2	PTGFRN	5.17555		Q53GQ0	HSD17B12	21.2724		P49755	TMED10	20.0979
	Q13907	IDI1	10.6072		Q53GQ0	HSD17B12	12.6602		Q53GQ0	HSD17B12	15.8014		Q8N1G4	LRRC47	12.248		Q53GQ0	HSD17B12	19.7328		P62851	RPS25	10.6064		Q8N1G4	LRRC47	12.7659		P63279	UBE2I	8.53165		Q8TEQ6	GEMIN5	11.1531			P63279	UBE2I	9.61174		Q8TEQ6	GEMIN5	16.3634		P47755	CAPZA2	10.8219
	O43291	SPINT2	7.95538		Q8TEQ6	GEMIN5	9.68131		Q8TEQ6	GEMIN5	11.6432		P28062	PSMB8	4.08268		Q8TEQ6	GEMIN5	8.77012		Q53GQ0	HSD17B12	14.5838		P28062	PSMB8	7.18082		Q06124-1	PTPN11	13.5084		O75436	VPS26A	11.1531			Q06124-1	PTPN11	5.91492		O75436	VPS26A	9.81803		Q13907	IDI1	16.2329
	Q8N1G4	LRRC47	11.4911		O75436	VPS26A	4.4683		O75436	VPS26A	5.82158		Q9BPX3	NCAPG	19.5968		O75436	VPS26A	11.6935		Q8TEQ6	GEMIN5	11.2693		Q9BPX3	NCAPG	14.3616		P22087	FBL	15.6414		P11166	SLC2A1	17.1014			P22087	FBL	24.399		P11166	SLC2A1	9.81803		O43291	SPINT2	6.18396
	P28062	PSMB8	4.41965		P11166	SLC2A1	17.8732		P11166	SLC2A1	19.9597		O95865	DDAH2	9.79842		P11166	SLC2A1	17.5402		O75436	VPS26A	12.5951		O95865	DDAH2	11.1702		P62851	RPS25	10.6646		P21964-2	COMT	10.4095			P62851	RPS25	12.5692		P21964-2	COMT	17.1816		Q8N1G4	LRRC47	7.72995
	Q9BPX3	NCAPG	21.2143		P21964-2	COMT	9.68131		P21964-2	COMT	8.31654		Q15738	NSDHL	12.248		P21964-2	COMT	13.1552		P11166	SLC2A1	15.9096		Q15738	NSDHL	9.57443		Q53GQ0	HSD17B12	18.4852		P49755	TMED10	18.5884			Q53GQ0	HSD17B12	19.9628		P49755	TMED10	13.9089		P28062	PSMB8	15.4599
	O95865	DDAH2	8.83931		P49755	TMED10	17.8732		P49755	TMED10	14.9698		Q9UHB6	LIMA1	22.0465		P49755	TMED10	22.6561		P21964-2	COMT	12.5951		Q9UHB6	LIMA1	11.1702		Q8TEQ6	GEMIN5	9.24262		P47755	CAPZA2	10.4095			Q8TEQ6	GEMIN5	14.7873		P47755	CAPZA2	10.6362		Q9BPX3	NCAPG	15.4599
	Q15738	NSDHL	13.259		P47755	CAPZA2	10.426		P47755	CAPZA2	11.6432		Q9UIA9	XPO7	13.0646		P47755	CAPZA2	13.886		P49755	TMED10	19.887		Q9UIA9	XPO7	6.38295		O75436	VPS26A	8.53165		Q08431	MFGE8	2.97415			O75436	VPS26A	11.0905		Q13907	IDI1	15.5452		O95865	DDAH2	14.6869
	Q9UHB6	LIMA1	11.4911		Q08431	MFGE8	2.23415		Q13907	IDI1	10.8115		P08708	RPS17	9.79842		Q08431	MFGE8	2.19253		P47755	CAPZA2	9.94348		P08708	RPS17	15.9574		P11166	SLC2A1	15.6414		Q13907	IDI1	12.6401			P11166	SLC2A1	7.39365		O43291	SPINT2	6.54535		Q15738	NSDHL	27.8278
	Q9UIA9	XPO7	8.83931		Q13907	IDI1	15.639		O43291	SPINT2	11.6432		Q15819	UBE2V2	9.79842		Q13907	IDI1	17.5402		Q08431	MFGE8	3.97739		Q15819	UBE2V2	8.77656		P21964-2	COMT	14.2194		O43291	SPINT2	11.8966			P21964-2	COMT	27.3565		Q8N1G4	LRRC47	9.81803		Q9UHB6	LIMA1	22.4168
	P08708	RPS17	8.83931		O43291	SPINT2	8.93659		Q8N1G4	LRRC47	9.14819		Q29RF7	PDS5A	15.5142		O43291	SPINT2	14.6169		Q13907	IDI1	15.9096		Q29RF7	PDS5A	15.9574		P49755	TMED10	23.462		Q8N1G4	LRRC47	9.66598			P49755	TMED10	14.7873		P28062	PSMB8	8.18169		Q9UIA9	XPO7	13.9139
	Q9BTY2	FUCA2	1.76786		Q8N1G4	LRRC47	26.0651		P28062	PSMB8	4.98992		P26196	DDX6	9.79842		Q8N1G4	LRRC47	3.65422		O43291	SPINT2	12.5951		P26196	DDX6	12.7659		P47755	CAPZA2	11.3755		P28062	PSMB8	6.69183			P47755	CAPZA2	12.5692		Q9BPX3	NCAPG	9.81803		P08708	RPS17	18.5519
	Q15819	UBE2V2	9.72324		P28062	PSMB8	4.4683		Q9BPX3	NCAPG	23.2863		P46776	RPL27A	16.3307		P28062	PSMB8	6.57759		Q8N1G4	LRRC47	11.9322		P46776	RPL27A	15.9574		Q08431	MFGE8	2.13291		Q9BPX3	NCAPG	15.6143			Q08431	MFGE8	2.95746		O95865	DDAH2	12.2725		Q15819	UBE2V2	6.95695
	Q29RF7	PDS5A	12.375		Q9BPX3	NCAPG	20.1073		O95865	DDAH2	7.48489		Q96C19	EFHD2	16.3307		Q9BPX3	NCAPG	19.7328		P28062	PSMB8	7.29188		Q96C19	EFHD2	18.351		Q13907	IDI1	15.6414		O95865	DDAH2	9.66598			Q13907	IDI1	17.7448		Q15738	NSDHL	26.9996		Q29RF7	PDS5A	21.6438
	P26196	DDX6	14.1429		O95865	DDAH2	8.93659		Q15738	NSDHL	9.97985		Q7L1Q6	BZW1	11.4315		O95865	DDAH2	9.50096		Q9BPX3	NCAPG	20.5499		Q7L1Q6	BZW1	10.3723		O43291	SPINT2	12.7975		Q15738	NSDHL	7.43537			O43291	SPINT2	10.3511		Q9UHB6	LIMA1	15.5452		P26196	DDX6	12.3679
	P46776	RPL27A	13.259		Q15738	NSDHL	5.95773		Q9UHB6	LIMA1	15.8014		P48723	HSPA13	2.44961		Q15738	NSDHL	10.9626		O95865	DDAH2	9.94348		P48723	HSPA13	3.19148		Q8N1G4	LRRC47	8.53165		Q9UHB6	LIMA1	18.5884			Q8N1G4	LRRC47	11.0905		Q9UIA9	XPO7	12.2725		P46776	RPL27A	18.5519
	Q96C19	EFHD2	15.9108		Q9UHB6	LIMA1	14.8943		Q9UIA9	XPO7	14.1381		Q9NQG5	RPRD1B	14.6976		Q9UHB6	LIMA1	15.3477		Q15738	NSDHL	10.6064		Q9NQG5	RPRD1B	16.7553		P28062	PSMB8	4.9768		Q9UIA9	XPO7	12.6401			P28062	PSMB8	7.39365		P08708	RPS17	14.727		Q96C19	EFHD2	7.72995
	Q7L1Q6	BZW1	9.72324		Q9UIA9	XPO7	8.93659		P08708	RPS17	11.6432		Q99829	CPNE1	22.0465		Q9UIA9	XPO7	8.03927		Q9UHB6	LIMA1	14.5838		Q99829	CPNE1	20.7446		Q9BPX3	NCAPG	18.4852		P08708	RPS17	15.6143			Q9BPX3	NCAPG	11.8298		Q15819	UBE2V2	6.54535		Q7L1Q6	BZW1	6.95695
	P48723	HSPA13	2.65179		P08708	RPS17	11.1707		Q15819	UBE2V2	10.8115		Q9NX46	ADPRHL2	5.71575		P08708	RPS17	16.8094		Q9UIA9	XPO7	9.28058		Q9NX46	ADPRHL2	6.38295		O95865	DDAH2	12.0865		Q15819	UBE2V2	9.66598			O95865	DDAH2	11.8298		Q29RF7	PDS5A	16.3634		P48723	HSPA13	1.54599
	Q9NQG5	RPRD1B	15.0268		Q9BTY2	FUCA2	1.48943		Q29RF7	PDS5A	18.2964		O00151	PDLIM1	18.7803		Q15819	UBE2V2	13.1552		P08708	RPS17	15.2467		O00151	PDLIM1	18.351		Q15738	NSDHL	7.82068		Q29RF7	PDS5A	16.3578			Q15738	NSDHL	28.0959		P26196	DDX6	13.9089		Q9NQG5	RPRD1B	9.27594
	Q99829	CPNE1	17.6786		Q15819	UBE2V2	5.95773		P26196	DDX6	12.4748		Q9NZL9	MAT2B	8.98189		Q29RF7	PDS5A	15.3477		Q9BTY2	FUCA2	1.3258		Q9NZL9	MAT2B	7.97869		Q9UHB6	LIMA1	16.3523		P26196	DDX6	13.3837			Q9UHB6	LIMA1	13.3086		P46776	RPL27A	13.0907		Q99829	CPNE1	10.0489
	Q9NX46	ADPRHL2	8.83931		Q29RF7	PDS5A	16.3838		P46776	RPL27A	14.9698		P28482	MAPK1	9.79842		P26196	DDX6	15.3477		Q15819	UBE2V2	9.94348		P28482	MAPK1	10.3723		Q9UIA9	XPO7	11.3755		P46776	RPL27A	14.8707			Q9UIA9	XPO7	10.3511		Q96C19	EFHD2	7.36352		Q9NX46	ADPRHL2	9.27594
	O00151	PDLIM1	18.5625		P26196	DDX6	10.426		Q96C19	EFHD2	18.2964		P29966	MARCKS	13.0646		P46776	RPL27A	19.7328		Q29RF7	PDS5A	15.9096		P29966	MARCKS	11.968		P08708	RPS17	14.2194		Q96C19	EFHD2	19.332			P08708	RPS17	15.5267		Q7L1Q6	BZW1	8.99986		O00151	PDLIM1	4.63797
	Q9NZL9	MAT2B	8.83931		P46776	RPL27A	16.3838		Q7L1Q6	BZW1	12.4748		Q9BXJ9	NAA15	11.4315		Q96C19	EFHD2	19.0019		P26196	DDX6	13.9209		Q9BXJ9	NAA15	8.77656		Q15819	UBE2V2	10.6646		Q7L1Q6	BZW1	11.8966			Q15819	UBE2V2	5.17555		P48723	HSPA13	1.63634		Q9NZL9	MAT2B	13.1409
	P28482	MAPK1	11.4911		Q96C19	EFHD2	15.639		P48723	HSPA13	2.49496		P55036	PSMD4	13.0646		Q7L1Q6	BZW1	13.1552		P46776	RPL27A	15.2467		P55036	PSMD4	15.1595		Q29RF7	PDS5A	17.0633		P48723	HSPA13	2.23061			Q29RF7	PDS5A	17.7448		Q9NQG5	RPRD1B	9.81803		P28482	MAPK1	7.72995
	P29966	MARCKS	14.1429		Q7L1Q6	BZW1	10.426		Q9NQG5	RPRD1B	14.1381		Q05682-5	CALD1	11.4315		P48723	HSPA13	2.92337		Q96C19	EFHD2	19.887		Q05682-5	CALD1	11.968		P26196	DDX6	12.7975		Q9NQG5	RPRD1B	13.3837			P26196	DDX6	12.5692		Q99829	CPNE1	8.18169		P29966	MARCKS	9.27594
	Q9BXJ9	NAA15	9.72324		P48723	HSPA13	2.23415		Q99829	CPNE1	20.7913		Q10471	GALNT2	4.89921		Q9NQG5	RPRD1B	13.1552		Q7L1Q6	BZW1	11.9322		Q10471	GALNT2	4.78721		P46776	RPL27A	14.9304		Q99829	CPNE1	18.5884			P46776	RPL27A	14.7873		Q9NX46	ADPRHL2	10.6362		Q9BXJ9	NAA15	15.4599
	P55036	PSMD4	13.259		Q9NQG5	RPRD1B	11.9155		Q9NX46	ADPRHL2	4.98992		Q99880	HIST1H2BL;HIST1H2BM;HIST1H2BN;HIST1H2BH;HIST2H2BF;HIST1H2BC;HIST1H2BD;H2BFS;HIST1H2BK	9.79842		Q99829	CPNE1	18.2711		P48723	HSPA13	2.65159		Q99880	HIST1H2BL;HIST1H2BM;HIST1H2BN;HIST1H2BH;HIST2H2BF;HIST1H2BC;HIST1H2BD;H2BFS;HIST1H2BK	10.3723		Q96C19	EFHD2	21.3291		Q9NX46	ADPRHL2	5.9483			Q96C19	EFHD2	7.39365		O00151	PDLIM1	6.54535		P55036	PSMD4	12.3679
	Q05682-5	CALD1	13.259		Q99829	CPNE1	21.5968		O00151	PDLIM1	16.6331		P07741	APRT	8.16535		Q9NX46	ADPRHL2	8.03927		Q9NQG5	RPRD1B	11.9322		P07741	APRT	12.7659		Q7L1Q6	BZW1	11.3755		O00151	PDLIM1	14.8707			Q7L1Q6	BZW1	9.61174		Q9NZL9	MAT2B	9.81803		Q05682-5	CALD1	14.6869
	Q10471	GALNT2	5.30358		Q9NX46	ADPRHL2	5.95773		Q9NZL9	MAT2B	8.31654		Q9NR45	NANS	9.79842		O00151	PDLIM1	17.5402		Q99829	CPNE1	19.887		Q9NR45	NANS	9.57443		P48723	HSPA13	1.42194		Q9NZL9	MAT2B	8.17891			P48723	HSPA13	3.69682		P28482	MAPK1	8.18169		Q10471	GALNT2	1.54599
	Q99880	HIST1H2BL;HIST1H2BM;HIST1H2BN;HIST1H2BH;HIST2H2BF;HIST1H2BC;HIST1H2BD;H2BFS;HIST1H2BK	9.72324		O00151	PDLIM1	15.639		P28482	MAPK1	9.14819		Q9NUQ9	FAM49B	12.248		Q9NZL9	MAT2B	5.1159		Q9NX46	ADPRHL2	5.96609		Q9NUQ9	FAM49B	11.968		Q9NQG5	RPRD1B	12.7975		P28482	MAPK1	10.4095			Q9NQG5	RPRD1B	9.61174		P29966	MARCKS	14.727		Q99880	HIST1H2BL;HIST1H2BM;HIST1H2BN;HIST1H2BH;HIST2H2BF;HIST1H2BC;HIST1H2BD;H2BFS;HIST1H2BK	15.4599
	P07741	APRT	7.95538		Q9NZL9	MAT2B	5.95773		P29966	MARCKS	11.6432		Q9Y3A5	SBDS	13.0646		P28482	MAPK1	13.1552		O00151	PDLIM1	13.258		Q9Y3A5	SBDS	15.9574		Q99829	CPNE1	17.7743		P29966	MARCKS	11.8966			Q99829	CPNE1	7.39365		Q9BXJ9	NAA15	17.1816		P07741	APRT	13.9139
	Q9NR45	NANS	9.72324		P28482	MAPK1	6.70245		Q9BXJ9	NAA15	14.1381		Q9Y4W6	AFG3L2	10.615		P29966	MARCKS	2.92337		Q9NZL9	MAT2B	7.95478		Q9Y4W6	AFG3L2	8.77656		Q9NX46	ADPRHL2	6.39874		Q9BXJ9	NAA15	14.1272			Q9NX46	ADPRHL2	11.0905		P55036	PSMD4	12.2725		Q9Y2J8	PADI2	25.5088
	Q9NUQ9	FAM49B	16.7947		P29966	MARCKS	23.0862		P55036	PSMD4	14.1381		P13987-2	CD59	7.34882		Q9BXJ9	NAA15	13.1552		P28482	MAPK1	11.9322		P13987-2	CD59	8.77656		O00151	PDLIM1	17.0633		P55036	PSMD4	11.8966			O00151	PDLIM1	11.0905		Q05682-5	CALD1	13.0907		Q9NR45	NANS	12.3679
	Q9Y3A5	SBDS	14.1429		Q9BXJ9	NAA15	14.1496		Q05682-5	CALD1	12.4748		Q9NZB2-6	FAM120A	20.4134		P55036	PSMD4	14.6169		P29966	MARCKS	10.6064		Q9NZB2-6	FAM120A	19.9467		Q9NZL9	MAT2B	7.10971		Q05682-5	CALD1	12.6401			Q9NZL9	MAT2B	16.266		Q10471	GALNT2	1.63634		Q9NUQ9	FAM49B	6.95695
	Q9Y4W6	AFG3L2	7.07145		P55036	PSMD4	11.9155		Q10471	GALNT2	6.65323		P33992	MCM5	10.615		Q05682-5	CALD1	13.886		Q9BXJ9	NAA15	12.5951		P33992	MCM5	6.38295		P28482	MAPK1	9.95359		Q10471	GALNT2	7.43537			P28482	MAPK1	13.3086		Q99880	HIST1H2BL;HIST1H2BM;HIST1H2BN;HIST1H2BH;HIST2H2BF;HIST1H2BC;HIST1H2BD;H2BFS;HIST1H2BK	13.9089		Q9Y3A5	SBDS	8.50294
	P13987-2	CD59	8.83931		Q05682-5	CALD1	14.1496		Q99880	HIST1H2BL;HIST1H2BM;HIST1H2BN;HIST1H2BH;HIST2H2BF;HIST1H2BC;HIST1H2BD;H2BFS;HIST1H2BK	12.4748		P49756	RBM25	14.6976		Q99880	HIST1H2BL;HIST1H2BM;HIST1H2BN;HIST1H2BH;HIST2H2BF;HIST1H2BC;HIST1H2BD;H2BFS;HIST1H2BK	9.50096		P55036	PSMD4	13.9209		P49756	RBM25	13.5638		P29966	MARCKS	8.53165		Q99880	HIST1H2BL;HIST1H2BM;HIST1H2BN;HIST1H2BH;HIST2H2BF;HIST1H2BC;HIST1H2BD;H2BFS;HIST1H2BK	10.4095			P29966	MARCKS	16.266		P07741	APRT	15.5452		Q9Y4W6	AFG3L2	22.4168
	Q9NZB2-6	FAM120A	23.8661		Q10471	GALNT2	14.8943		P07741	APRT	6.65323		P58546	MTPN	9.79842		P07741	APRT	11.6935		Q05682-5	CALD1	8.61768		P58546	MTPN	14.3616		Q9BXJ9	NAA15	12.7975		P07741	APRT	9.66598			Q9BXJ9	NAA15	14.0479		Q9Y2J8	PADI2	25.3632		P13987-2	CD59	10.8219
	P33992	MCM5	8.83931		Q99880	HIST1H2BL;HIST1H2BM;HIST1H2BN;HIST1H2BH;HIST2H2BF;HIST1H2BC;HIST1H2BD;H2BFS;HIST1H2BK	8.93659		Q9NR45	NANS	12.4748		P31930	UQCRC1	22.863		Q9NR45	NANS	10.9626		Q10471	GALNT2	8.61768		P31930	UQCRC1	19.1489		P55036	PSMD4	10.6646		Q9NR45	NANS	11.1531			P55036	PSMD4	12.5692		Q9NR45	NANS	11.4544		Q9NZB2-6	FAM120A	12.3679
	P49756	RBM25	12.375		P07741	APRT	10.426		Q9NUQ9	FAM49B	12.4748		Q12792	TWF1	9.79842		Q9NUQ9	FAM49B	11.6935		Q99880	HIST1H2BL;HIST1H2BM;HIST1H2BN;HIST1H2BH;HIST2H2BF;HIST1H2BC;HIST1H2BD;H2BFS;HIST1H2BK	9.94348		Q12792	TWF1	11.1702		Q05682-5	CALD1	12.7975		Q9NUQ9	FAM49B	11.8966			Q05682-5	CALD1	17.0054		Q9NUQ9	FAM49B	9.81803		P33992	MCM5	23.9628
	P58546	MTPN	10.6072		Q9NR45	NANS	10.426		Q9Y3A5	SBDS	13.3065		Q9H6S3	EPS8L2	22.0465		Q9Y3A5	SBDS	18.2711		P07741	APRT	9.94348		Q9H6S3	EPS8L2	20.7446		Q10471	GALNT2	8.53165		Q9Y3A5	SBDS	14.1272			Q10471	GALNT2	2.21809		Q9Y3A5	SBDS	9.81803		P49756	RBM25	19.3249
	P31930	UQCRC1	23.8661		Q9NUQ9	FAM49B	8.93659		Q9Y4W6	AFG3L2	10.8115		Q03001	DST	30.2118		Q9Y4W6	AFG3L2	10.2318		Q9NR45	NANS	11.9322		P24821	TNC	1.59574		Q99880	HIST1H2BL;HIST1H2BM;HIST1H2BN;HIST1H2BH;HIST2H2BF;HIST1H2BC;HIST1H2BD;H2BFS;HIST1H2BK	9.95359		Q9Y4W6	AFG3L2	8.92245			Q99880	HIST1H2BL;HIST1H2BM;HIST1H2BN;HIST1H2BH;HIST2H2BF;HIST1H2BC;HIST1H2BD;H2BFS;HIST1H2BK	13.3086		Q9Y4W6	AFG3L2	25.3632		P58546	MTPN	11.5949
	Q12792	TWF1	11.4911		Q9Y3A5	SBDS	12.6602		P13987-2	CD59	9.14819		Q9BXP5-4	SRRT	15.5142		P13987-2	CD59	9.50096		Q9NUQ9	FAM49B	10.6064		Q03001	DST	31.1169		P07741	APRT	9.24262		P13987-2	CD59	7.43537			P07741	APRT	14.7873		P13987-2	CD59	9.81803		P31930	UQCRC1	15.4599
	Q9H6S3	EPS8L2	22.0983		Q9Y4W6	AFG3L2	12.6602		Q9NZB2-6	FAM120A	26.6129		Q01130-2	SRSF2	8.16535		Q9NZB2-6	FAM120A	20.4636		Q9Y3A5	SBDS	14.5838		Q9BXP5-4	SRRT	11.968		Q9NR45	NANS	9.95359		Q9NZB2-6	FAM120A	22.3061			Q9Y2J8	PADI2	25.8778		Q9NZB2-6	FAM120A	13.9089		Q12792	TWF1	10.0489
	Q03001	DST	29.1697		P13987-2	CD59	5.95773		P33992	MCM5	11.6432		P20073-2	ANXA7	10.615		P33992	MCM5	10.9626		Q9Y4W6	AFG3L2	9.28058		Q01130-2	SRSF2	9.57443		Q9NUQ9	FAM49B	10.6646		P33992	MCM5	11.1531			Q9NR45	NANS	12.5692		P33992	MCM5	22.0906		Q9H6S3	EPS8L2	10.0489
	Q9BXP5-4	SRRT	15.0268		Q9NZB2-6	FAM120A	20.1073		P49756	RBM25	17.4647		P55263-3	ADK	8.98189		P49756	RBM25	15.3477		P13987-2	CD59	8.61768		P20073-2	ANXA7	15.1595		Q9Y3A5	SBDS	14.9304		P49756	RBM25	19.332			Q9NUQ9	FAM49B	6.65428		P49756	RBM25	13.0907		Q9BXP5-4	SRRT	17.7789
	Q01130-2	SRSF2	9.72324		P33992	MCM5	11.1707		P58546	MTPN	9.14819		Q99439	CNN2	13.8811		P58546	MTPN	8.03927		Q9NZB2-6	FAM120A	17.2354		P55263-3	ADK	8.77656		Q9Y4W6	AFG3L2	10.6646		P58546	MTPN	10.4095			Q9Y3A5	SBDS	9.61174		P58546	MTPN	12.2725		Q01130-2	SRSF2	16.2329
	P20073-2	ANXA7	15.9108		P49756	RBM25	17.8732		P31930	UQCRC1	15.8014		Q32P28	LEPRE1	17.9638		P31930	UQCRC1	19.7328		P33992	MCM5	9.94348		Q99439	CNN2	11.968		P13987-2	CD59	7.10971		P31930	UQCRC1	13.3837			Q9Y4W6	AFG3L2	24.399		P31930	UQCRC1	16.3634		P20073-2	ANXA7	15.4599
	P55263-3	ADK	11.4911		P58546	MTPN	11.1707		Q12792	TWF1	13.3065		Q9NQW7-3	XPNPEP1	8.98189		Q12792	TWF1	13.1552		P49756	RBM25	16.5725		Q32P28	LEPRE1	14.3616		Q9NZB2-6	FAM120A	15.6414		Q12792	TWF1	9.66598			P13987-2	CD59	8.13301		Q12792	TWF1	12.2725		P12830	CDH1	14.6869
	Q99439	CNN2	15.9108		P31930	UQCRC1	16.3838		Q9H6S3	EPS8L2	19.128		P24534	EEF1B2	8.98189		Q9H6S3	EPS8L2	18.2711		P58546	MTPN	9.28058		Q9NQW7-3	XPNPEP1	9.57443		P33992	MCM5	12.7975		Q9H6S3	EPS8L2	22.3061			Q9NZB2-6	FAM120A	11.8298		Q9H6S3	EPS8L2	7.36352		P55263-3	ADK	7.72995
	Q32P28	LEPRE1	15.0268		Q12792	TWF1	8.93659		Q03001	DST	31.6029		Q6DD88	ATL3	17.1472		Q03001	DST	21.9253		P31930	UQCRC1	18.5612		P24534	EEF1B2	8.77656		P49756	RBM25	14.9304		Q03001	DST	28.2544			P33992	MCM5	17.0054		Q9BXP5-4	SRRT	22.0906		Q99439	CNN2	11.5949
	Q9NQW7-3	XPNPEP1	10.6072		Q9H6S3	EPS8L2	21.5968		Q9BXP5-4	SRRT	14.9698		P06132	UROD	9.79842		Q9BXP5-4	SRRT	14.6169		Q12792	TWF1	10.6064		Q6DD88	ATL3	18.351		P58546	MTPN	12.7975		Q9BXP5-4	SRRT	15.6143			P49756	RBM25	12.5692		Q01130-2	SRSF2	13.9089		Q32P28	LEPRE1	6.18396
	P24534	EEF1B2	7.95538		Q03001	DST	27.5545		Q01130-2	SRSF2	11.6432		A5YKK6	CNOT1	11.4315		Q01130-2	SRSF2	13.1552		Q9H6S3	EPS8L2	21.2128		P06132	UROD	11.968		P31930	UQCRC1	18.4852		Q01130-2	SRSF2	11.8966			P58546	MTPN	11.0905		P20073-2	ANXA7	15.5452		Q9NQW7-3	XPNPEP1	4.63797
	Q6DD88	ATL3	19.4465		Q9BXP5-4	SRRT	12.6602		P20073-2	ANXA7	14.9698		O43684-2	BUB3	8.98189		P20073-2	ANXA7	13.886		Q03001	DST	26.5159		A5YKK6	CNOT1	8.77656		Q12792	TWF1	7.82068		P20073-2	ANXA7	11.1531			P31930	UQCRC1	19.2235		P12830	CDH1	13.0907		P24534	EEF1B2	14.6869
	P06132	UROD	14.1429		Q01130-2	SRSF2	4.4683		P55263-3	ADK	9.14819		P30622-2	CLIP1	11.4315		P55263-3	ADK	9.50096		Q9BXP5-4	SRRT	13.258		O43684-2	BUB3	10.3723		Q9H6S3	EPS8L2	21.3291		P55263-3	ADK	5.20476			Q12792	TWF1	9.61174		P55263-3	ADK	12.2725		Q6DD88	ATL3	10.0489
	A5YKK6	CNOT1	7.95538		P20073-2	ANXA7	9.68131		Q99439	CNN2	13.3065		Q92888-3	ARHGEF1	20.4134		Q99439	CNN2	16.0785		Q01130-2	SRSF2	7.29188		P30622-2	CLIP1	8.77656		Q03001	DST	22.7511		Q99439	CNN2	15.6143			Q9H6S3	EPS8L2	7.39365		Q99439	CNN2	15.5452		P06132	UROD	6.95695
	O43684-2	BUB3	8.83931		P55263-3	ADK	8.19188		Q32P28	LEPRE1	13.3065		Q9NSD9	FARSB	12.248		Q32P28	LEPRE1	15.3477		P20073-2	ANXA7	11.9322		Q92888-3	ARHGEF1	21.5425		Q9BXP5-4	SRRT	14.2194		Q32P28	LEPRE1	19.332			Q9BXP5-4	SRRT	12.5692		Q32P28	LEPRE1	5.72718		A5YKK6	CNOT1	16.2329
	P30622-2	CLIP1	11.4911		Q99439	CNN2	11.9155		Q9NQW7-3	XPNPEP1	9.14819		P50552	VASP	8.98189		Q9NQW7-3	XPNPEP1	9.50096		P12830	CDH1	1.9887		Q9NSD9	FARSB	11.968		Q01130-2	SRSF2	11.3755		Q86XX4-2	FRAS1	1.48707			Q01130-2	SRSF2	14.7873		Q9NQW7-3	XPNPEP1	3.27268		O43684-2	BUB3	12.3679
	Q92888-3	ARHGEF1	26.5179		Q32P28	LEPRE1	18.6179		P24534	EEF1B2	10.8115		Q9NZ01	TECR	11.4315		P24534	EEF1B2	17.5402		P55263-3	ADK	8.61768		P50552	VASP	10.3723		P20073-2	ANXA7	14.9304		Q9NQW7-3	XPNPEP1	8.92245			P20073-2	ANXA7	16.266		P24534	EEF1B2	8.99986		P30622-2	CLIP1	7.72995
	Q9NSD9	FARSB	11.4911		Q9NQW7-3	XPNPEP1	20.1073		Q6DD88	ATL3	14.1381		P15374	UCHL3	13.8811		Q6DD88	ATL3	20.4636		Q99439	CNN2	17.8983		Q9NZ01	TECR	11.1702		P55263-3	ADK	5.68777		P24534	EEF1B2	11.1531			P12830	CDH1	11.0905		Q6DD88	ATL3	11.4544		Q92888-3	ARHGEF1	15.4599
	P50552	VASP	10.6072		P24534	EEF1B2	8.93659		P06132	UROD	7.48489		P62993	GRB2	7.34882		P06132	UROD	11.6935		Q32P28	LEPRE1	19.887		P15374	UCHL3	18.351		Q99439	CNN2	13.5084		Q6DD88	ATL3	18.5884			P55263-3	ADK	14.0479		P06132	UROD	7.36352		Q9NSD9	FARSB	12.3679
	Q9NZ01	TECR	8.83931		Q6DD88	ATL3	11.9155		A5YKK6	CNOT1	15.8014		Q01970	PLCB3	10.615		A5YKK6	CNOT1	11.6935		Q9NQW7-3	XPNPEP1	9.28058		P62993	GRB2	8.77656		Q32P28	LEPRE1	19.1962		P06132	UROD	9.66598			Q99439	CNN2	11.0905		A5YKK6	CNOT1	17.1816		P50552	VASP	9.27594
	P15374	UCHL3	7.95538		P06132	UROD	8.19188		O43684-2	BUB3	8.31654		Q15785	TOMM34	22.863		O43684-2	BUB3	11.6935		P24534	EEF1B2	11.9322		Q01970	PLCB3	9.57443		Q9NQW7-3	XPNPEP1	10.6646		A5YKK6	CNOT1	17.1014			Q32P28	LEPRE1	3.69682		O43684-2	BUB3	11.4544		Q9BRK5	SDF4	2.31898
	P62993	GRB2	7.07145		A5YKK6	CNOT1	13.4049		P30622-2	CLIP1	14.9698		O00629	KPNA4	12.248		P30622-2	CLIP1	12.4243		Q6DD88	ATL3	17.8983		Q15785	TOMM34	23.1382		P24534	EEF1B2	16.3523		O43684-2	BUB3	8.92245			Q9NQW7-3	XPNPEP1	8.87238		P30622-2	CLIP1	7.36352		Q9NZ01	TECR	22.4168
	Q01970	PLCB3	10.6072		O43684-2	BUB3	8.19188		Q92888-3	ARHGEF1	16.6331		Q14126	DSG2	8.16535		Q92888-3	ARHGEF1	16.8094		P06132	UROD	9.94348		O00629	KPNA4	14.3616		Q6DD88	ATL3	14.9304		P30622-2	CLIP1	11.1531			P24534	EEF1B2	11.0905		Q92888-3	ARHGEF1	12.2725		P15374	UCHL3	7.72995
	Q15785	TOMM34	20.3304		P30622-2	CLIP1	13.4049		Q9NSD9	FARSB	6.65323		O43852	CALU	16.3307		Q9NSD9	FARSB	2.19253		A5YKK6	CNOT1	16.5725		Q14126	DSG2	8.77656		P06132	UROD	12.0865		Q92888-3	ARHGEF1	20.819			Q6DD88	ATL3	16.266		Q9NSD9	FARSB	10.6362		P62993	GRB2	9.27594
	O00629	KPNA4	10.6072		Q92888-3	ARHGEF1	20.8521		P50552	VASP	5.82158		Q10567-2	AP1B1	8.98189		P50552	VASP	10.2318		O43684-2	BUB3	7.95478		O43852	CALU	18.351		A5YKK6	CNOT1	12.7975		Q9NSD9	FARSB	9.66598			P06132	UROD	6.65428		P50552	VASP	10.6362		Q01970	PLCB3	10.0489
	Q14126	DSG2	5.30358		Q9NSD9	FARSB	23.0862		Q9NZ01	TECR	13.3065		Q8WWI1-3	LMO7	33.4779		Q9BRK5	SDF4	1.46169		P30622-2	CLIP1	14.5838		Q10567-2	AP1B1	7.97869		O43684-2	BUB3	7.82068		P50552	VASP	9.66598			A5YKK6	CNOT1	21.4416		Q9BRK5	SDF4	2.45451		P00352	ALDH1A1	15.4599
	O43852	CALU	12.375		P50552	VASP	6.70245		P15374	UCHL3	9.97985		Q04828	AKR1C1	4.89921		Q9NZ01	TECR	8.77012		Q92888-3	ARHGEF1	19.887		Q8WWI1-3	LMO7	23.9361		P30622-2	CLIP1	12.7975		Q9NZ01	TECR	11.8966			O43684-2	BUB3	14.0479		Q9NZ01	TECR	20.4542		Q14512	FGFBP1	4.63797
	Q10567-2	AP1B1	7.95538		Q9NZ01	TECR	11.9155		P62993	GRB2	7.48489		Q8NBJ4-2	GOLM1	2.44961		P15374	UCHL3	17.5402		Q9NSD9	FARSB	11.2693		Q04828	AKR1C1	5.58508		Q92888-3	ARHGEF1	13.5084		P15374	UCHL3	13.3837			P30622-2	CLIP1	8.13301		P15374	UCHL3	8.18169		Q15785	TOMM34	4.63797
	Q8WWI1-3	LMO7	31.8215		P15374	UCHL3	11.1707		Q01970	PLCB3	12.4748		Q9UHB9	SRP68	17.9638		P62993	GRB2	10.2318		P50552	VASP	7.95478		Q8NBJ4-2	GOLM1	3.98935		Q9NSD9	FARSB	7.10971		P62993	GRB2	9.66598			Q92888-3	ARHGEF1	10.3511		P62993	GRB2	5.72718		O00629	KPNA4	10.8219
	Q04828	AKR1C1	4.41965		P62993	GRB2	8.19188		Q15785	TOMM34	17.4647		O60271-4	SPAG9	15.5142		Q01970	PLCB3	13.1552		Q9NZ01	TECR	10.6064		Q9UHB9	SRP68	18.351		P50552	VASP	10.6646		Q01970	PLCB3	12.6401			Q9NSD9	FARSB	16.266		Q01970	PLCB3	8.18169		Q14126	DSG2	10.0489
	Q8NBJ4-2	GOLM1	1.76786		Q01970	PLCB3	11.1707		O00629	KPNA4	7.48489		O60493	SNX3	13.0646		Q15785	TOMM34	24.1178		P15374	UCHL3	14.5838		O60271-4	SPAG9	19.1489		Q9NZ01	TECR	10.6646		Q15785	TOMM34	20.0755			P50552	VASP	8.13301		P00352	ALDH1A1	18.8179		O43852	CALU	6.95695
	Q9UHB9	SRP68	17.6786		Q15785	TOMM34	19.3626		Q14126	DSG2	8.31654		P05362	ICAM1	9.79842		O00629	KPNA4	14.6169		P62993	GRB2	9.94348		O60493	SNX3	14.3616		P15374	UCHL3	16.3523		O00629	KPNA4	8.92245			Q9BRK5	SDF4	5.91492		Q14512	FGFBP1	6.54535		Q10567-2	AP1B1	18.5519
	O60271-4	SPAG9	15.9108		O00629	KPNA4	7.44716		O43852	CALU	15.8014		Q14232	EIF2B1	15.5142		Q14126	DSG2	8.77012		Q01970	PLCB3	8.61768		P05362	ICAM1	8.77656		P62993	GRB2	11.3755		Q14126	DSG2	10.4095			Q9NZ01	TECR	23.6597		Q15785	TOMM34	7.36352		Q8WWI1-3	LMO7	3.09198
	O60493	SNX3	10.6072		Q14126	DSG2	8.19188		Q10567-2	AP1B1	13.3065		Q9Y2A7	NCKAP1	13.0646		O43852	CALU	21.1945		Q15785	TOMM34	18.5612		Q14232	EIF2B1	18.351		Q01970	PLCB3	10.6646		O43852	CALU	15.6143			P15374	UCHL3	8.13301		O00629	KPNA4	10.6362		Q04828	AKR1C1	16.2329
	P05362	ICAM1	9.72324		O43852	CALU	12.6602		Q8WWI1-3	LMO7	32.4345		Q5SSJ5	HP1BP3	15.5142		Q10567-2	AP1B1	5.84675		O00629	KPNA4	12.5951		Q9Y2A7	NCKAP1	8.77656		Q15785	TOMM34	22.0401		Q10567-2	AP1B1	11.1531			P62993	GRB2	7.39365		Q14126	DSG2	7.36352		Q9UHB9	SRP68	12.3679
	Q14232	EIF2B1	13.259		Q10567-2	AP1B1	8.93659		Q04828	AKR1C1	1.66331		Q9UNF1	MAGED2	14.6976		Q8WWI1-3	LMO7	27.0412		Q14126	DSG2	9.28058		Q5SSJ5	HP1BP3	19.1489		O00629	KPNA4	9.24262		Q8WWI1-3	LMO7	28.2544			Q01970	PLCB3	8.87238		O43852	CALU	7.36352		O60271-4	SPAG9	9.27594
	Q9Y2A7	NCKAP1	11.4911		Q8WWI1-3	LMO7	28.2992		Q8NBJ4-2	GOLM1	4.98992		O00116	AGPS	21.2299		Q04828	AKR1C1	5.1159		O43852	CALU	19.2241		Q9UNF1	MAGED2	21.5425		Q14126	DSG2	6.39874		Q04828	AKR1C1	3.71769			P00352	ALDH1A1	20.7022		Q10567-2	AP1B1	15.5452		O60493	SNX3	12.3679
	Q5SSJ5	HP1BP3	20.3304		Q04828	AKR1C1	3.72358		Q9UHB9	SRP68	16.6331		O60313-2	OPA1	15.5142		Q8NBJ4-2	GOLM1	4.38506		Q10567-2	AP1B1	8.61768		O00116	AGPS	18.351		O43852	CALU	14.9304		Q9UHB9	SRP68	14.1272			Q14512	FGFBP1	4.43619		Q8WWI1-3	LMO7	5.72718		P05362	ICAM1	7.72995
	Q9UNF1	MAGED2	18.5625		Q8NBJ4-2	GOLM1	10.426		O60271-4	SPAG9	18.2964		Q9UHD1	CHORDC1	7.34882		Q9UHB9	SRP68	3.65422		Q8WWI1-3	LMO7	29.1675		O60313-2	OPA1	12.7659		Q10567-2	AP1B1	7.82068		O60271-4	SPAG9	21.5626			Q15785	TOMM34	8.13301		Q04828	AKR1C1	17.1816		Q14232	EIF2B1	7.72995
	O00116	AGPS	24.7501		Q9UHB9	SRP68	35.7464		O60493	SNX3	12.4748		P31689	DNAJA1	13.0646		O60271-4	SPAG9	16.0785		Q04828	AKR1C1	4.64029		Q9UHD1	CHORDC1	7.97869		Q8WWI1-3	LMO7	27.0169		O60493	SNX3	10.4095			O00629	KPNA4	14.0479		Q8NBJ4-2	GOLM1	1.63634		Q9Y2A7	NCKAP1	10.0489
	O60313-2	OPA1	14.1429		O60271-4	SPAG9	19.3626		P05362	ICAM1	12.4748		O14776	TCERG1	11.4315		O60493	SNX3	15.3477		Q8NBJ4-2	GOLM1	3.31449		P31689	DNAJA1	10.3723		Q04828	AKR1C1	3.55486		P05362	ICAM1	14.8707			Q14126	DSG2	6.65428		Q9UHB9	SRP68	11.4544		Q5SSJ5	HP1BP3	13.1409
	Q9UHD1	CHORDC1	8.83931		O60493	SNX3	13.4049		Q14232	EIF2B1	9.14819		P02792	FTL	12.248		P05362	ICAM1	10.9626		Q9UHB9	SRP68	13.9209		O14776	TCERG1	12.7659		Q8NBJ4-2	GOLM1	2.84388		Q14232	EIF2B1	9.66598			O43852	CALU	9.61174		O60271-4	SPAG9	8.99986		Q9UNF1	MAGED2	7.72995
	P31689	DNAJA1	12.375		P05362	ICAM1	13.4049		Q9Y2A7	NCKAP1	11.6432		P09525	ANXA4	11.4315		Q14232	EIF2B1	13.886		O60271-4	SPAG9	17.2354		P02792	FTL	13.5638		Q9UHB9	SRP68	14.9304		Q9Y2A7	NCKAP1	12.6401			Q10567-2	AP1B1	11.0905		O60493	SNX3	13.0907		O00116	AGPS	10.8219
	O14776	TCERG1	8.83931		Q14232	EIF2B1	11.1707		Q5SSJ5	HP1BP3	16.6331		P01037	CST1	4.89921		Q9Y2A7	NCKAP1	12.4243		O60493	SNX3	13.258		P09525	ANXA4	11.968		O60271-4	SPAG9	17.7743		Q5SSJ5	HP1BP3	17.1014			Q8WWI1-3	LMO7	2.95746		P05362	ICAM1	6.54535		O60313-2	OPA1	19.3249
	P02792	FTL	7.95538		Q9Y2A7	NCKAP1	9.68131		Q9UNF1	MAGED2	20.7913		P30566	ADSL	10.615		Q5SSJ5	HP1BP3	17.5402		P05362	ICAM1	12.5951		P01037	CST1	4.78721		O60493	SNX3	13.5084		Q9UNF1	MAGED2	14.1272			Q04828	AKR1C1	17.7448		Q14232	EIF2B1	11.4544		Q9UHD1	CHORDC1	11.5949
	P09525	ANXA4	10.6072		Q5SSJ5	HP1BP3	16.3838		O00116	AGPS	18.2964		P36551	CPOX	10.615		Q9UNF1	MAGED2	19.0019		Q14232	EIF2B1	12.5951		P30566	ADSL	10.3723		P05362	ICAM1	9.24262		O00116	AGPS	16.3578			Q9UHB9	SRP68	13.3086		Q9Y2A7	NCKAP1	11.4544		P31689	DNAJA1	13.9139
	P01037	CST1	3.53572		Q9UNF1	MAGED2	46.1724		O60313-2	OPA1	19.128		P61026	RAB10	13.8811		O00116	AGPS	4.38506		Q9Y2A7	NCKAP1	13.9209		P36551	CPOX	9.57443		Q14232	EIF2B1	9.95359		O60313-2	OPA1	19.332			O60271-4	SPAG9	8.87238		Q5SSJ5	HP1BP3	8.18169		O14776	TCERG1	17.0059
	P30566	ADSL	7.95538		O00116	AGPS	36.4911		Q9UHD1	CHORDC1	9.14819		Q14498	RBM39	13.0646		O60313-2	OPA1	13.1552		Q5SSJ5	HP1BP3	19.2241		P61026	RAB10	12.7659		Q9Y2A7	NCKAP1	14.9304		Q9UHD1	CHORDC1	6.69183			O60493	SNX3	11.8298		Q9UNF1	MAGED2	9.81803		P09525	ANXA4	14.6869
	P36551	CPOX	7.95538		O60313-2	OPA1	14.8943		P31689	DNAJA1	12.4748		Q8TCT9-5	HM13	19.5968		Q9UHD1	CHORDC1	5.1159		Q9UNF1	MAGED2	19.2241		Q14498	RBM39	15.1595		Q5SSJ5	HP1BP3	18.4852		P31689	DNAJA1	14.8707			P05362	ICAM1	5.17555		O00116	AGPS	10.6362		P30566	ADSL	5.41096
	P61026	RAB10	12.375		Q9UHD1	CHORDC1	4.4683		O14776	TCERG1	13.3065		P10768	ESD	15.5142		P31689	DNAJA1	14.6169		O00116	AGPS	15.9096		Q8TCT9-5	HM13	17.5531		Q9UNF1	MAGED2	19.9072		O14776	TCERG1	9.66598			Q14232	EIF2B1	11.8298		O60313-2	OPA1	15.5452		P36551	CPOX	6.95695
	Q14498	RBM39	18.5625		P31689	DNAJA1	11.1707		P02792	FTL	7.48489		P52948-5	NUP98	12.248		O14776	TCERG1	9.50096		O60313-2	OPA1	12.5951		P10768	ESD	16.7553		O00116	AGPS	16.3523		P02792	FTL	14.1272			Q9Y2A7	NCKAP1	9.61174		Q9UHD1	CHORDC1	8.18169		P61026	RAB10	13.9139
	Q8TCT9-5	HM13	19.4465		O14776	TCERG1	11.1707		P09525	ANXA4	7.48489		P35613	BSG	13.8811		P02792	FTL	15.3477		Q9UHD1	CHORDC1	7.95478		P52948-5	NUP98	11.968		O60313-2	OPA1	12.7975		P09525	ANXA4	13.3837			Q5SSJ5	HP1BP3	15.5267		P31689	DNAJA1	8.99986		Q14498	RBM39	14.6869
	P10768	ESD	9.72324		P02792	FTL	9.68131		P01037	CST1	2.49496		Q9Y2Z0-2	SUGT1	13.0646		P09525	ANXA4	15.3477		P31689	DNAJA1	13.9209		P35613	BSG	13.5638		Q9UHD1	CHORDC1	7.10971		P01037	CST1	3.71769			Q9UNF1	MAGED2	16.266		O14776	TCERG1	15.5452		Q8TCT9-5	HM13	16.2329
	P52948-5	NUP98	13.259		P09525	ANXA4	5.95773		P30566	ADSL	9.97985		Q8NHP8	PLBD2	1.63307		P01037	CST1	4.38506		O14776	TCERG1	7.95478		Q9Y2Z0-2	SUGT1	15.1595		P31689	DNAJA1	11.3755		P30566	ADSL	8.17891			O00116	AGPS	17.7448		P09525	ANXA4	20.4542		P10768	ESD	2.31898
	P35613	BSG	11.4911		P01037	CST1	3.72358		P36551	CPOX	10.8115		Q9Y6G9	DYNC1LI1	17.9638		P30566	ADSL	13.1552		P02792	FTL	12.5951		Q8NHP8	PLBD2	1.59574		O14776	TCERG1	9.24262		P36551	CPOX	11.8966			O60313-2	OPA1	11.8298		P30566	ADSL	4.90902		P52948-5	NUP98	17.0059
	Q9Y2Z0-2	SUGT1	15.9108		P30566	ADSL	8.19188		P61026	RAB10	13.3065		O94760	DDAH1	8.98189		P36551	CPOX	11.6935		P09525	ANXA4	13.258		Q9Y6G9	DYNC1LI1	16.7553		P02792	FTL	14.9304		P61026	RAB10	11.8966			Q9UHD1	CHORDC1	11.8298		P36551	CPOX	5.72718		P58107	EPPK1	30.9198
	Q9Y6G9	DYNC1LI1	15.0268		P36551	CPOX	10.426		Q14498	RBM39	16.6331		P28072	PSMB6	6.53228		P61026	RAB10	11.6935		P01037	CST1	3.97739		O94760	DDAH1	7.97869		P09525	ANXA4	8.53165		Q14498	RBM39	14.1272			P31689	DNAJA1	14.0479		P61026	RAB10	15.5452		P35613	BSG	3.09198
	O94760	DDAH1	10.6072		P61026	RAB10	11.1707		Q8TCT9-5	HM13	18.2964		Q7KZ85	SUPT6H	9.79842		Q14498	RBM39	1.46169		P30566	ADSL	11.2693		P28072	PSMB6	9.57443		P01037	CST1	7.10971		Q8TCT9-5	HM13	17.8449			O14776	TCERG1	19.2235		Q14498	RBM39	17.1816		Q9Y2Z0-2	SUGT1	8.50294
	P28072	PSMB6	6.18752		Q14498	RBM39	22.3415		P10768	ESD	6.65323		P48556	PSMD8	13.8811		Q8TCT9-5	HM13	18.2711		P36551	CPOX	13.9209		Q7KZ85	SUPT6H	7.18082		P30566	ADSL	9.95359		P10768	ESD	8.17891			P09525	ANXA4	15.5267		Q8TCT9-5	HM13	14.727		Q9Y6G9	DYNC1LI1	10.0489
	Q7KZ85	SUPT6H	6.18752		Q8TCT9-5	HM13	16.3838		P52948-5	NUP98	18.2964		Q04837	SSBP1	10.615		P10768	ESD	11.6935		P61026	RAB10	15.2467		P07711	CTSL	2.39361		P36551	CPOX	12.0865		P52948-5	NUP98	20.0755			P30566	ADSL	8.13301		P10768	ESD	10.6362		O94760	DDAH1	3.86497
	P48556	PSMD8	12.375		P10768	ESD	8.19188		P35613	BSG	14.9698		O00303	EIF3F	10.615		P52948-5	NUP98	12.4243		Q14498	RBM39	11.2693		P48556	PSMD8	13.5638		P61026	RAB10	12.0865		P35613	BSG	13.3837			P36551	CPOX	8.13301		P52948-5	NUP98	17.1816		P28072	PSMB6	10.8219
	Q04837	SSBP1	7.07145		P52948-5	NUP98	11.9155		Q9Y2Z0-2	SUGT1	13.3065		P50402	EMD	10.615		P35613	BSG	12.4243		Q8TCT9-5	HM13	14.5838		Q04837	SSBP1	10.3723		Q14498	RBM39	12.7975		Q9Y2Z0-2	SUGT1	12.6401			P61026	RAB10	12.5692		P58107	EPPK1	32.7268		Q7KZ85	SUPT6H	14.6869
	O00303	EIF3F	12.375		P35613	BSG	17.8732		Q8NHP8	PLBD2	1.66331		O43324	EEF1E1	8.16535		Q9Y2Z0-2	SUGT1	16.8094		P10768	ESD	10.6064		O00303	EIF3F	11.968		Q8TCT9-5	HM13	17.7743		Q8NHP8	PLBD2	2.23061			Q14498	RBM39	17.0054		P35613	BSG	4.09085		P48556	PSMD8	10.0489
	P50402	EMD	7.95538		Q9Y2Z0-2	SUGT1	11.9155		Q9Y6G9	DYNC1LI1	15.8014		P84098	RPL19	12.248		Q8NHP8	PLBD2	1.46169		P52948-5	NUP98	15.9096		P50402	EMD	10.3723		P10768	ESD	11.3755		Q9Y6G9	DYNC1LI1	13.3837			Q8TCT9-5	HM13	14.7873		Q9Y2Z0-2	SUGT1	10.6362		Q04837	SSBP1	17.0059
	O43324	EEF1E1	9.72324		Q8NHP8	PLBD2	2.97886		O94760	DDAH1	9.14819		Q15370	TCEB2	10.615		Q9Y6G9	DYNC1LI1	13.886		P35613	BSG	14.5838		O43324	EEF1E1	10.3723		P52948-5	NUP98	17.7743		O94760	DDAH1	6.69183			P10768	ESD	12.5692		Q9Y6G9	DYNC1LI1	12.2725		O00303	EIF3F	10.0489
	P84098	RPL19	12.375		Q9Y6G9	DYNC1LI1	22.3415		P28072	PSMB6	6.65323		Q6PKG0	LARP1	10.615		O94760	DDAH1	8.03927		Q9Y2Z0-2	SUGT1	9.94348		P84098	RPL19	11.1702		P35613	BSG	14.9304		P28072	PSMB6	10.4095			P52948-5	NUP98	14.0479		O94760	DDAH1	3.27268		P50402	EMD	20.0979
	Q15370	TCEB2	9.72324		O94760	DDAH1	8.19188		Q7KZ85	SUPT6H	14.9698		P05091	ALDH2	14.6976		P28072	PSMB6	13.1552		Q8NHP8	PLBD2	3.31449		Q15370	TCEB2	11.1702		Q9Y2Z0-2	SUGT1	12.7975		Q7KZ85	SUPT6H	17.1014			P58107	EPPK1	27.3565		P28072	PSMB6	6.54535		O43324	EEF1E1	14.6869
	Q6PKG0	LARP1	9.72324		P28072	PSMB6	6.70245		P07711	CTSL	1.66331		P42677	RPS27	13.0646		Q7KZ85	SUPT6H	11.6935		Q9Y6G9	DYNC1LI1	15.2467		Q6PKG0	LARP1	9.57443		Q8NHP8	PLBD2	1.42194		P07711	CTSL	2.23061			P35613	BSG	2.95746		Q7KZ85	SUPT6H	11.4544		P84098	RPL19	16.2329
	P05091	ALDH2	15.9108		Q7KZ85	SUPT6H	11.9155		P48556	PSMD8	13.3065		Q7L2E3-3	DHX30	22.863		P07711	CTSL	1.46169		O94760	DDAH1	9.94348		P05091	ALDH2	14.3616		Q9Y6G9	DYNC1LI1	17.0633		P48556	PSMD8	13.3837			Q9Y2Z0-2	SUGT1	10.3511		P48556	PSMD8	10.6362		Q15370	TCEB2	9.27594
	P42677	RPS27	10.6072		P48556	PSMD8	14.1496		Q04837	SSBP1	7.48489		Q99426	TBCB	10.615		P48556	PSMD8	16.0785		P28072	PSMB6	7.95478		P42677	RPS27	13.5638		O94760	DDAH1	6.39874		Q04837	SSBP1	8.17891			Q8NHP8	PLBD2	1.47873		Q04837	SSBP1	12.2725		Q6PKG0	LARP1	18.5519
	Q7L2E3-3	DHX30	23.8661		Q04837	SSBP1	7.44716		O00303	EIF3F	11.6432		P05109	S100A8	1.63307		Q04837	SSBP1	10.2318		Q7KZ85	SUPT6H	23.2015		Q7L2E3-3	DHX30	28.7233		P28072	PSMB6	6.39874		O00303	EIF3F	11.1531			Q9Y6G9	DYNC1LI1	11.0905		O00303	EIF3F	10.6362		O15020	SPTBN2	25.5088
	Q99426	TBCB	11.4911		O00303	EIF3F	10.426		P50402	EMD	8.31654		Q68CZ2	TNS3	17.9638		O00303	EIF3F	16.0785		P07711	CTSL	1.3258		Q99426	TBCB	12.7659		Q7KZ85	SUPT6H	12.7975		P50402	EMD	6.69183			O94760	DDAH1	8.13301		P50402	EMD	23.7269		P05091	ALDH2	10.0489
	Q68CZ2	TNS3	12.375		P50402	EMD	4.4683		O43324	EEF1E1	7.48489		P55769	NHP2L1	10.615		P50402	EMD	7.30843		P48556	PSMD8	17.8983		Q68CZ2	TNS3	13.5638		P07711	CTSL	1.42194		O43324	EEF1E1	9.66598			P28072	PSMB6	8.13301		O43324	EEF1E1	12.2725		P42677	RPS27	16.2329
	P55769	NHP2L1	9.72324		O43324	EEF1E1	6.70245		P84098	RPL19	13.3065		O43491	EPB41L2	11.4315		O43324	EEF1E1	10.2318		Q04837	SSBP1	9.94348		P55769	NHP2L1	8.77656		P48556	PSMD8	14.2194		P84098	RPL19	11.8966			Q7KZ85	SUPT6H	11.8298		P84098	RPL19	13.0907		Q7L2E3-3	DHX30	9.27594
	O43491	EPB41L2	10.6072		P84098	RPL19	11.9155		Q15370	TCEB2	12.4748		P50897	PPT1	2.44961		P84098	RPL19	13.1552		O00303	EIF3F	13.258		O43491	EPB41L2	10.3723		Q04837	SSBP1	10.6646		Q15370	TCEB2	11.8966			P48556	PSMD8	10.3511		Q15370	TCEB2	8.18169		Q99426	TBCB	12.3679
	P50897	PPT1	3.53572		Q15370	TCEB2	12.6602		Q6PKG0	LARP1	9.14819		Q92878-2	RAD50	9.79842		Q15370	TCEB2	11.6935		P50402	EMD	8.61768		P50897	PPT1	2.39361		O00303	EIF3F	9.95359		Q6PKG0	LARP1	9.66598			Q04837	SSBP1	12.5692		Q6PKG0	LARP1	18.8179		P05109	S100A8	13.1409
	Q92878-2	RAD50	14.1429		Q6PKG0	LARP1	7.44716		P05091	ALDH2	14.1381		Q9UGI8	TES	14.6976		Q6PKG0	LARP1	8.03927		O43324	EEF1E1	5.96609		Q92878-2	RAD50	8.77656		P50402	EMD	7.10971		P05091	ALDH2	13.3837			O00303	EIF3F	8.13301		O15020	SPTBN2	26.9996		Q68CZ2	TNS3	16.2329
	Q9UGI8	TES	10.6072		P05091	ALDH2	12.6602		P42677	RPS27	10.8115		O00203-3	AP3B1	12.248		P05091	ALDH2	17.5402		P84098	RPL19	13.258		Q9UGI8	TES	17.5531		O43324	EEF1E1	7.82068		P42677	RPS27	11.8966			P50402	EMD	22.1809		P05091	ALDH2	14.727		P55769	NHP2L1	11.5949
	O00203-3	AP3B1	14.1429		P42677	RPS27	11.9155		Q7L2E3-3	DHX30	17.4647		O15042	U2SURP	10.615		P42677	RPS27	12.4243		Q15370	TCEB2	9.94348		O00203-3	AP3B1	14.3616		P84098	RPL19	11.3755		Q7L2E3-3	DHX30	20.819			O43324	EEF1E1	14.0479		P42677	RPS27	16.3634		Q9Y5Y6	ST14	4.63797
	O15042	U2SURP	10.6072		Q7L2E3-3	DHX30	24.5756		Q99426	TBCB	9.97985		P31949	S100A11	6.53228		Q7L2E3-3	DHX30	19.0019		Q6PKG0	LARP1	8.61768		O15042	U2SURP	11.968		Q15370	TCEB2	12.0865		Q99426	TBCB	11.1531			P84098	RPL19	11.0905		Q7L2E3-3	DHX30	8.99986		O43491	EPB41L2	24.7358
	P31949	S100A11	7.95538		Q99426	TBCB	8.19188		P05109	S100A8	1.66331		Q14684	RRP1B	8.16535		Q99426	TBCB	10.9626		P05091	ALDH2	14.5838		P31949	S100A11	9.57443		Q6PKG0	LARP1	9.24262		P05109	S100A8	2.23061			Q15370	TCEB2	8.87238		Q99426	TBCB	8.18169		P16401	HIST1H1B	23.9628
	Q14684	RRP1B	8.83931		Q68CZ2	TNS3	14.8943		Q68CZ2	TNS3	24.118		O15231	ZNF185	11.4315		P05109	S100A8	1.46169		P42677	RPS27	11.9322		Q14684	RRP1B	11.1702		P05091	ALDH2	15.6414		Q68CZ2	TNS3	23.7932			Q6PKG0	LARP1	14.0479		P05109	S100A8	14.727		P50897	PPT1	8.50294
	O15231	ZNF185	7.07145		P55769	NHP2L1	7.44716		P55769	NHP2L1	11.6432		O60488-2	ACSL4	21.2299		Q68CZ2	TNS3	14.6169		Q7L2E3-3	DHX30	16.5725		O15231	ZNF185	8.77656		P42677	RPS27	12.0865		P55769	NHP2L1	9.66598			O15020	SPTBN2	19.9628		Q68CZ2	TNS3	9.81803		Q92878-2	RAD50	11.5949
	O60488-2	ACSL4	23.8661		Q8WUJ3	CEMIP	2.23415		O43491	EPB41L2	14.1381		P35573	AGL	3.26614		P55769	NHP2L1	10.2318		Q99426	TBCB	11.9322		O60488-2	ACSL4	26.3297		Q7L2E3-3	DHX30	23.462		O43491	EPB41L2	10.4095			P05091	ALDH2	11.8298		P55769	NHP2L1	12.2725		Q9UGI8	TES	5.41096
	P35573	AGL	4.41965		O43491	EPB41L2	9.68131		P50897	PPT1	4.15827		Q02978	SLC25A11	17.1472		Q8WUJ3	CEMIP	2.92337		Q68CZ2	TNS3	23.8644		P35573	AGL	3.19148		Q99426	TBCB	9.95359		P50897	PPT1	4.46122			P42677	RPS27	11.8298		Q9Y5Y6	ST14	4.09085		O00203-3	AP3B1	15.4599
	Q02978	SLC25A11	17.6786		P50897	PPT1	3.72358		Q92878-2	RAD50	15.8014		Q9Y263	PLAA	12.248		O43491	EPB41L2	6.57759		P55769	NHP2L1	9.94348		Q02978	SLC25A11	13.5638		Q68CZ2	TNS3	17.7743		Q92878-2	RAD50	15.6143			Q7L2E3-3	DHX30	10.3511		O43491	EPB41L2	22.0906		O15042	U2SURP	17.0059
	Q9Y263	PLAA	13.259		Q92878-2	RAD50	12.6602		Q9UGI8	TES	13.3065		P84090	ERH	4.89921		P50897	PPT1	4.38506		Q8WUJ3	CEMIP	1.3258		Q9Y263	PLAA	11.968		P55769	NHP2L1	10.6646		Q9UGI8	TES	15.6143			Q99426	TBCB	8.87238		P16401	HIST1H1B	31.9086		P31949	S100A11	12.3679
	P84090	ERH	6.18752		Q9UGI8	TES	14.1496		O00203-3	AP3B1	15.8014		O00267-2	SUPT5H	6.53228		Q92878-2	RAD50	9.50096		O43491	EPB41L2	9.28058		P84090	ERH	8.77656		Q8WUJ3	CEMIP	1.42194		O00203-3	AP3B1	14.1272			P05109	S100A8	11.8298		P50897	PPT1	14.727		Q14684	RRP1B	20.0979
	O00267-2	SUPT5H	7.95538		O00203-3	AP3B1	14.1496		O15042	U2SURP	11.6432		O43747	AP1G1	8.98189		Q9UGI8	TES	16.8094		P50897	PPT1	2.65159		O00267-2	SUPT5H	5.58508		O43491	EPB41L2	7.10971		O15042	U2SURP	8.92245			Q68CZ2	TNS3	8.87238		Q92878-2	RAD50	13.9089		O15231	ZNF185	17.7789
	O43747	AP1G1	10.6072		O15042	U2SURP	12.6602		P31949	S100A11	13.3065		P11177	PDHB	15.5142		O00203-3	AP3B1	13.1552		Q92878-2	RAD50	11.9322		O43747	AP1G1	9.57443		P50897	PPT1	4.26583		P31949	S100A11	9.66598			P55769	NHP2L1	9.61174		Q9UGI8	TES	7.36352		O60488-2	ACSL4	6.18396
	P11177	PDHB	15.0268		P31949	S100A11	9.68131		Q14684	RRP1B	10.8115		P33316	DUT	6.53228		O15042	U2SURP	16.0785		Q9UGI8	TES	13.258		P11177	PDHB	16.7553		Q92878-2	RAD50	13.5084		Q14684	RRP1B	10.4095			Q9Y5Y6	ST14	5.17555		O00203-3	AP3B1	14.727		P35573	AGL	19.3249
	P33316	DUT	7.07145		Q14684	RRP1B	5.21301		O15231	ZNF185	7.48489		P51665	PSMD7	12.248		P31949	S100A11	11.6935		O00203-3	AP3B1	16.5725		P33316	DUT	8.77656		Q9UGI8	TES	16.3523		O15231	ZNF185	7.43537			O43491	EPB41L2	13.3086		O15042	U2SURP	17.9997		Q02978	SLC25A11	14.6869
	P51665	PSMD7	12.375		O15231	ZNF185	10.426		O60488-2	ACSL4	23.2863		P62244	RPS15A	11.4315		Q14684	RRP1B	5.1159		O15042	U2SURP	7.29188		P51665	PSMD7	13.5638		O00203-3	AP3B1	11.3755		O60488-2	ACSL4	22.3061			P16401	HIST1H1B	22.9203		P31949	S100A11	8.99986		Q9Y263	PLAA	9.27594
	P62244	RPS15A	7.07145		O60488-2	ACSL4	30.5334		P35573	AGL	5.82158		Q86TX2	ACOT1;ACOT2	8.98189		O15231	ZNF185	8.77012		P31949	S100A11	11.2693		P62244	RPS15A	11.1702		O15042	U2SURP	12.7975		P35573	AGL	6.69183			P50897	PPT1	10.3511		Q14684	RRP1B	24.5451		P84090	ERH	9.27594
	Q86TX2	ACOT1;ACOT2	10.6072		P35573	AGL	3.72358		Q02978	SLC25A11	19.9597		P00387-3	CYB5R3	13.8811		O60488-2	ACSL4	24.8487		Q14684	RRP1B	7.29188		Q86TX2	ACOT1;ACOT2	10.3723		P31949	S100A11	12.7975		Q02978	SLC25A11	19.332			Q92878-2	RAD50	11.0905		O15231	ZNF185	23.7269		O00267-2	SUPT5H	15.4599
	P00387-3	CYB5R3	9.72324		Q02978	SLC25A11	15.639		Q9Y263	PLAA	13.3065		P61086	UBE2K	7.34882		P35573	AGL	5.1159		O15231	ZNF185	7.95478		P00387-3	CYB5R3	22.3403		Q14684	RRP1B	9.95359		Q9Y263	PLAA	10.4095			Q9UGI8	TES	8.13301		O60488-2	ACSL4	4.09085		O43747	AP1G1	13.1409
	P61086	UBE2K	9.72324		Q9Y263	PLAA	11.9155		P84090	ERH	8.31654		Q14192	FHL2	10.615		Q02978	SLC25A11	21.1945		O60488-2	ACSL4	20.5499		P61086	UBE2K	8.77656		O15231	ZNF185	9.24262		P84090	ERH	8.17891			O00203-3	AP3B1	11.0905		P35573	AGL	11.4544		P11177	PDHB	13.9139
	Q14192	FHL2	10.6072		P84090	ERH	7.44716		O00267-2	SUPT5H	10.8115		Q15436	SEC23A	17.1472		Q9Y263	PLAA	11.6935		P35573	AGL	6.62899		Q14192	FHL2	11.1702		O60488-2	ACSL4	24.173		O00267-2	SUPT5H	11.8966			O15042	U2SURP	14.7873		Q02978	SLC25A11	14.727		P33316	DUT	8.50294
	Q15436	SEC23A	17.6786		O00267-2	SUPT5H	7.44716		O43747	AP1G1	14.1381		Q9BVK6	TMED9	10.615		P84090	ERH	8.77012		Q02978	SLC25A11	16.5725		Q15436	SEC23A	15.1595		P35573	AGL	6.39874		O43747	AP1G1	14.1272			P31949	S100A11	8.87238		Q9Y263	PLAA	8.99986		P51665	PSMD7	10.8219
	Q9BVK6	TMED9	12.375		O43747	AP1G1	10.426		P11177	PDHB	15.8014		Q13618	CUL3	13.0646		O00267-2	SUPT5H	6.57759		Q9Y263	PLAA	10.6064		Q9BVK6	TMED9	13.5638		Q02978	SLC25A11	19.1962		P11177	PDHB	11.1531			Q14684	RRP1B	19.9628		P84090	ERH	8.99986		P62244	RPS15A	14.6869
	Q13618	CUL3	13.259		P11177	PDHB	7.44716		P33316	DUT	9.14819		P12236	SLC25A6	13.0646		O43747	AP1G1	10.9626		P84090	ERH	7.95478		Q13618	CUL3	11.1702		Q9Y263	PLAA	14.9304		P33316	DUT	10.4095			O15231	ZNF185	17.7448		O00267-2	SUPT5H	21.2724		Q86TX2	ACOT1;ACOT2	10.8219
	P12236	SLC25A6	13.259		P33316	DUT	9.68131		P51665	PSMD7	10.8115		P32969	RPL9	13.0646		P11177	PDHB	17.5402		O00267-2	SUPT5H	8.61768		P12236	SLC25A6	14.3616		P84090	ERH	8.53165		P51665	PSMD7	11.1531			O60488-2	ACSL4	6.65428		O43747	AP1G1	9.81803		P00387-3	CYB5R3	13.9139
	P32969	RPL9	9.72324		P51665	PSMD7	11.1707		P62244	RPS15A	11.6432		P51114	FXR1	13.8811		P33316	DUT	16.0785		O43747	AP1G1	11.9322		P32969	RPL9	16.7553		O00267-2	SUPT5H	7.82068		P62244	RPS15A	10.4095			P35573	AGL	14.0479		P11177	PDHB	16.3634		P61086	UBE2K	11.5949
	P51114	FXR1	15.9108		P62244	RPS15A	7.44716		Q86TX2	ACOT1;ACOT2	8.31654		Q14573	ITPR3	21.2299		P51665	PSMD7	13.1552		P11177	PDHB	17.8983		P51114	FXR1	15.9574		O43747	AP1G1	9.95359		Q86TX2	ACOT1;ACOT2	9.66598			Q02978	SLC25A11	11.8298		P33316	DUT	4.09085		Q14192	FHL2	17.0059
	Q14573	ITPR3	18.5625		Q86TX2	ACOT1;ACOT2	7.44716		P00387-3	CYB5R3	9.97985		Q9UKY7	CDV3	7.34882		P62244	RPS15A	11.6935		P33316	DUT	10.6064		Q14573	ITPR3	16.7553		P11177	PDHB	12.7975		P00387-3	CYB5R3	18.5884			Q9Y263	PLAA	11.8298		P51665	PSMD7	6.54535		Q15436	SEC23A	4.63797
	Q9UKY7	CDV3	7.95538		P00387-3	CYB5R3	17.1285		P61086	UBE2K	12.4748		O75396	SEC22B	11.4315		Q86TX2	ACOT1;ACOT2	10.2318		P51665	PSMD7	11.9322		Q9UKY7	CDV3	11.968		P33316	DUT	13.5084		P61086	UBE2K	10.4095			P84090	ERH	8.13301		P62244	RPS15A	12.2725		Q9BVK6	TMED9	16.2329
	O75396	SEC22B	7.95538		P61086	UBE2K	7.44716		Q14192	FHL2	7.48489		O95084	PRSS23	11.4315		P00387-3	CYB5R3	27.0412		P62244	RPS15A	11.2693		O75396	SEC22B	17.5531		P51665	PSMD7	9.95359		Q14192	FHL2	5.9483			O00267-2	SUPT5H	16.266		Q86TX2	ACOT1;ACOT2	13.0907		Q13618	CUL3	15.4599
	O95084	PRSS23	10.6072		Q14192	FHL2	8.19188		Q15436	SEC23A	12.4748		P30626-3	SRI	7.34882		P61086	UBE2K	13.886		Q86TX2	ACOT1;ACOT2	10.6064		O95084	PRSS23	7.97869		P62244	RPS15A	11.3755		Q15436	SEC23A	13.3837			O43747	AP1G1	10.3511		P00387-3	CYB5R3	13.0907		P12236	SLC25A6	16.2329
	P30626-3	SRI	8.83931		Q15436	SEC23A	15.639		Q9BVK6	TMED9	13.3065		Q16513	PKN2	9.79842		Q14192	FHL2	12.4243		P00387-3	CYB5R3	23.2015		P30626-3	SRI	7.97869		Q86TX2	ACOT1;ACOT2	9.95359		Q9BVK6	TMED9	13.3837			P11177	PDHB	17.0054		P61086	UBE2K	5.72718		P32969	RPL9	17.7789
	Q16513	PKN2	7.07145		Q9BVK6	TMED9	14.8943		Q13618	CUL3	14.9698		P59998	ARPC4	8.98189		Q15436	SEC23A	12.4243		P61086	UBE2K	12.5951		Q16513	PKN2	8.77656		P00387-3	CYB5R3	23.462		Q13618	CUL3	12.6401			P33316	DUT	8.87238		Q14192	FHL2	11.4544		P51114	FXR1	7.72995
	P59998	ARPC4	9.72324		Q13618	CUL3	11.9155		P12236	SLC25A6	19.128		P42285	SKIV2L2	5.71575		Q9BVK6	TMED9	16.8094		Q14192	FHL2	7.29188		P59998	ARPC4	13.5638		P61086	UBE2K	12.7975		P12236	SLC25A6	18.5884			P51665	PSMD7	11.0905		Q15436	SEC23A	3.27268		Q14573	ITPR3	8.50294
	P42285	SKIV2L2	9.72324		P12236	SLC25A6	14.8943		P32969	RPL9	9.97985		Q07866-3	KLC1	14.6976		Q13618	CUL3	11.6935		Q15436	SEC23A	12.5951		P42285	SKIV2L2	6.38295		Q14192	FHL2	7.82068		P32969	RPL9	13.3837			P62244	RPS15A	8.13301		Q9BVK6	TMED9	11.4544		Q9UKY7	CDV3	12.3679
	Q07866-3	KLC1	16.7947		P32969	RPL9	11.9155		P51114	FXR1	19.128		Q9UNF0-2	PACSIN2	8.98189		P12236	SLC25A6	20.4636		Q9BVK6	TMED9	18.5612		Q07866-3	KLC1	20.7446		Q15436	SEC23A	10.6646		P51114	FXR1	14.8707			Q86TX2	ACOT1;ACOT2	12.5692		Q13618	CUL3	11.4544		O75396	SEC22B	13.1409
	Q9UNF0-2	PACSIN2	7.95538		P51114	FXR1	24.5756		Q14573	ITPR3	29.9395		Q9Y383	LUC7L2	7.34882		P32969	RPL9	14.6169		Q13618	CUL3	13.9209		Q9UNF0-2	PACSIN2	7.97869		Q9BVK6	TMED9	17.0633		Q14573	ITPR3	28.2544			P00387-3	CYB5R3	10.3511		P12236	SLC25A6	14.727		P30626-3	SRI	12.3679
	Q9Y383	LUC7L2	8.83931		Q14573	ITPR3	17.8732		Q9UKY7	CDV3	5.82158		P63220	RPS21	8.16535		P51114	FXR1	12.4243		P12236	SLC25A6	17.8983		Q9Y383	LUC7L2	8.77656		Q13618	CUL3	14.2194		Q9UKY7	CDV3	7.43537			P61086	UBE2K	5.91492		P32969	RPL9	16.3634		Q16513	PKN2	20.0979
	P63220	RPS21	5.30358		Q9UKY7	CDV3	6.70245		O75396	SEC22B	11.6432		O96019	ACTL6A	11.4315		Q14573	ITPR3	20.4636		P32969	RPL9	13.9209		P63220	RPS21	8.77656		P12236	SLC25A6	15.6414		O75396	SEC22B	11.8966			Q14192	FHL2	15.5267		P51114	FXR1	4.90902		O00115-2	DNASE2	6.18396
	O96019	ACTL6A	12.375		O75396	SEC22B	10.426		O95084	PRSS23	4.15827		P28331	NDUFS1	9.79842		Q9UKY7	CDV3	9.50096		P51114	FXR1	18.5612		O96019	ACTL6A	7.97869		P32969	RPL9	15.6414		O95084	PRSS23	5.9483			Q15436	SEC23A	2.95746		Q14573	ITPR3	6.54535		P59998	ARPC4	10.0489
	P28331	NDUFS1	13.259		O95084	PRSS23	5.21301		P30626-3	SRI	9.97985		Q9HC35	EML4	7.34882		O75396	SEC22B	15.3477		Q14573	ITPR3	28.5046		P28331	NDUFS1	9.57443		P51114	FXR1	14.9304		P30626-3	SRI	8.92245			Q9BVK6	TMED9	11.8298		Q9UKY7	CDV3	19.6361		P42285	SKIV2L2	16.2329
	Q9HC35	EML4	7.95538		P30626-3	SRI	7.44716		Q16513	PKN2	14.1381		P38117	ETFB	12.248		O95084	PRSS23	6.57759		Q9UKY7	CDV3	6.62899		Q9HC35	EML4	6.38295		Q14573	ITPR3	19.1962		Q16513	PKN2	14.1272			Q13618	CUL3	8.87238		O75396	SEC22B	10.6362		Q07866-3	KLC1	3.09198
	P38117	ETFB	12.375		Q16513	PKN2	10.426		O00115-2	DNASE2	1.66331		P48163	ME1	8.98189		P30626-3	SRI	8.77012		O75396	SEC22B	11.9322		P38117	ETFB	11.968		Q9UKY7	CDV3	9.24262		P59998	ARPC4	11.8966			P12236	SLC25A6	11.0905		P30626-3	SRI	10.6362		Q9UNF0-2	PACSIN2	9.27594
	P48163	ME1	8.83931		P59998	ARPC4	10.426		P59998	ARPC4	9.97985		P62879	GNB2	8.98189		Q16513	PKN2	10.2318		O95084	PRSS23	5.96609		P48163	ME1	9.57443		O75396	SEC22B	13.5084		P42285	SKIV2L2	7.43537			P32969	RPL9	17.0054		Q16513	PKN2	18.8179		Q9Y383	LUC7L2	12.3679
	P62879	GNB2	9.72324		P42285	SKIV2L2	5.95773		P42285	SKIV2L2	8.31654		Q8IX12-2	CCAR1	10.615		O00115-2	DNASE2	1.46169		P30626-3	SRI	10.6064		P62879	GNB2	10.3723		O95084	PRSS23	8.53165		Q07866-3	KLC1	19.332			P51114	FXR1	9.61174		O00115-2	DNASE2	5.72718		P63220	RPS21	12.3679
	Q8IX12-2	CCAR1	8.83931		Q07866-3	KLC1	29.7886		Q07866-3	KLC1	16.6331		Q9H3U1-2	UNC45A	13.0646		P59998	ARPC4	12.4243		Q16513	PKN2	13.258		Q8IX12-2	CCAR1	11.1702		P30626-3	SRI	7.10971		Q9UNF0-2	PACSIN2	9.66598			Q14573	ITPR3	3.69682		P59998	ARPC4	8.18169		O96019	ACTL6A	9.27594
	Q9H3U1-2	UNC45A	15.9108		Q9UNF0-2	PACSIN2	15.639		Q9UNF0-2	PACSIN2	9.97985		Q9Y3C6	PPIL1	7.34882		P42285	SKIV2L2	7.30843		O00115-2	DNASE2	1.3258		Q9H3U1-2	UNC45A	13.5638		Q16513	PKN2	12.0865		Q9Y383	LUC7L2	7.43537			Q9UKY7	CDV3	17.0054		P42285	SKIV2L2	11.4544		P28331	NDUFS1	20.0979
	Q9Y3C6	PPIL1	5.30358		Q9Y383	LUC7L2	7.44716		Q9Y383	LUC7L2	9.97985		P10515	DLAT	11.4315		Q07866-3	KLC1	11.6935		P39060-2	COL18A1	1.3258		Q9Y3C6	PPIL1	8.77656		O00115-2	DNASE2	1.42194		P63220	RPS21	12.6401			O75396	SEC22B	13.3086		Q07866-3	KLC1	4.90902		Q9HC35	EML4	16.2329
	P10515	DLAT	12.375		P63220	RPS21	9.68131		P63220	RPS21	11.6432		P12277	CKB	4.89921		Q9UNF0-2	PACSIN2	1.46169		P59998	ARPC4	9.94348		P10515	DLAT	11.968		P59998	ARPC4	11.3755		O96019	ACTL6A	10.4095			P30626-3	SRI	8.13301		Q9UNF0-2	PACSIN2	8.99986		P38117	ETFB	16.2329
	P12277	CKB	7.07145		O96019	ACTL6A	8.93659		O96019	ACTL6A	8.31654		P55010	EIF5	8.16535		Q9Y383	LUC7L2	11.6935		P42285	SKIV2L2	8.61768		P12277	CKB	7.18082		P42285	SKIV2L2	6.39874		P28331	NDUFS1	14.8707			Q16513	PKN2	17.0054		Q9Y383	LUC7L2	12.2725		P48163	ME1	3.86497
	P55010	EIF5	8.83931		P28331	NDUFS1	11.1707		P28331	NDUFS1	9.14819		Q02880-2	TOP2B	13.0646		P63220	RPS21	12.4243		Q07866-3	KLC1	13.258		P55010	EIF5	7.97869		Q07866-3	KLC1	15.6414		Q9HC35	EML4	6.69183			O00115-2	DNASE2	6.65428		P63220	RPS21	11.4544		P62879	GNB2	12.3679
	Q02880-2	TOP2B	12.375		Q9HC35	EML4	7.44716		Q9HC35	EML4	9.14819		P11908	PRPS2	13.8811		O96019	ACTL6A	7.30843		Q9UNF0-2	PACSIN2	9.94348		Q02880-2	TOP2B	11.1702		Q9UNF0-2	PACSIN2	10.6646		P38117	ETFB	12.6401			P59998	ARPC4	8.13301		O96019	ACTL6A	7.36352		Q8IX12-2	CCAR1	16.2329
	P11908	PRPS2	12.375		P38117	ETFB	11.1707		P38117	ETFB	14.1381		Q9H0A0	NAT10	16.3307		P28331	NDUFS1	10.2318		Q9Y383	LUC7L2	11.9322		P11908	PRPS2	11.1702		Q9Y383	LUC7L2	9.95359		P48163	ME1	6.69183			P42285	SKIV2L2	17.0054		P28331	NDUFS1	15.5452		Q9H3U1-2	UNC45A	12.3679
	Q9H0A0	NAT10	15.0268		P48163	ME1	17.1285		P48163	ME1	5.82158		Q9Y5S9-2	RBM8A	5.71575		Q9HC35	EML4	5.1159		P63220	RPS21	9.94348		Q9H0A0	NAT10	11.968		P63220	RPS21	14.2194		P62879	GNB2	8.92245			Q07866-3	KLC1	8.87238		Q9HC35	EML4	16.3634		Q9Y3C6	PPIL1	7.72995
	Q9Y5S9-2	RBM8A	4.41965		P62879	GNB2	9.68131		P62879	GNB2	8.31654		P30405	PPIF	7.34882		P38117	ETFB	11.6935		O96019	ACTL6A	9.28058		Q9Y5S9-2	RBM8A	7.18082		O96019	ACTL6A	8.53165		Q8IX12-2	CCAR1	11.8966			Q9UNF0-2	PACSIN2	8.87238		P38117	ETFB	13.0907		P10515	DLAT	16.2329
	P30405	PPIF	7.95538		Q8IX12-2	CCAR1	7.44716		Q8IX12-2	CCAR1	13.3065		Q13242	SRSF9	13.0646		P48163	ME1	2.19253		P28331	NDUFS1	12.5951		P30405	PPIF	8.77656		P28331	NDUFS1	13.5084		Q9H3U1-2	UNC45A	17.1014			Q9Y383	LUC7L2	14.0479		P48163	ME1	3.27268		P12277	CKB	8.50294
	Q13242	SRSF9	13.259		Q9H3U1-2	UNC45A	9.68131		Q9H3U1-2	UNC45A	10.8115		Q9UJZ1	STOML2	15.5142		P62879	GNB2	8.77012		Q9HC35	EML4	5.96609		Q13242	SRSF9	16.7553		Q9HC35	EML4	5.68777		Q9Y3C6	PPIL1	8.92245			P63220	RPS21	9.61174		P62879	GNB2	9.81803		P55010	EIF5	10.0489
	Q9UJZ1	STOML2	13.259		Q9Y3C6	PPIL1	6.70245		Q9Y3C6	PPIL1	9.97985		P48047	ATP5O	10.615		Q8IX12-2	CCAR1	13.1552		P38117	ETFB	11.9322		Q9UJZ1	STOML2	15.1595		P38117	ETFB	12.7975		P10515	DLAT	11.1531			O96019	ACTL6A	11.8298		Q8IX12-2	CCAR1	17.9997		Q02880-2	TOP2B	13.9139
	P48047	ATP5O	11.4911		P10515	DLAT	26.8098		P10515	DLAT	12.4748		Q86Y56	DNAAF5	13.8811		Q9H3U1-2	UNC45A	13.1552		P48163	ME1	4.64029		P48047	ATP5O	15.1595		P48163	ME1	7.10971		P12277	CKB	2.97415			P28331	NDUFS1	17.0054		Q9H3U1-2	UNC45A	8.18169		P11908	PRPS2	12.3679
	Q86Y56	DNAAF5	11.4911		P12277	CKB	8.19188		P12277	CKB	3.32662		Q9UBE0	SAE1	4.89921		Q9Y3C6	PPIL1	11.6935		P62879	GNB2	11.2693		Q86Y56	DNAAF5	11.968		P62879	GNB2	8.53165		P55010	EIF5	8.17891			Q9HC35	EML4	10.3511		Q9Y3C6	PPIL1	4.09085		Q9H0A0	NAT10	18.5519
	Q9UBE0	SAE1	5.30358		P55010	EIF5	5.95773		P55010	EIF5	8.31654		O75347	TBCA	5.71575		P10515	DLAT	2.19253		Q8IX12-2	CCAR1	11.2693		Q9UBE0	SAE1	5.58508		Q8IX12-2	CCAR1	10.6646		Q02880-2	TOP2B	17.1014			P38117	ETFB	17.0054		P10515	DLAT	16.3634		Q9Y5S9-2	RBM8A	13.1409
	O75347	TBCA	3.53572		Q02880-2	TOP2B	16.3838		Q02880-2	TOP2B	22.4547		Q9UIQ6	LNPEP	12.248		P12277	CKB	13.1552		Q9H3U1-2	UNC45A	16.5725		O75347	TBCA	5.58508		Q9H3U1-2	UNC45A	10.6646		P11908	PRPS2	9.66598			P48163	ME1	9.61174		P12277	CKB	13.0907		P30405	PPIF	8.50294
	Q9UIQ6	LNPEP	8.83931		P11908	PRPS2	10.426		P11908	PRPS2	12.4748		O75828	CBR3	8.16535		P55010	EIF5	8.03927		Q9Y3C6	PPIL1	7.95478		Q9UIQ6	LNPEP	6.38295		Q9Y3C6	PPIL1	9.95359		Q9H0A0	NAT10	11.8966			P62879	GNB2	14.7873		P55010	EIF5	7.36352		Q13242	SRSF9	15.4599
	Q9Y4K1	AIM1	1.76786		Q9H0A0	NAT10	11.1707		Q9H0A0	NAT10	12.4748		Q13247	SRSF6	6.53228		Q02880-2	TOP2B	13.886		P10515	DLAT	13.258		Q9Y4K1	AIM1	3.98935		P10515	DLAT	9.24262		Q9Y5S9-2	RBM8A	9.66598			Q8IX12-2	CCAR1	14.0479		Q02880-2	TOP2B	17.1816		Q9UJZ1	STOML2	13.9139
	O75828	CBR3	10.6072		Q9Y5S9-2	RBM8A	9.68131		Q9Y5S9-2	RBM8A	6.65323		P19623	SRM	17.9638		P11908	PRPS2	10.9626		P12277	CKB	4.64029		O75828	CBR3	9.57443		P12277	CKB	4.9768		P30405	PPIF	11.8966			Q9H3U1-2	UNC45A	6.65428		P11908	PRPS2	8.99986		P48047	ATP5O	18.5519
	Q13247	SRSF6	7.95538		P30405	PPIF	5.21301		P30405	PPIF	9.97985		P23919	DTYMK	15.5142		Q9H0A0	NAT10	11.6935		P55010	EIF5	9.94348		Q13247	SRSF6	7.18082		P55010	EIF5	7.10971		Q13242	SRSF9	15.6143			Q9Y3C6	PPIL1	4.43619		Q9H0A0	NAT10	20.4542		Q86Y56	DNAAF5	17.7789
	P19623	SRM	16.7947		Q13242	SRSF9	13.4049		Q13242	SRSF9	13.3065		Q13011	ECH1	8.16535		Q9Y5S9-2	RBM8A	11.6935		Q02880-2	TOP2B	17.2354		P19623	SRM	14.3616		Q02880-2	TOP2B	14.2194		Q9UJZ1	STOML2	11.8966			P10515	DLAT	17.0054		Q9Y5S9-2	RBM8A	7.36352		Q9UBE0	SAE1	14.6869
	P23919	DTYMK	17.6786		Q9UJZ1	STOML2	10.426		Q9UJZ1	STOML2	11.6432		Q15424-2	SAFB	7.34882		P30405	PPIF	10.2318		P11908	PRPS2	9.94348		P23919	DTYMK	14.3616		P11908	PRPS2	8.53165		P48047	ATP5O	13.3837			P12277	CKB	11.0905		P30405	PPIF	11.4544		O75347	TBCA	9.27594
	Q13011	ECH1	4.41965		P48047	ATP5O	11.9155		P48047	ATP5O	10.8115		P21266	GSTM3	12.248		Q13242	SRSF9	14.6169		Q9H0A0	NAT10	9.94348		Q13011	ECH1	8.77656		Q9H0A0	NAT10	14.2194		Q86Y56	DNAAF5	12.6401			Q24JP5	TMEM132A	2.21809		Q13242	SRSF9	13.0907		Q9UIQ6	LNPEP	4.63797
	Q15424-2	SAFB	8.83931		Q86Y56	DNAAF5	10.426		Q86Y56	DNAAF5	13.3065		P62942	FKBP1A	8.98189		Q9UJZ1	STOML2	11.6935		Q9Y5S9-2	RBM8A	9.94348		Q15424-2	SAFB	7.18082		Q9Y5S9-2	RBM8A	10.6646		Q9UBE0	SAE1	4.46122			P55010	EIF5	12.5692		Q9UJZ1	STOML2	13.0907		Q9Y4K1	AIM1	27.8278
	P21266	GSTM3	8.83931		Q9UBE0	SAE1	5.21301		Q9UBE0	SAE1	6.65323		Q8IZ83	ALDH16A1	5.71575		P48047	ATP5O	14.6169		P30405	PPIF	9.94348		P21266	GSTM3	8.77656		P30405	PPIF	10.6646		O75347	TBCA	7.43537			Q02880-2	TOP2B	11.8298		P48047	ATP5O	17.9997		O75828	CBR3	9.27594
	P62942	FKBP1A	7.07145		O75347	TBCA	6.70245		O75347	TBCA	10.8115		Q8NI27	THOC2	12.248		Q86Y56	DNAAF5	14.6169		Q13242	SRSF9	17.8983		P62942	FKBP1A	7.97869		Q13242	SRSF9	16.3523		Q9UIQ6	LNPEP	12.6401			P11908	PRPS2	15.5267		Q86Y56	DNAAF5	17.1816		Q13247	SRSF6	9.27594
	Q8IZ83	ALDH16A1	6.18752		Q9UIQ6	LNPEP	8.93659		Q9UIQ6	LNPEP	12.4748		Q9Y2X3	NOP58	10.615		Q9UBE0	SAE1	5.84675		Q9UJZ1	STOML2	13.258		Q8IZ83	ALDH16A1	7.18082		Q9UJZ1	STOML2	12.0865		Q9Y4K1	AIM1	1.48707			Q9H0A0	NAT10	14.0479		Q9UBE0	SAE1	16.3634		P19623	SRM	2.31898
	Q8NI27	THOC2	13.259		Q9Y4K1	AIM1	4.4683		Q9Y4K1	AIM1	4.98992		O76003	GLRX3	4.89921		O75347	TBCA	5.84675		P48047	ATP5O	12.5951		Q8NI27	THOC2	7.97869		P48047	ATP5O	14.2194		O75828	CBR3	11.1531			Q9Y5S9-2	RBM8A	11.0905		O75347	TBCA	7.36352		P23919	DTYMK	10.8219
	Q9Y2X3	NOP58	7.07145		O75828	CBR3	9.68131		O75828	CBR3	11.6432		Q14676	MDC1	10.615		Q9UIQ6	LNPEP	10.9626		Q86Y56	DNAAF5	13.9209		Q9Y2X3	NOP58	11.1702		Q86Y56	DNAAF5	11.3755		Q13247	SRSF6	7.43537			P30405	PPIF	8.87238		Q9UIQ6	LNPEP	2.45451		Q13011	ECH1	18.5519
	O76003	GLRX3	7.07145		Q13247	SRSF6	8.19188		Q13247	SRSF6	6.65323		Q96CT7	CCDC124	10.615		Q9Y4K1	AIM1	3.65422		Q9UBE0	SAE1	6.62899		O76003	GLRX3	7.18082		Q9UBE0	SAE1	5.68777		P19623	SRM	9.66598			Q13242	SRSF9	11.0905		Q9Y4K1	AIM1	25.3632		Q15424-2	SAFB	13.1409
	Q14676	MDC1	7.95538		P19623	SRM	7.44716		P19623	SRM	9.14819		Q9BWF3	RBM4	10.615		O75828	CBR3	7.30843		O75347	TBCA	7.29188		Q14676	MDC1	7.18082		O75347	TBCA	8.53165		P23919	DTYMK	14.1272			Q9UJZ1	STOML2	19.9628		O75828	CBR3	8.99986		P21266	GSTM3	13.9139
	Q96CT7	CCDC124	7.07145		P23919	DTYMK	11.9155		P23919	DTYMK	15.8014		P00568	AK1	8.16535		Q13247	SRSF6	7.30843		Q9UIQ6	LNPEP	11.9322		Q96CT7	CCDC124	7.97869		Q9UIQ6	LNPEP	9.24262		Q13011	ECH1	5.9483			P48047	ATP5O	15.5267		Q13247	SRSF6	11.4544		P62942	FKBP1A	6.18396
	Q9BWF3	RBM4	8.83931		Q13011	ECH1	2.97886		Q13011	ECH1	4.15827		Q12874	SF3A3	10.615		P19623	SRM	14.6169		Q9Y4K1	AIM1	5.30319		Q9BWF3	RBM4	7.97869		Q9Y4K1	AIM1	4.26583		Q15424-2	SAFB	13.3837			Q86Y56	DNAAF5	18.4841		P19623	SRM	4.90902		Q8IZ83	ALDH16A1	10.0489
	P00568	AK1	7.95538		Q15424-2	SAFB	10.426		Q15424-2	SAFB	10.8115		P30876	POLR2B	13.0646		P23919	DTYMK	17.5402		O75828	CBR3	8.61768		P00568	AK1	10.3723		O75828	CBR3	9.24262		P21266	GSTM3	9.66598			Q9UBE0	SAE1	14.0479		P23919	DTYMK	4.90902		Q8NI27	THOC2	17.7789
	Q12874	SF3A3	7.95538		P21266	GSTM3	8.93659		P21266	GSTM3	9.97985		Q9H583	HEATR1	13.0646		Q13011	ECH1	6.57759		Q13247	SRSF6	7.29188		Q12874	SF3A3	7.18082		Q13247	SRSF6	6.39874		P62942	FKBP1A	8.92245			O75347	TBCA	4.43619		Q13011	ECH1	16.3634		Q9Y2X3	NOP58	11.5949
	P30876	POLR2B	9.72324		P62942	FKBP1A	7.44716		P62942	FKBP1A	9.97985		Q9BXS5	AP1M1	15.5142		Q15424-2	SAFB	8.03927		P19623	SRM	10.6064		P30876	POLR2B	13.5638		P19623	SRM	12.7975		Q8IZ83	ALDH16A1	8.92245			Q9UIQ6	LNPEP	3.69682		Q15424-2	SAFB	12.2725		O76003	GLRX3	11.5949
	Q9H583	HEATR1	12.375		Q8IZ83	ALDH16A1	6.70245		Q8IZ83	ALDH16A1	9.97985		A0FGR8-6	ESYT2	17.1472		P21266	GSTM3	10.9626		P23919	DTYMK	11.9322		Q9H583	HEATR1	10.3723		P23919	DTYMK	14.9304		Q8NI27	THOC2	12.6401			Q9Y4K1	AIM1	26.6171		P21266	GSTM3	12.2725		Q14676	MDC1	20.8709
	Q9BXS5	AP1M1	15.0268		Q8NI27	THOC2	10.426		Q8NI27	THOC2	14.1381		P55735	SEC13	12.248		P62942	FKBP1A	8.77012		Q13011	ECH1	5.96609		Q9BXS5	AP1M1	11.1702		Q13011	ECH1	8.53165		Q9Y2X3	NOP58	8.17891			O75828	CBR3	8.13301		P62942	FKBP1A	4.90902		Q96CT7	CCDC124	12.3679
	A0FGR8-6	ESYT2	22.9822		Q9Y2X3	NOP58	11.9155		Q9Y2X3	NOP58	9.14819		O14737	PDCD5	9.79842		Q8IZ83	ALDH16A1	6.57759		Q15424-2	SAFB	10.6064		A0FGR8-6	ESYT2	15.9574		Q15424-2	SAFB	9.95359		O76003	GLRX3	9.66598			Q13247	SRSF6	10.3511		Q8IZ83	ALDH16A1	12.2725		Q9BWF3	RBM4	13.1409
	P55735	SEC13	13.259		O76003	GLRX3	5.95773		O76003	GLRX3	9.14819		O75340	PDCD6	5.71575		Q8NI27	THOC2	8.77012		P21266	GSTM3	9.94348		P55735	SEC13	8.77656		P21266	GSTM3	11.3755		Q14676	MDC1	6.69183			P19623	SRM	5.17555		Q8NI27	THOC2	13.9089		P00568	AK1	10.8219
	O14737	PDCD5	7.07145		Q14676	MDC1	8.93659		Q14676	MDC1	9.97985		P17096	HMGA1	13.0646		Q9Y2X3	NOP58	8.77012		P62942	FKBP1A	9.94348		O14737	PDCD5	6.38295		P62942	FKBP1A	9.24262		Q96CT7	CCDC124	6.69183			P23919	DTYMK	9.61174		Q9Y2X3	NOP58	13.9089		Q12874	SF3A3	7.72995
	O75340	PDCD6	5.30358		Q96CT7	CCDC124	9.68131		Q96CT7	CCDC124	6.65323		O43865	AHCYL1;AHCYL2	8.98189		O76003	GLRX3	8.77012		Q8IZ83	ALDH16A1	7.29188		O75340	PDCD6	7.97869		Q8IZ83	ALDH16A1	6.39874		Q9BWF3	RBM4	7.43537			Q13011	ECH1	15.5267		O76003	GLRX3	8.99986		P30876	POLR2B	16.2329
	P17096	HMGA1	9.72324		Q9BWF3	RBM4	7.44716		Q9BWF3	RBM4	9.97985		P39656	DDOST	12.248		Q14676	MDC1	9.50096		Q8NI27	THOC2	13.258		P17096	HMGA1	10.3723		Q8NI27	THOC2	12.0865		P00568	AK1	8.17891			Q15424-2	SAFB	8.87238		Q14676	MDC1	27.8178		Q9H583	HEATR1	20.0979
	O43865	AHCYL1;AHCYL2	7.95538		P00568	AK1	9.68131		P00568	AK1	9.14819		P55327-2	TPD52	7.34882		Q96CT7	CCDC124	7.30843		Q9Y2X3	NOP58	10.6064		O43865	AHCYL1;AHCYL2	8.77656		Q9Y2X3	NOP58	9.24262		Q12874	SF3A3	8.17891			P21266	GSTM3	11.8298		Q96CT7	CCDC124	13.0907		Q9BXS5	AP1M1	6.18396
	P39656	DDOST	13.259		Q12874	SF3A3	6.70245		Q12874	SF3A3	8.31654		Q96A65	EXOC4	18.7803		Q9BWF3	RBM4	10.9626		O76003	GLRX3	7.95478		P39656	DDOST	14.3616		O76003	GLRX3	7.82068		P30876	POLR2B	15.6143			P62942	FKBP1A	5.17555		Q9BWF3	RBM4	14.727		A0FGR8-6	ESYT2	13.1409
	P55327-2	TPD52	7.95538		P30876	POLR2B	12.6602		P30876	POLR2B	17.4647		Q9UPU5	USP24	10.615		P00568	AK1	10.9626		Q14676	MDC1	9.28058		P55327-2	TPD52	11.1702		Q14676	MDC1	9.95359		Q9H583	HEATR1	11.8966			Q8IZ83	ALDH16A1	7.39365		P00568	AK1	9.81803		P55735	SEC13	8.50294
	Q96A65	EXOC4	12.375		Q9H583	HEATR1	5.95773		Q9H583	HEATR1	12.4748		O43681	ASNA1	11.4315		Q12874	SF3A3	10.9626		Q96CT7	CCDC124	7.29188		Q96A65	EXOC4	11.968		Q96CT7	CCDC124	8.53165		Q9BXS5	AP1M1	11.1531			Q8NI27	THOC2	15.5267		Q12874	SF3A3	8.99986		O14737	PDCD5	8.50294
	Q9UPU5	USP24	8.83931		Q9BXS5	AP1M1	8.19188		Q9BXS5	AP1M1	11.6432		P46939	UTRN	20.4134		P30876	POLR2B	13.1552		Q9BWF3	RBM4	9.28058		Q9UPU5	USP24	7.97869		Q9BWF3	RBM4	7.10971		A0FGR8-6	ESYT2	19.332			Q9Y2X3	NOP58	16.266		P30876	POLR2B	13.0907		O75340	PDCD6	11.5949
	O43681	ASNA1	11.4911		A0FGR8-6	ESYT2	15.639		A0FGR8-6	ESYT2	19.128		Q8TEX9	IPO4	11.4315		Q9H583	HEATR1	8.77012		P00568	AK1	8.61768		O43681	ASNA1	9.57443		P00568	AK1	10.6646		P55735	SEC13	9.66598			O76003	GLRX3	9.61174		Q9H583	HEATR1	17.9997		P17096	HMGA1	6.18396
	P46939	UTRN	22.9822		P55735	SEC13	9.68131		P55735	SEC13	9.14819		Q9Y3C8	UFC1	6.53228		Q9BXS5	AP1M1	12.4243		Q12874	SF3A3	8.61768		P46939	UTRN	15.1595		Q12874	SF3A3	7.10971		O14737	PDCD5	8.17891			Q14676	MDC1	17.7448		Q9BXS5	AP1M1	6.54535		O43865	AHCYL1;AHCYL2	13.1409
	Q8TEX9	IPO4	10.6072		O14737	PDCD5	6.70245		O14737	PDCD5	9.97985		P13796	LCP1	11.4315		A0FGR8-6	ESYT2	14.6169		P30876	POLR2B	10.6064		Q8TEX9	IPO4	7.18082		P30876	POLR2B	11.3755		O75340	PDCD6	9.66598			Q96CT7	CCDC124	12.5692		A0FGR8-6	ESYT2	8.18169		P39656	DDOST	12.3679
	Q9Y3C8	UFC1	4.41965		O75340	PDCD6	6.70245		O75340	PDCD6	6.65323		P46778	RPL21	8.98189		P55735	SEC13	12.4243		Q9H583	HEATR1	11.2693		Q9Y3C8	UFC1	8.77656		Q9H583	HEATR1	9.24262		P17096	HMGA1	11.1531			Q9BWF3	RBM4	17.0054		P55735	SEC13	6.54535		P55327-2	TPD52	13.9139
	P13796	LCP1	10.6072		P17096	HMGA1	9.68131		P17096	HMGA1	9.97985		Q5JPE7-2	NOMO2;NOMO3;NOMO1	13.0646		O14737	PDCD5	8.03927		Q9BXS5	AP1M1	10.6064		P13796	LCP1	11.1702		Q9BXS5	AP1M1	9.95359		O43865	AHCYL1;AHCYL2	11.1531			P00568	AK1	7.39365		O14737	PDCD5	8.99986		Q96A65	EXOC4	15.4599
	P46778	RPL21	11.4911		O43865	AHCYL1;AHCYL2	14.1496		O43865	AHCYL1;AHCYL2	9.97985		Q9BY32	ITPA	11.4315		O75340	PDCD6	8.77012		A0FGR8-6	ESYT2	17.8983		P46778	RPL21	14.3616		A0FGR8-6	ESYT2	13.5084		P39656	DDOST	12.6401			Q12874	SF3A3	11.8298		O75340	PDCD6	14.727		Q9UPU5	USP24	19.3249
	Q5JPE7-2	NOMO2;NOMO3;NOMO1	15.9108		P39656	DDOST	14.1496		P39656	DDOST	12.4748		Q9NR12	PDLIM7	15.5142		P17096	HMGA1	10.9626		P55735	SEC13	10.6064		Q5JPE7-2	NOMO2;NOMO3;NOMO1	16.7553		P55735	SEC13	9.24262		P55327-2	TPD52	9.66598			P30876	POLR2B	16.266		P17096	HMGA1	8.18169		O43681	ASNA1	11.5949
	Q9BY32	ITPA	9.72324		P55327-2	TPD52	10.426		P55327-2	TPD52	10.8115		Q9UBQ7	GRHPR	8.98189		O43865	AHCYL1;AHCYL2	10.2318		O14737	PDCD5	7.95478		Q9BY32	ITPA	12.7659		O14737	PDCD5	7.82068		Q96A65	EXOC4	15.6143			Q9H583	HEATR1	17.7448		O43865	AHCYL1;AHCYL2	13.9089		P46939	UTRN	3.09198
	Q9NR12	PDLIM7	15.0268		Q96A65	EXOC4	11.9155		Q96A65	EXOC4	14.9698		Q9Y570	PPME1	10.615		P39656	DDOST	13.1552		O75340	PDCD6	9.28058		Q9NR12	PDLIM7	15.9574		O75340	PDCD6	9.24262		Q9UPU5	USP24	10.4095			Q9BXS5	AP1M1	10.3511		P39656	DDOST	12.2725		Q8TEX9	IPO4	9.27594
	Q9UBQ7	GRHPR	7.95538		Q9UPU5	USP24	7.44716		Q9UPU5	USP24	10.8115		Q13098-5	GPS1	9.79842		P55327-2	TPD52	11.6935		P17096	HMGA1	9.28058		Q9UBQ7	GRHPR	7.18082		P17096	HMGA1	11.3755		O43681	ASNA1	12.6401			A0FGR8-6	ESYT2	8.87238		P55327-2	TPD52	14.727		Q9Y3C8	UFC1	7.72995
	Q9Y570	PPME1	7.95538		O43681	ASNA1	9.68131		O43681	ASNA1	11.6432		Q92621	NUP205	13.0646		Q96A65	EXOC4	8.77012		O43865	AHCYL1;AHCYL2	11.9322		Q9Y570	PPME1	10.3723		O43865	AHCYL1;AHCYL2	9.95359		P46939	UTRN	23.0497			P55735	SEC13	11.8298		Q96A65	EXOC4	13.9089		P46778	RPL21	15.4599
	Q13098-5	GPS1	14.1429		P46939	UTRN	21.5968		P46939	UTRN	27.4446		Q9NYF8	BCLAF1	8.98189		Q9UPU5	USP24	8.03927		P39656	DDOST	13.9209		Q13098-5	GPS1	11.1702		P39656	DDOST	14.2194		Q8TEX9	IPO4	14.1272			O14737	PDCD5	7.39365		Q9UPU5	USP24	15.5452		Q5JPE7-2	NOMO2;NOMO3;NOMO1	9.27594
	Q92621	NUP205	14.1429		Q8TEX9	IPO4	9.68131		Q8TEX9	IPO4	9.97985		O60832	DKC1	10.615		O43681	ASNA1	12.4243		P55327-2	TPD52	8.61768		Q92621	NUP205	11.1702		P55327-2	TPD52	11.3755		Q9Y3C8	UFC1	6.69183			O75340	PDCD6	8.87238		O43681	ASNA1	10.6362		Q9BY32	ITPA	14.6869
	Q9NYF8	BCLAF1	7.95538		Q9Y3C8	UFC1	5.21301		Q9Y3C8	UFC1	5.82158		Q15637-6	SF1	10.615		P46939	UTRN	21.9253		Q96A65	EXOC4	14.5838		Q9NYF8	BCLAF1	5.58508		Q96A65	EXOC4	12.0865		P13796	LCP1	6.69183			P17096	HMGA1	7.39365		P46939	UTRN	3.27268		Q9NR12	PDLIM7	3.86497
	O60832	DKC1	9.72324		P13796	LCP1	19.3626		P13796	LCP1	9.14819		Q16666-6	IFI16	17.9638		Q8TEX9	IPO4	6.57759		Q9UPU5	USP24	9.94348		O60832	DKC1	9.57443		Q9UPU5	USP24	5.68777		P46778	RPL21	11.8966			O43865	AHCYL1;AHCYL2	11.8298		Q8TEX9	IPO4	13.9089		Q9UBQ7	GRHPR	10.0489
	Q15637-6	SF1	9.72324		P46778	RPL21	10.426		P46778	RPL21	12.4748		Q8WXX5	DNAJC9	10.615		Q9Y3C8	UFC1	5.84675		O43681	ASNA1	9.94348		Q15637-6	SF1	9.57443		O43681	ASNA1	11.3755		Q5JPE7-2	NOMO2;NOMO3;NOMO1	13.3837			P39656	DDOST	18.4841		Q9Y3C8	UFC1	6.54535		Q9Y570	PPME1	10.8219
	Q16666-6	IFI16	22.9822		Q5JPE7-2	NOMO2;NOMO3;NOMO1	11.9155		Q5JPE7-2	NOMO2;NOMO3;NOMO1	12.4748		Q9Y5M8	SRPRB	9.79842		P46778	RPL21	13.886		P46939	UTRN	24.5272		Q16666-6	IFI16	15.1595		P46939	UTRN	19.1962		Q9BY32	ITPA	8.92245			P55327-2	TPD52	12.5692		P46778	RPL21	15.5452		Q13098-5	GPS1	6.95695
	Q8WXX5	DNAJC9	7.95538		Q9BY32	ITPA	11.9155		Q9BY32	ITPA	5.82158		P08174-2	CD55	5.71575		Q5JPE7-2	NOMO2;NOMO3;NOMO1	13.1552		Q8TEX9	IPO4	8.61768		Q8WXX5	DNAJC9	11.968		Q8TEX9	IPO4	11.3755		Q9NR12	PDLIM7	14.1272			Q96A65	EXOC4	12.5692		Q5JPE7-2	NOMO2;NOMO3;NOMO1	10.6362		Q92621	NUP205	13.9139
	Q9Y5M8	SRPRB	8.83931		Q9NR12	PDLIM7	13.4049		Q9NR12	PDLIM7	12.4748		P61254	RPL26	9.79842		Q9BY32	ITPA	10.9626		Q9Y3C8	UFC1	5.96609		Q9Y5M8	SRPRB	11.1702		Q9Y3C8	UFC1	6.39874		Q9UBQ7	GRHPR	8.92245			Q9UPU5	USP24	17.0054		Q9BY32	ITPA	11.4544		Q9NYF8	BCLAF1	16.2329
	P08174-2	CD55	7.07145		Q9UBQ7	GRHPR	8.19188		Q9UBQ7	GRHPR	8.31654		Q9BV57	ADI1	4.89921		Q9NR12	PDLIM7	19.7328		P13796	LCP1	12.5951		P08174-2	CD55	10.3723		P13796	LCP1	9.95359		Q9Y570	PPME1	2.97415			O43681	ASNA1	12.5692		Q9NR12	PDLIM7	6.54535		O60832	DKC1	13.1409
	P61254	RPL26	7.95538		Q9Y570	PPME1	8.93659		Q9Y570	PPME1	11.6432		O95793-2	STAU1	12.248		Q9UBQ7	GRHPR	10.2318		P46778	RPL21	11.9322		P61254	RPL26	10.3723		P46778	RPL21	10.6646		Q13098-5	GPS1	8.92245			P46939	UTRN	4.43619		Q9UBQ7	GRHPR	8.18169		Q15637-6	SF1	15.4599
	Q9BV57	ADI1	6.18752		Q13098-5	GPS1	11.1707		Q13098-5	GPS1	9.97985		P35241	RDX	4.08268		Q9Y570	PPME1	11.6935		Q5JPE7-2	NOMO2;NOMO3;NOMO1	13.9209		Q9BV57	ADI1	9.57443		Q5JPE7-2	NOMO2;NOMO3;NOMO1	15.6414		Q92621	NUP205	17.1014			Q8TEX9	IPO4	10.3511		Q9Y570	PPME1	10.6362		Q8WXX5	DNAJC9	6.18396
	O95793-2	STAU1	11.4911		Q92621	NUP205	11.9155		Q92621	NUP205	14.9698		Q9UJU6	DBNL	7.34882		Q13098-5	GPS1	9.50096		Q9BY32	ITPA	9.94348		O95793-2	STAU1	12.7659		Q9BY32	ITPA	12.7975		Q9NYF8	BCLAF1	11.8966			Q9Y3C8	UFC1	9.61174		Q13098-5	GPS1	6.54535		Q9Y5M8	SRPRB	20.0979
	P35241	RDX	7.95538		Q9NYF8	BCLAF1	8.93659		Q9NYF8	BCLAF1	10.8115		Q8TCS8	PNPT1	10.615		Q92621	NUP205	12.4243		Q9NR12	PDLIM7	13.9209		P35241	RDX	5.58508		Q9NR12	PDLIM7	14.2194		O60832	DKC1	10.4095			P46778	RPL21	11.0905		Q92621	NUP205	17.1816		P12532	CKMT1A	10.8219
	Q9UJU6	DBNL	7.07145		O60832	DKC1	9.68131		O60832	DKC1	10.8115		Q99733	NAP1L4	12.248		Q9NYF8	BCLAF1	9.50096		Q9UBQ7	GRHPR	9.28058		Q9UJU6	DBNL	8.77656		Q9UBQ7	GRHPR	7.82068		Q15637-6	SF1	10.4095			Q5JPE7-2	NOMO2;NOMO3;NOMO1	13.3086		Q9NYF8	BCLAF1	16.3634		P61254	RPL26	15.4599
	Q8TCS8	PNPT1	15.9108		Q15637-6	SF1	15.639		Q15637-6	SF1	9.97985		P22695	UQCRC2	17.9638		O60832	DKC1	11.6935		Q9Y570	PPME1	7.95478		Q8TCS8	PNPT1	7.97869		Q9Y570	PPME1	8.53165		Q16666-6	IFI16	23.0497			Q9BY32	ITPA	12.5692		O60832	DKC1	13.0907		Q9BV57	ADI1	14.6869
	Q99733	NAP1L4	15.0268		Q16666-6	IFI16	23.0862		Q16666-6	IFI16	24.9496		P53041	PPP5C	4.89921		Q15637-6	SF1	10.2318		Q13098-5	GPS1	9.28058		Q99733	NAP1L4	11.1702		Q13098-5	GPS1	10.6646		Q8WXX5	DNAJC9	8.17891			Q9NR12	PDLIM7	6.65428		Q15637-6	SF1	13.9089		O95793-2	STAU1	12.3679
	P22695	UQCRC2	17.6786		Q8WXX5	DNAJC9	6.70245		Q8WXX5	DNAJC9	8.31654		P62857	RPS28	7.34882		Q16666-6	IFI16	19.7328		Q92621	NUP205	15.9096		P22695	UQCRC2	17.5531		Q92621	NUP205	14.2194		Q9Y5M8	SRPRB	9.66598			Q9UBQ7	GRHPR	11.0905		Q8WXX5	DNAJC9	11.4544		P35241	RDX	5.41096
	P53041	PPP5C	6.18752		Q9Y5M8	SRPRB	9.68131		Q9Y5M8	SRPRB	5.82158		Q12996	CSTF3	11.4315		Q8WXX5	DNAJC9	10.2318		Q9NYF8	BCLAF1	10.6064		P53041	PPP5C	5.58508		Q9NYF8	BCLAF1	7.82068		P08174-2	CD55	11.8966			Q9Y570	PPME1	12.5692		Q9Y5M8	SRPRB	19.6361		Q9UJU6	DBNL	10.8219
	P62857	RPS28	7.07145		P08174-2	CD55	19.3626		P08174-2	CD55	9.97985		O60341	KDM1A	6.53228		Q9Y5M8	SRPRB	10.9626		O60832	DKC1	9.28058		P62857	RPS28	7.18082		O60832	DKC1	9.95359		P61254	RPL26	12.6401			Q13098-5	GPS1	11.8298		P12532	CKMT1A	17.1816		Q8TCS8	PNPT1	20.0979
	Q12996	CSTF3	10.6072		P61254	RPL26	11.1707		P61254	RPL26	10.8115		P63173	RPL38	13.8811		P08174-2	CD55	5.84675		Q15637-6	SF1	10.6064		Q12996	CSTF3	12.7659		Q15637-6	SF1	10.6646		Q9BV57	ADI1	9.66598			Q92621	NUP205	11.8298		P61254	RPL26	13.0907		Q99733	NAP1L4	9.27594
	O60341	KDM1A	7.95538		Q9BV57	ADI1	8.19188		Q9BV57	ADI1	8.31654		Q02543	RPL18A	9.79842		P61254	RPL26	14.6169		Q16666-6	IFI16	19.887		O60341	KDM1A	7.18082		Q16666-6	IFI16	17.7743		O95793-2	STAU1	7.43537			Q9NYF8	BCLAF1	19.9628		Q9BV57	ADI1	8.18169		P22695	UQCRC2	10.0489
	P63173	RPL38	14.1429		O95793-2	STAU1	8.19188		O95793-2	STAU1	6.65323		Q96I24	FUBP3	17.9638		Q9BV57	ADI1	10.2318		Q8WXX5	DNAJC9	10.6064		P63173	RPL38	16.7553		Q8WXX5	DNAJC9	7.10971		P35241	RDX	3.71769			O60832	DKC1	12.5692		O95793-2	STAU1	14.727		P53041	PPP5C	5.41096
	Q02543	RPL18A	10.6072		P35241	RDX	5.21301		P35241	RDX	5.82158		Q9H5V8	CDCP1	9.79842		O95793-2	STAU1	10.2318		Q9Y5M8	SRPRB	9.94348		Q02543	RPL18A	13.5638		Q9Y5M8	SRPRB	9.95359		Q9UJU6	DBNL	6.69183			Q15637-6	SF1	11.0905		P35241	RDX	5.72718		P62857	RPS28	12.3679
	Q96I24	FUBP3	9.72324		Q9UJU6	DBNL	7.44716		Q9UJU6	DBNL	7.48489		O00170	AIP	6.53228		P35241	RDX	8.03927		P08174-2	CD55	7.95478		Q96I24	FUBP3	14.3616		P08174-2	CD55	9.95359		Q8TCS8	PNPT1	15.6143			Q8WXX5	DNAJC9	11.0905		Q9UJU6	DBNL	8.99986		Q12996	CSTF3	9.27594
	Q9H5V8	CDCP1	9.72324		Q8TCS8	PNPT1	7.44716		Q8TCS8	PNPT1	18.2964		O15498	YKT6	4.89921		Q9UJU6	DBNL	9.50096		P61254	RPL26	11.2693		Q9H5V8	CDCP1	9.57443		P61254	RPL26	12.7975		Q99733	NAP1L4	11.1531			Q9Y5M8	SRPRB	20.7022		Q8TCS8	PNPT1	19.6361		O60341	KDM1A	17.0059
	O00170	AIP	7.95538		Q99733	NAP1L4	9.68131		Q99733	NAP1L4	11.6432		P52306-5	RAP1GDS1	11.4315		Q8TCS8	PNPT1	6.57759		Q9BV57	ADI1	7.95478		O00170	AIP	9.57443		Q9BV57	ADI1	9.95359		P22695	UQCRC2	14.8707			P12532	CKMT1A	14.0479		Q99733	NAP1L4	8.18169		P63173	RPL38	14.6869
	O15498	YKT6	3.53572		P22695	UQCRC2	14.8943		P22695	UQCRC2	16.6331		P54709	ATP1B3	11.4315		Q99733	NAP1L4	13.1552		O95793-2	STAU1	9.28058		O15498	YKT6	7.18082		O95793-2	STAU1	7.10971		P53041	PPP5C	5.9483			P61254	RPL26	11.8298		P22695	UQCRC2	9.81803		Q02543	RPL18A	13.1409
	P52306-5	RAP1GDS1	10.6072		P53041	PPP5C	2.23415		P53041	PPP5C	5.82158		Q5JRX3-2	PITRM1	11.4315		P22695	UQCRC2	19.0019		P35241	RDX	5.96609		P52306-5	RAP1GDS1	11.968		P35241	RDX	6.39874		P62857	RPS28	9.66598			Q9BV57	ADI1	10.3511		P53041	PPP5C	7.36352		Q96I24	FUBP3	13.9139
	P54709	ATP1B3	8.83931		P62857	RPS28	5.21301		P62857	RPS28	6.65323		Q93009-3	USP7	5.71575		P53041	PPP5C	8.77012		Q9UJU6	DBNL	5.96609		P54709	ATP1B3	9.57443		Q9UJU6	DBNL	7.82068		Q12996	CSTF3	9.66598			O95793-2	STAU1	17.0054		P62857	RPS28	8.99986		O00170	AIP	10.8219
	Q5JRX3-2	PITRM1	12.375		Q12996	CSTF3	6.70245		Q12996	CSTF3	8.31654		Q96KG9-2	SCYL1	13.8811		P62857	RPS28	8.77012		Q8TCS8	PNPT1	13.258		Q5JRX3-2	PITRM1	10.3723		Q8TCS8	PNPT1	8.53165		O60341	KDM1A	11.1531			P35241	RDX	8.13301		Q12996	CSTF3	11.4544		O15498	YKT6	17.0059
	Q93009-3	USP7	6.18752		O60341	KDM1A	8.19188		O60341	KDM1A	11.6432		Q9UJS0	SLC25A13	13.0646		Q12996	CSTF3	10.9626		Q99733	NAP1L4	9.28058		Q93009-3	USP7	6.38295		Q99733	NAP1L4	11.3755		P63173	RPL38	11.1531			Q9UJU6	DBNL	13.3086		O60341	KDM1A	17.9997		P52306-5	RAP1GDS1	5.41096
	Q96KG9-2	SCYL1	9.72324		P63173	RPL38	13.4049		P63173	RPL38	10.8115		O60684	KPNA6;KPNA5	8.98189		O60341	KDM1A	7.30843		P22695	UQCRC2	14.5838		Q96KG9-2	SCYL1	9.57443		P22695	UQCRC2	16.3523		Q02543	RPL18A	11.1531			Q8TCS8	PNPT1	14.0479		P63173	RPL38	13.0907		P54709	ATP1B3	10.0489
	Q9UJS0	SLC25A13	15.9108		Q02543	RPL18A	6.70245		Q02543	RPL18A	8.31654		O95394	PGM3	6.53228		P63173	RPL38	13.1552		P53041	PPP5C	6.62899		Q9UJS0	SLC25A13	15.1595		P53041	PPP5C	4.9768		Q96I24	FUBP3	12.6401			Q99733	NAP1L4	8.87238		Q02543	RPL18A	9.81803		Q5JRX3-2	PITRM1	13.9139
	O60684	KPNA6;KPNA5	10.6072		Q96I24	FUBP3	34.2569		Q96I24	FUBP3	9.14819		P27144	AK4	8.98189		Q02543	RPL18A	11.6935		P62857	RPS28	8.61768		O60684	KPNA6;KPNA5	8.77656		P62857	RPS28	8.53165		Q9H5V8	CDCP1	15.6143			P22695	UQCRC2	11.8298		Q96I24	FUBP3	9.81803		Q93009-3	USP7	11.5949
	O95394	PGM3	8.83931		Q9H5V8	CDCP1	11.1707		Q9H5V8	CDCP1	13.3065		Q15942	ZYX	13.8811		Q96I24	FUBP3	4.38506		Q12996	CSTF3	10.6064		O95394	PGM3	7.97869		Q12996	CSTF3	9.95359		O00170	AIP	9.66598			P53041	PPP5C	6.65428		O00170	AIP	10.6362		Q96KG9-2	SCYL1	17.7789
	P27144	AK4	11.4911		O00170	AIP	8.93659		O00170	AIP	12.4748		Q92769	HDAC2	5.71575		Q9H5V8	CDCP1	8.03927		O60341	KDM1A	9.94348		P27144	AK4	11.1702		O60341	KDM1A	7.10971		O15498	YKT6	5.20476			P62857	RPS28	8.87238		O15498	YKT6	9.81803		Q9UJS0	SLC25A13	10.8219
	Q15942	ZYX	16.7947		O15498	YKT6	4.4683		O15498	YKT6	4.15827		O43290	SART1	12.248		O00170	AIP	8.77012		P63173	RPL38	13.258		Q15942	ZYX	22.3403		P63173	RPL38	13.5084		P52306-5	RAP1GDS1	9.66598			Q12996	CSTF3	7.39365		P52306-5	RAP1GDS1	5.72718		O60684	KPNA6;KPNA5	10.0489
	Q92769	HDAC2	7.07145		P52306-5	RAP1GDS1	16.3838		P52306-5	RAP1GDS1	12.4748		O75947	ATP5H	10.615		O15498	YKT6	4.38506		Q02543	RPL18A	11.9322		Q92769	HDAC2	6.38295		Q02543	RPL18A	6.39874		P54709	ATP1B3	5.20476			O60341	KDM1A	14.7873		P54709	ATP1B3	10.6362		O95394	PGM3	6.18396
	O43290	SART1	10.6072		P54709	ATP1B3	5.21301		P54709	ATP1B3	7.48489		P08574	CYC1	19.5968		P52306-5	RAP1GDS1	9.50096		Q96I24	FUBP3	11.9322		O43290	SART1	9.57443		Q96I24	FUBP3	13.5084		Q5JRX3-2	PITRM1	8.17891			P63173	RPL38	14.7873		Q5JRX3-2	PITRM1	15.5452		P27144	AK4	15.4599
	O75947	ATP5H	11.4911		Q5JRX3-2	PITRM1	11.9155		Q5JRX3-2	PITRM1	9.14819		P83731	RPL24	9.79842		P54709	ATP1B3	8.03927		Q9H5V8	CDCP1	12.5951		O75947	ATP5H	11.968		Q9H5V8	CDCP1	12.0865		Q93009-3	USP7	11.1531			Q02543	RPL18A	9.61174		Q93009-3	USP7	8.99986		Q15942	ZYX	4.63797
	P08574	CYC1	15.0268		Q93009-3	USP7	9.68131		Q93009-3	USP7	12.4748		Q9GZZ1	NAA50	7.34882		Q5JRX3-2	PITRM1	9.50096		O00170	AIP	8.61768		P08574	CYC1	18.351		O00170	AIP	9.24262		Q96KG9-2	SCYL1	11.1531			Q96I24	FUBP3	15.5267		Q96KG9-2	SCYL1	15.5452		Q92769	HDAC2	9.27594
	P83731	RPL24	8.83931		Q96KG9-2	SCYL1	11.1707		Q96KG9-2	SCYL1	10.8115		Q16822	PCK2	8.16535		Q93009-3	USP7	9.50096		O15498	YKT6	5.96609		P83731	RPL24	11.1702		O15498	YKT6	4.9768		Q9UJS0	SLC25A13	14.1272			O00170	AIP	11.0905		Q9UJS0	SLC25A13	18.8179		O43290	SART1	17.7789
	Q9GZZ1	NAA50	8.83931		Q9UJS0	SLC25A13	25.3204		Q9UJS0	SLC25A13	19.9597		O15027	SEC16A	14.6976		Q96KG9-2	SCYL1	10.2318		P52306-5	RAP1GDS1	11.9322		Q9GZZ1	NAA50	11.1702		P52306-5	RAP1GDS1	11.3755		O60684	KPNA6;KPNA5	5.9483			O15498	YKT6	11.8298		O60684	KPNA6;KPNA5	10.6362		O75947	ATP5H	16.2329
	Q16822	PCK2	9.72324		O60684	KPNA6;KPNA5	9.68131		O60684	KPNA6;KPNA5	7.48489		P30530-2	AXL	4.89921		Q9UJS0	SLC25A13	2.19253		P54709	ATP1B3	7.95478		Q16822	PCK2	6.38295		P54709	ATP1B3	9.24262		O95394	PGM3	8.17891			P52306-5	RAP1GDS1	6.65428		O95394	PGM3	7.36352		P08574	CYC1	10.8219
	O15027	SEC16A	11.4911		O95394	PGM3	15.639		O95394	PGM3	8.31654		P49748-2	ACADVL	7.34882		O60684	KPNA6;KPNA5	8.77012		Q5JRX3-2	PITRM1	11.2693		O15027	SEC16A	12.7659		Q5JRX3-2	PITRM1	7.10971		P27144	AK4	11.8966			P54709	ATP1B3	12.5692		P27144	AK4	13.9089		P83731	RPL24	14.6869
	P30530-2	AXL	4.41965		P27144	AK4	8.93659		P27144	AK4	9.97985		Q92974-3	ARHGEF2	14.6976		O95394	PGM3	2.92337		Q93009-3	USP7	9.94348		P30530-2	AXL	5.58508		Q93009-3	USP7	9.24262		Q15942	ZYX	15.6143			Q5JRX3-2	PITRM1	14.7873		Q15942	ZYX	5.72718		Q9GZZ1	NAA50	11.5949
	P49748-2	ACADVL	7.07145		Q15942	ZYX	20.8521		Q15942	ZYX	13.3065		Q9H3S7	PTPN23	17.1472		P27144	AK4	12.4243		Q96KG9-2	SCYL1	11.9322		P49748-2	ACADVL	6.38295		Q96KG9-2	SCYL1	10.6646		Q92769	HDAC2	6.69183			Q93009-3	USP7	13.3086		Q92769	HDAC2	12.2725		Q16822	PCK2	9.27594
	Q92974-3	ARHGEF2	15.0268		Q92769	HDAC2	8.19188		Q92769	HDAC2	5.82158		Q9UKD2	MRTO4	7.34882		Q15942	ZYX	18.2711		Q9UJS0	SLC25A13	13.9209		Q92974-3	ARHGEF2	10.3723		Q9UJS0	SLC25A13	12.7975		O43290	SART1	13.3837			Q96KG9-2	SCYL1	14.0479		O43290	SART1	15.5452		O15027	SEC16A	13.9139
	Q9H3S7	PTPN23	14.1429		O43290	SART1	10.426		O43290	SART1	12.4748		O94973	AP2A2	15.5142		Q92769	HDAC2	5.84675		O60684	KPNA6;KPNA5	8.61768		Q9H3S7	PTPN23	15.1595		O60684	KPNA6;KPNA5	9.24262		O75947	ATP5H	14.8707			Q9UJS0	SLC25A13	13.3086		O75947	ATP5H	14.727		P49748-2	ACADVL	13.9139
	Q9UKD2	MRTO4	7.95538		O75947	ATP5H	8.93659		O75947	ATP5H	13.3065		Q07960	ARHGAP1	8.98189		O43290	SART1	8.77012		O95394	PGM3	7.29188		Q9UKD2	MRTO4	12.7659		O95394	PGM3	6.39874		P08574	CYC1	14.8707			O60684	KPNA6;KPNA5	9.61174		P08574	CYC1	11.4544		Q92974-3	ARHGEF2	14.6869
	O94973	AP2A2	15.9108		P08574	CYC1	14.8943		P08574	CYC1	13.3065		Q8NBJ5	COLGALT1	11.4315		O75947	ATP5H	13.886		P27144	AK4	10.6064		O94973	AP2A2	11.968		P27144	AK4	10.6646		P83731	RPL24	10.4095			O95394	PGM3	12.5692		P83731	RPL24	15.5452		Q9H3S7	PTPN23	7.72995
	Q07960	ARHGAP1	12.375		P83731	RPL24	8.93659		P83731	RPL24	11.6432		Q8WUF5	PPP1R13L	12.248		P08574	CYC1	16.0785		Q15942	ZYX	13.9209		Q07960	ARHGAP1	10.3723		Q15942	ZYX	20.6182		Q9GZZ1	NAA50	10.4095			P27144	AK4	13.3086		Q9GZZ1	NAA50	8.99986		Q9UKD2	MRTO4	11.5949
	Q8NBJ5	COLGALT1	11.4911		Q9GZZ1	NAA50	9.68131		Q9GZZ1	NAA50	9.14819		Q9UJ70	NAGK	4.89921		P83731	RPL24	10.9626		Q92769	HDAC2	7.29188		Q8NBJ5	COLGALT1	7.97869		Q92769	HDAC2	5.68777		Q16822	PCK2	3.71769			Q15942	ZYX	8.13301		Q16822	PCK2	15.5452		O94973	AP2A2	4.63797
	Q8WUF5	PPP1R13L	7.95538		Q16822	PCK2	14.1496		Q16822	PCK2	4.15827		Q8TAQ2	SMARCC2	9.79842		Q9GZZ1	NAA50	12.4243		O43290	SART1	13.258		Q8WUF5	PPP1R13L	9.57443		O43290	SART1	12.0865		O15027	SEC16A	14.8707			Q92769	HDAC2	14.0479		O15027	SEC16A	16.3634		Q07960	ARHGAP1	9.27594
	Q9UJ70	NAGK	5.30358		O15027	SEC16A	14.1496		O15027	SEC16A	14.1381		P18583-5	SON	4.89921		O15027	SEC16A	12.4243		O75947	ATP5H	13.258		Q9UJ70	NAGK	5.58508		O75947	ATP5H	14.9304		P30530-2	AXL	6.69183			O43290	SART1	9.61174		P49748-2	ACADVL	17.1816		Q8NBJ5	COLGALT1	9.27594
	Q8TAQ2	SMARCC2	10.6072		P30530-2	AXL	5.95773		P30530-2	AXL	5.82158		P37108	SRP14	12.248		P30530-2	AXL	4.38506		P08574	CYC1	11.9322		Q8TAQ2	SMARCC2	7.18082		P08574	CYC1	17.7743		P49748-2	ACADVL	7.43537			O75947	ATP5H	11.8298		Q92974-3	ARHGEF2	13.0907		Q8WUF5	PPP1R13L	20.0979
	P18583-5	SON	8.83931		P49748-2	ACADVL	23.0862		P49748-2	ACADVL	7.48489		Q99436	PSMB7	4.08268		P49748-2	ACADVL	2.19253		P83731	RPL24	11.2693		P18583-5	SON	6.38295		P83731	RPL24	10.6646		Q92974-3	ARHGEF2	14.1272			P08574	CYC1	14.0479		Q9H3S7	PTPN23	6.54535		Q9UJ70	NAGK	10.8219
	P37108	SRP14	10.6072		Q92974-3	ARHGEF2	13.4049		Q92974-3	ARHGEF2	14.1381		O75822	EIF3J	10.615		Q92974-3	ARHGEF2	13.1552		Q9GZZ1	NAA50	8.61768		P37108	SRP14	13.5638		Q9GZZ1	NAA50	7.10971		Q9H3S7	PTPN23	17.1014			P83731	RPL24	12.5692		Q9UKD2	MRTO4	10.6362		Q8TAQ2	SMARCC2	8.50294
	Q99436	PSMB7	3.53572		Q9H3S7	PTPN23	15.639		Q9H3S7	PTPN23	19.9597		O95163	IKBKAP	13.0646		Q9H3S7	PTPN23	14.6169		Q16822	PCK2	5.96609		Q99436	PSMB7	7.18082		Q16822	PCK2	2.84388		Q9UKD2	MRTO4	11.8966			Q9GZZ1	NAA50	9.61174		O94973	AP2A2	8.18169		P18583-5	SON	23.1898
	O75822	EIF3J	9.72324		Q9UKD2	MRTO4	9.68131		Q9UKD2	MRTO4	9.14819		P13861-2	PRKAR2A	9.79842		Q9UKD2	MRTO4	13.886		O15027	SEC16A	9.28058		O75822	EIF3J	9.57443		O15027	SEC16A	13.5084		O94973	AP2A2	17.1014			Q16822	PCK2	20.7022		Q07960	ARHGAP1	6.54535		P37108	SRP14	10.0489
	O95163	IKBKAP	12.375		O94973	AP2A2	13.4049		O94973	AP2A2	14.1381		P16083	NQO2	6.53228		O94973	AP2A2	13.1552		P30530-2	AXL	5.30319		O95163	IKBKAP	11.1702		P30530-2	AXL	4.9768		Q07960	ARHGAP1	6.69183			O15027	SEC16A	14.7873		Q8NBJ5	COLGALT1	10.6362		CON__P02768-1	ALB	6.18396
	P13861-2	PRKAR2A	9.72324		Q07960	ARHGAP1	8.93659		Q07960	ARHGAP1	8.31654		P62913	RPL11	7.34882		Q07960	ARHGAP1	10.2318		P49748-2	ACADVL	9.94348		P13861-2	PRKAR2A	8.77656		P49748-2	ACADVL	7.10971		Q8NBJ5	COLGALT1	9.66598			P49748-2	ACADVL	24.399		Q8WUF5	PPP1R13L	15.5452		O60218	AKR1B10	12.3679
	P16083	NQO2	5.30358		Q8NBJ5	COLGALT1	10.426		Q8NBJ5	COLGALT1	13.3065		Q9NTI5-2	PDS5B	8.98189		Q8NBJ5	COLGALT1	7.30843		Q92974-3	ARHGEF2	11.2693		P16083	NQO2	7.97869		Q92974-3	ARHGEF2	11.3755		Q8WUF5	PPP1R13L	9.66598			Q92974-3	ARHGEF2	10.3511		Q9UJ70	NAGK	14.727		P21741	MDK	2.31898
	P62913	RPL11	9.72324		Q8WUF5	PPP1R13L	7.44716		Q8WUF5	PPP1R13L	9.97985		O14974	PPP1R12A	20.4134		Q8WUF5	PPP1R13L	13.1552		Q9H3S7	PTPN23	17.8983		P62913	RPL11	11.1702		Q9H3S7	PTPN23	14.9304		Q9UJ70	NAGK	3.71769			Q9H3S7	PTPN23	5.17555		Q8TAQ2	SMARCC2	11.4544		Q99436	PSMB7	5.41096
	Q9NTI5-2	PDS5B	9.72324		Q9UJ70	NAGK	4.4683		Q9UJ70	NAGK	4.98992		P02545-2	LMNA	8.16535		Q9UJ70	NAGK	6.57759		Q9UKD2	MRTO4	11.2693		Q9NTI5-2	PDS5B	10.3723		Q9UKD2	MRTO4	12.0865		Q8TAQ2	SMARCC2	11.8966			Q9UKD2	MRTO4	10.3511		P18583-5	SON	18.8179		O75822	EIF3J	6.18396
	O14974	PPP1R12A	14.1429		Q8TAQ2	SMARCC2	9.68131		Q8TAQ2	SMARCC2	7.48489		P50416-2	CPT1A	13.0646		P04066	FUCA1	2.19253		O94973	AP2A2	14.5838		O14974	PPP1R12A	14.3616		O94973	AP2A2	15.6414		P18583-5	SON	10.4095			O94973	AP2A2	6.65428		P37108	SRP14	6.54535		O95163	IKBKAP	10.8219
	P02545-2	LMNA	7.07145		P18583-5	SON	7.44716		P18583-5	SON	9.14819		Q9BS26	ERP44	12.248		Q8TAQ2	SMARCC2	7.30843		Q07960	ARHGAP1	9.28058		P02545-2	LMNA	8.77656		Q07960	ARHGAP1	9.24262		P37108	SRP14	14.8707			Q07960	ARHGAP1	11.8298		CON__P02768-1	ALB	8.18169		P13861-2	PRKAR2A	6.95695
	P50416-2	CPT1A	10.6072		P37108	SRP14	10.426		P37108	SRP14	15.8014		Q9BTT0-3	ANP32E	9.79842		P18583-5	SON	8.77012		Q8NBJ5	COLGALT1	12.5951		P50416-2	CPT1A	12.7659		Q8NBJ5	COLGALT1	7.82068		Q99436	PSMB7	8.17891			Q8NBJ5	COLGALT1	11.8298		O60218	AKR1B10	9.81803		P16083	NQO2	10.8219
	Q9BS26	ERP44	9.72324		Q99436	PSMB7	5.95773		Q99436	PSMB7	4.15827		Q86UE4	MTDH	14.6976		P37108	SRP14	13.886		Q8WUF5	PPP1R13L	10.6064		Q9BS26	ERP44	7.97869		Q8WUF5	PPP1R13L	8.53165		O75822	EIF3J	5.9483			Q8WUF5	PPP1R13L	17.0054		P21741	MDK	3.27268		P62913	RPL11	15.4599
	Q9BTT0-3	ANP32E	7.95538		O75822	EIF3J	8.19188		O75822	EIF3J	7.48489		P0DPI2	NA	1.63307		Q99436	PSMB7	9.50096		Q9UJ70	NAGK	5.30319		Q9BTT0-3	ANP32E	7.97869		Q9UJ70	NAGK	4.9768		O95163	IKBKAP	12.6401			Q9UJ70	NAGK	15.5267		Q99436	PSMB7	4.90902		Q9NTI5-2	PDS5B	14.6869
	Q86UE4	MTDH	13.259		O95163	IKBKAP	12.6602		O95163	IKBKAP	11.6432		Q13404	UBE2V1	7.34882		O75822	EIF3J	8.77012		P04066	FUCA1	1.3258		Q86UE4	MTDH	18.351		Q8TAQ2	SMARCC2	12.0865		P13861-2	PRKAR2A	7.43537			Q8TAQ2	SMARCC2	6.65428		O75822	EIF3J	5.72718		O14974	PPP1R12A	6.18396
	P0DPI2	NA	1.76786		P13861-2	PRKAR2A	6.70245		P13861-2	PRKAR2A	9.14819		Q70J99-3	UNC13D	24.4961		O95163	IKBKAP	12.4243		Q8TAQ2	SMARCC2	8.61768		P0DPI2	NA	3.19148		P18583-5	SON	5.68777		P16083	NQO2	6.69183			P18583-5	SON	11.8298		O95163	IKBKAP	6.54535		P02545-2	LMNA	6.18396
	Q13404	UBE2V1	7.95538		P16083	NQO2	2.23415		P16083	NQO2	4.15827		Q9BTW9	TBCD	10.615		P13861-2	PRKAR2A	10.9626		P18583-5	SON	7.95478		Q13404	UBE2V1	8.77656		P37108	SRP14	12.7975		P62913	RPL11	9.66598			P37108	SRP14	6.65428		P13861-2	PRKAR2A	7.36352		P50416-2	CPT1A	19.3249
	Q70J99-3	UNC13D	22.9822		P62913	RPL11	7.44716		P62913	RPL11	8.31654		P05161	ISG15	8.98189		P16083	NQO2	6.57759		P37108	SRP14	13.258		Q70J99-3	UNC13D	22.3403		Q99436	PSMB7	7.10971		Q9NTI5-2	PDS5B	11.1531			CON__P02768-1	ALB	5.91492		P16083	NQO2	7.36352		Q9BS26	ERP44	8.50294
	Q9BTW9	TBCD	10.6072		Q9NTI5-2	PDS5B	10.426		Q9NTI5-2	PDS5B	8.31654		Q13510-2	ASAH1	1.63307		P62913	RPL11	11.6935		Q99436	PSMB7	7.29188		Q9BTW9	TBCD	11.1702		O75822	EIF3J	7.10971		O14974	PPP1R12A	20.0755			O60218	AKR1B10	15.5267		P62913	RPL11	13.0907		Q9BTT0-3	ANP32E	10.0489
	P05161	ISG15	8.83931		O14974	PPP1R12A	14.1496		O14974	PPP1R12A	20.7913		Q13867	BLMH	6.53228		Q9NTI5-2	PDS5B	9.50096		O75822	EIF3J	9.94348		P05161	ISG15	8.77656		O95163	IKBKAP	17.0633		P02545-2	LMNA	8.92245			P21741	MDK	2.95746		Q9NTI5-2	PDS5B	17.9997		Q86UE4	MTDH	7.72995
	Q13867	BLMH	7.95538		P02545-2	LMNA	16.3838		P02545-2	LMNA	6.65323		Q9NZL4	HSPBP1	8.98189		O14974	PPP1R12A	19.0019		O95163	IKBKAP	13.258		Q13510-2	ASAH1	1.59574		P13861-2	PRKAR2A	11.3755		P50416-2	CPT1A	8.92245			Q99436	PSMB7	2.95746		O14974	PPP1R12A	5.72718		P0DPI2	NA	18.5519
	Q9NZL4	HSPBP1	7.95538		P50416-2	CPT1A	9.68131		P50416-2	CPT1A	10.8115		P31151	S100A7	1.63307		P02545-2	LMNA	4.38506		P13861-2	PRKAR2A	9.94348		Q13867	BLMH	5.58508		P16083	NQO2	7.82068		Q9BS26	ERP44	8.17891			O75822	EIF3J	7.39365		P02545-2	LMNA	4.09085		Q13404	UBE2V1	7.72995
	P31151	S100A7	1.76786		Q9BS26	ERP44	6.70245		Q9BS26	ERP44	9.97985		Q16658	FSCN1	8.16535		P50416-2	CPT1A	9.50096		P16083	NQO2	6.62899		Q9NZL4	HSPBP1	7.97869		P62913	RPL11	9.24262		Q9BTT0-3	ANP32E	9.66598			O95163	IKBKAP	8.87238		P50416-2	CPT1A	13.9089		Q70J99-3	UNC13D	6.18396
	Q16658	FSCN1	12.375		Q9BTT0-3	ANP32E	8.93659		Q9BTT0-3	ANP32E	9.97985		P36507	MAP2K2	16.3307		Q9BS26	ERP44	7.30843		P62913	RPL11	9.28058		Q16658	FSCN1	11.1702		Q9NTI5-2	PDS5B	10.6646		Q86UE4	MTDH	19.332			P13861-2	PRKAR2A	6.65428		Q9BS26	ERP44	7.36352		Q9BTW9	TBCD	12.3679
	P36507	MAP2K2	10.6072		Q86UE4	MTDH	28.2992		Q86UE4	MTDH	18.2964		Q15404	RSU1	8.16535		Q9BTT0-3	ANP32E	10.2318		Q9NTI5-2	PDS5B	7.95478		P17900	GM2A	1.59574		O14974	PPP1R12A	14.9304		P0DPI2	NA	5.20476			P16083	NQO2	7.39365		Q9BTT0-3	ANP32E	13.0907		Q13510-2	ASAH1	3.86497
	Q15404	RSU1	6.18752		P0DPI2	NA	2.23415		P0DPI2	NA	2.49496		P61313	RPL15	9.79842		Q86UE4	MTDH	14.6169		O14974	PPP1R12A	18.5612		P36507	MAP2K2	14.3616		P02545-2	LMNA	9.24262		Q13404	UBE2V1	6.69183			P62913	RPL11	10.3511		Q86UE4	MTDH	6.54535		Q9NZL4	HSPBP1	11.5949
	P61313	RPL15	9.72324		Q13404	UBE2V1	6.70245		Q13404	UBE2V1	7.48489		P43304	GPD2	12.248		P0DPI2	NA	4.38506		P02545-2	LMNA	8.61768		Q15404	RSU1	11.968		P50416-2	CPT1A	7.82068		Q70J99-3	UNC13D	20.0755			Q9NTI5-2	PDS5B	11.8298		P0DPI2	NA	19.6361		P31151	S100A7	22.4168
	P43304	GPD2	14.1429		Q70J99-3	UNC13D	17.8732		Q70J99-3	UNC13D	20.7913		P62633-2	CNBP	8.16535		Q13404	UBE2V1	8.03927		P50416-2	CPT1A	10.6064		P61313	RPL15	8.77656		Q9BS26	ERP44	6.39874		Q93063	EXT2	1.48707			O14974	PPP1R12A	5.91492		Q13404	UBE2V1	5.72718		P17900	GM2A	5.41096
	P62633-2	CNBP	8.83931		Q9BTW9	TBCD	8.93659		Q9BTW9	TBCD	9.14819		Q14240	EIF4A2	8.16535		Q70J99-3	UNC13D	21.1945		Q9BS26	ERP44	9.28058		P43304	GPD2	11.968		Q9BTT0-3	ANP32E	10.6646		Q9BTW9	TBCD	8.17891			P02545-2	LMNA	4.43619		Q70J99-3	UNC13D	4.09085		P36507	MAP2K2	10.8219
	Q14240	EIF4A2	7.95538		P05161	ISG15	14.8943		P05161	ISG15	12.4748		Q9H3K6	BOLA2	5.71575		Q9BTW9	TBCD	9.50096		Q9BTT0-3	ANP32E	9.94348		P62633-2	CNBP	7.18082		Q86UE4	MTDH	18.4852		P05161	ISG15	13.3837			P50416-2	CPT1A	14.0479		Q9BTW9	TBCD	7.36352		Q15404	RSU1	9.27594
	Q9H3K6	BOLA2	5.30358		Q13510-2	ASAH1	1.48943		Q13510-2	ASAH1	1.66331		P52788	SMS	8.16535		P05161	ISG15	11.6935		Q86UE4	MTDH	15.9096		Q14240	EIF4A2	10.3723		P0DPI2	NA	4.26583		Q13510-2	ASAH1	2.23061			Q9BS26	ERP44	5.91492		P05161	ISG15	1.63634		P61313	RPL15	10.8219
	P52788	SMS	7.07145		Q13867	BLMH	5.21301		Q13867	BLMH	5.82158		P84095	RHOG	14.6976		Q13510-2	ASAH1	1.46169		P0DPI2	NA	5.30319		Q9H3K6	BOLA2	7.18082		Q13404	UBE2V1	7.10971		Q13867	BLMH	3.71769			Q9BTT0-3	ANP32E	8.13301		Q13510-2	ASAH1	1.63634		Q13228	SELENBP1	10.8219
	P84095	RHOG	9.72324		Q9NZL4	HSPBP1	3.72358		Q9NZL4	HSPBP1	7.48489		Q9ULA0-2	DNPEP	4.08268		Q13867	BLMH	10.2318		Q13404	UBE2V1	7.95478		P52788	SMS	7.18082		Q70J99-3	UNC13D	23.462		Q9NZL4	HSPBP1	4.46122			Q86UE4	MTDH	10.3511		Q9NZL4	HSPBP1	13.0907		P43304	GPD2	11.5949
	Q9ULA0-2	DNPEP	3.53572		Q16658	FSCN1	8.93659		Q16658	FSCN1	9.14819		P68400	CSNK2A1;CSNK2A3	12.248		Q9NZL4	HSPBP1	6.57759		Q70J99-3	UNC13D	17.2354		P84095	RHOG	14.3616		Q9BTW9	TBCD	10.6646		P31151	S100A7	1.48707			P0DPI2	NA	16.266		P31151	S100A7	17.9997		P62633-2	CNBP	8.50294
	P68400	CSNK2A1;CSNK2A3	11.4911		P36507	MAP2K2	12.6602		P17900	GM2A	2.49496		P08754	GNAI3	5.71575		Q16658	FSCN1	11.6935		Q9BTW9	TBCD	9.94348		Q9ULA0-2	DNPEP	4.78721		P05161	ISG15	13.5084		Q16658	FSCN1	9.66598			Q13404	UBE2V1	5.91492		P17900	GM2A	2.45451		Q14240	EIF4A2	3.86497
	P08754	GNAI3	4.41965		Q15404	RSU1	6.70245		P36507	MAP2K2	16.6331		P15313	ATP6V1B1	4.08268		P17900	GM2A	2.19253		P05161	ISG15	11.9322		P68400	CSNK2A1;CSNK2A3	9.57443		Q13510-2	ASAH1	2.13291		P17900	GM2A	2.23061			Q70J99-3	UNC13D	5.91492		P36507	MAP2K2	8.99986		Q9H3K6	BOLA2	9.27594
	P15313	ATP6V1B1	5.30358		P61313	RPL15	6.70245		Q15404	RSU1	7.48489		Q15067	ACOX1	5.71575		P36507	MAP2K2	16.0785		Q13510-2	ASAH1	1.9887		P08754	GNAI3	8.77656		Q13867	BLMH	4.26583		P36507	MAP2K2	11.1531			Q9BTW9	TBCD	8.13301		Q15404	RSU1	8.99986		P52788	SMS	3.86497
	Q15067	ACOX1	4.41965		P43304	GPD2	20.8521		P61313	RPL15	6.65323		Q99985	SEMA3C	1.63307		Q15404	RSU1	13.1552		Q13867	BLMH	5.96609		P15313	ATP6V1B1	3.19148		Q9NZL4	HSPBP1	6.39874		Q15404	RSU1	5.9483			P05161	ISG15	1.47873		P61313	RPL15	11.4544		P84095	RHOG	6.18396
	Q99985	SEMA3C	2.65179		P62633-2	CNBP	5.95773		Q13228	SELENBP1	1.66331		O14828	SCAMP3	12.248		P61313	RPL15	10.9626		Q9NZL4	HSPBP1	5.96609		Q15067	ACOX1	4.78721		Q16658	FSCN1	9.95359		P61313	RPL15	12.6401			Q13510-2	ASAH1	3.69682		Q13228	SELENBP1	5.72718		Q9ULA0-2	DNPEP	3.09198
	O14828	SCAMP3	14.1429		Q14240	EIF4A2	7.44716		P43304	GPD2	11.6432		P50914	RPL14	6.53228		P43304	GPD2	10.9626		Q16658	FSCN1	9.28058		Q99985	SEMA3C	2.39361		P17900	GM2A	2.13291		P43304	GPD2	11.1531			Q13867	BLMH	1.47873		P43304	GPD2	10.6362		P68400	CSNK2A1;CSNK2A3	9.27594
	P50914	RPL14	7.95538		Q9H3K6	BOLA2	6.70245		P62633-2	CNBP	5.82158		P61970	NUTF2	7.34882		P62633-2	CNBP	7.30843		P17900	GM2A	2.65159		O14828	SCAMP3	11.968		P36507	MAP2K2	16.3523		P62633-2	CNBP	7.43537			Q9NZL4	HSPBP1	16.266		P62633-2	CNBP	7.36352		P08754	GNAI3	10.8219
	P61970	NUTF2	3.53572		P52788	SMS	5.21301		Q14240	EIF4A2	9.14819		Q13155	AIMP2	10.615		Q14240	EIF4A2	8.77012		P36507	MAP2K2	15.9096		P50914	RPL14	8.77656		Q15404	RSU1	9.95359		Q14240	EIF4A2	5.9483			P31151	S100A7	11.8298		Q14240	EIF4A2	4.90902		P15313	ATP6V1B1	15.4599
	Q13155	AIMP2	9.72324		P84095	RHOG	10.426		Q9H3K6	BOLA2	8.31654		Q9BYT8	NLN	4.89921		Q9H3K6	BOLA2	8.03927		Q15404	RSU1	9.94348		P61970	NUTF2	7.18082		P61313	RPL15	8.53165		Q9H3K6	BOLA2	7.43537			P17900	GM2A	4.43619		Q9H3K6	BOLA2	9.81803		Q15067	ACOX1	20.8709
	Q9BYT8	NLN	5.30358		Q9ULA0-2	DNPEP	2.97886		P52788	SMS	6.65323		Q9NYL9	TMOD3	13.8811		P52788	SMS	8.77012		P61313	RPL15	9.28058		Q13155	AIMP2	9.57443		Q13228	SELENBP1	1.42194		P52788	SMS	3.71769			P36507	MAP2K2	11.0905		P52788	SMS	5.72718		O14828	SCAMP3	7.72995
	Q9NYL9	TMOD3	10.6072		P68400	CSNK2A1;CSNK2A3	9.68131		P84095	RHOG	10.8115		P13804	ETFA	10.615		P84095	RHOG	13.1552		Q13228	SELENBP1	1.3258		Q9BYT8	NLN	4.78721		P43304	GPD2	14.9304		P84095	RHOG	14.1272			Q15404	RSU1	10.3511		P84095	RHOG	4.90902		P50914	RPL14	10.0489
	P13804	ETFA	9.72324		P08754	GNAI3	4.4683		Q9ULA0-2	DNPEP	3.32662		P25685	DNAJB1	8.98189		Q9ULA0-2	DNPEP	4.38506		P43304	GPD2	13.9209		Q9NYL9	TMOD3	10.3723		P62633-2	CNBP	7.10971		Q9ULA0-2	DNPEP	2.97415			P61313	RPL15	8.13301		Q9ULA0-2	DNPEP	6.54535		P61970	NUTF2	8.50294
	P25685	DNAJB1	13.259		P15313	ATP6V1B1	1.48943		P68400	CSNK2A1;CSNK2A3	9.97985		P29218-3	IMPA1	10.615		P68400	CSNK2A1;CSNK2A3	10.2318		P62633-2	CNBP	5.96609		P13804	ETFA	13.5638		Q14240	EIF4A2	6.39874		P68400	CSNK2A1;CSNK2A3	8.92245			Q13228	SELENBP1	7.39365		P68400	CSNK2A1;CSNK2A3	9.81803		Q13155	AIMP2	11.5949
	P29218-3	IMPA1	8.83931		Q15067	ACOX1	1.48943		P08754	GNAI3	5.82158		Q9H2U2	PPA2	13.8811		P08754	GNAI3	6.57759		Q14240	EIF4A2	6.62899		P25685	DNAJB1	11.1702		Q9H3K6	BOLA2	8.53165		P08754	GNAI3	6.69183			P43304	GPD2	14.0479		P08754	GNAI3	12.2725		Q9BYT8	NLN	10.0489
	Q9H2U2	PPA2	12.375		Q86SR1	GALNT10	2.97886		P15313	ATP6V1B1	3.32662		Q9UBM7	DHCR7	10.615		P15313	ATP6V1B1	2.19253		Q9H3K6	BOLA2	7.95478		P29218-3	IMPA1	12.7659		P52788	SMS	7.10971		P15313	ATP6V1B1	1.48707			P62633-2	CNBP	6.65428		P15313	ATP6V1B1	13.9089		Q9NYL9	TMOD3	4.63797
	Q9UBM7	DHCR7	11.4911		O14828	SCAMP3	12.6602		Q15067	ACOX1	3.32662		P18031	PTPN1	13.8811		Q15067	ACOX1	6.57759		P52788	SMS	9.28058		Q9H2U2	PPA2	14.3616		P84095	RHOG	11.3755		Q15067	ACOX1	3.71769			Q14240	EIF4A2	6.65428		Q15067	ACOX1	21.2724		P13804	ETFA	12.3679
	P18031	PTPN1	15.0268		P50914	RPL14	5.95773		Q99985	SEMA3C	1.66331		Q13423	NNT	15.5142		Q86SR1	GALNT10	1.46169		P84095	RHOG	11.9322		Q9UBM7	DHCR7	11.968		Q9ULA0-2	DNPEP	4.9768		Q99985	SEMA3C	2.97415			Q9H3K6	BOLA2	6.65428		O14828	SCAMP3	10.6362		P25685	DNAJB1	11.5949
	Q13423	NNT	15.0268		P61970	NUTF2	5.95773		O14828	SCAMP3	9.14819		Q16629-3	SRSF7	8.16535		O14828	SCAMP3	12.4243		Q9ULA0-2	DNPEP	3.31449		P18031	PTPN1	15.1595		P68400	CSNK2A1;CSNK2A3	11.3755		O14828	SCAMP3	14.1272			P52788	SMS	9.61174		P50914	RPL14	10.6362		P29218-3	IMPA1	3.86497
	Q16629-3	SRSF7	7.95538		Q13155	AIMP2	5.95773		P50914	RPL14	8.31654		Q8NBJ7	SUMF2	3.26614		P50914	RPL14	9.50096		P68400	CSNK2A1;CSNK2A3	8.61768		Q13423	NNT	11.1702		P08754	GNAI3	7.82068		P50914	RPL14	9.66598			P84095	RHOG	7.39365		P61970	NUTF2	8.18169		Q9H2U2	PPA2	3.86497
	Q8NBJ7	SUMF2	5.30358		Q9BYT8	NLN	3.72358		P61970	NUTF2	4.98992		Q9UBQ5	EIF3K	5.71575		P61970	NUTF2	11.6935		P08754	GNAI3	4.64029		Q16629-3	SRSF7	8.77656		P15313	ATP6V1B1	3.55486		P61970	NUTF2	9.66598			Q9ULA0-2	DNPEP	5.91492		Q13155	AIMP2	11.4544		Q9UBM7	DHCR7	18.5519
	Q9UBQ5	EIF3K	5.30358		Q9NYL9	TMOD3	8.19188		Q13155	AIMP2	6.65323		O15511	ARPC5	5.71575		Q13155	AIMP2	7.30843		P15313	ATP6V1B1	3.31449		Q8NBJ7	SUMF2	3.98935		Q15067	ACOX1	4.26583		Q13155	AIMP2	8.17891			P68400	CSNK2A1;CSNK2A3	11.8298		Q9BYT8	NLN	4.90902		P18031	PTPN1	4.63797
	O15511	ARPC5	3.53572		P13804	ETFA	8.93659		Q9NYL9	TMOD3	9.97985		O75531	BANF1	8.16535		Q9BYT8	NLN	5.84675		Q15067	ACOX1	4.64029		Q9UBQ5	EIF3K	9.57443		Q86SR1	GALNT10	1.42194		Q9BYT8	NLN	4.46122			P08754	GNAI3	11.8298		Q9NYL9	TMOD3	5.72718		Q13423	NNT	12.3679
	O75531	BANF1	4.41965		P25685	DNAJB1	7.44716		P13804	ETFA	9.14819		P23921	RRM1	16.3307		Q9NYL9	TMOD3	12.4243		Q99985	SEMA3C	3.31449		O15511	ARPC5	6.38295		Q99985	SEMA3C	1.42194		Q9NYL9	TMOD3	9.66598			P15313	ATP6V1B1	12.5692		P13804	ETFA	13.9089		Q16629-3	SRSF7	8.50294
	P23921	RRM1	11.4911		P29218-3	IMPA1	5.95773		P25685	DNAJB1	9.14819		P48634	PRRC2A	13.0646		P13804	ETFA	12.4243		O14828	SCAMP3	10.6064		O75531	BANF1	10.3723		O14828	SCAMP3	9.95359		P13804	ETFA	9.66598			Q15067	ACOX1	23.6597		P25685	DNAJB1	11.4544		Q8NBJ7	SUMF2	10.8219
	P48634	PRRC2A	13.259		Q9H2U2	PPA2	9.68131		P29218-3	IMPA1	11.6432		Q13509	TUBB3	15.5142		P25685	DNAJB1	12.4243		P50914	RPL14	9.28058		P23921	RRM1	8.77656		P50914	RPL14	9.95359		P25685	DNAJB1	6.69183			O14828	SCAMP3	9.61174		P29218-3	IMPA1	3.27268		Q9UBQ5	EIF3K	11.5949
	Q13509	TUBB3	16.7947		Q9UBM7	DHCR7	8.93659		Q9H2U2	PPA2	9.14819		O75146	HIP1R	16.3307		P29218-3	IMPA1	10.9626		P61970	NUTF2	7.95478		P48634	PRRC2A	8.77656		P61970	NUTF2	14.2194		P29218-3	IMPA1	11.8966			P50914	RPL14	6.65428		Q9H2U2	PPA2	6.54535		O15511	ARPC5	10.0489
	O75146	HIP1R	13.259		P18031	PTPN1	15.639		Q9UBM7	DHCR7	9.14819		Q14CX7	NAA25	7.34882		Q9H2U2	PPA2	13.1552		Q13155	AIMP2	9.94348		Q13509	TUBB3	15.9574		Q13155	AIMP2	7.82068		Q9H2U2	PPA2	10.4095			P61970	NUTF2	5.91492		Q9UBM7	DHCR7	17.1816		O75531	BANF1	15.4599
	Q14CX7	NAA25	6.18752		Q13423	NNT	14.8943		P18031	PTPN1	12.4748		Q07954	LRP1	2.44961		Q9UBM7	DHCR7	5.84675		Q9BYT8	NLN	2.65159		O75146	HIP1R	13.5638		Q9BYT8	NLN	5.68777		Q9UBM7	DHCR7	8.17891			Q13155	AIMP2	13.3086		P18031	PTPN1	10.6362		P23921	RRM1	11.5949
	Q07954	LRP1	2.65179		Q16629-3	SRSF7	6.70245		Q13423	NNT	19.128		Q13751	LAMB3	1.63307		P18031	PTPN1	19.7328		Q9NYL9	TMOD3	13.9209		Q14CX7	NAA25	3.98935		Q9NYL9	TMOD3	9.95359		P18031	PTPN1	11.8966			Q9BYT8	NLN	8.87238		Q13423	NNT	11.4544		P48634	PRRC2A	15.4599
	Q13751	LAMB3	1.76786		Q8NBJ7	SUMF2	4.4683		Q16629-3	SRSF7	8.31654		Q3ZCM7	TUBB8	12.248		Q13423	NNT	13.886		P13804	ETFA	9.28058		Q07954	LRP1	2.39361		P13804	ETFA	7.82068		Q13423	NNT	15.6143			Q9NYL9	TMOD3	11.0905		Q16629-3	SRSF7	11.4544		Q13509	TUBB3	3.09198
	Q3ZCM7	TUBB8	11.4911		Q9UBQ5	EIF3K	4.4683		Q8NBJ7	SUMF2	4.98992		O15372	EIF3H	10.615		Q16629-3	SRSF7	6.57759		P25685	DNAJB1	9.28058		Q13751	LAMB3	3.98935		P25685	DNAJB1	8.53165		Q16629-3	SRSF7	7.43537			P13804	ETFA	14.0479		Q8NBJ7	SUMF2	15.5452		O75146	HIP1R	8.50294
	O15372	EIF3H	12.375		O15511	ARPC5	8.19188		Q9UBQ5	EIF3K	7.48489		O75131	CPNE3	13.8811		Q8NBJ7	SUMF2	5.84675		P29218-3	IMPA1	11.2693		Q3ZCM7	TUBB8	7.97869		P29218-3	IMPA1	9.24262		Q8NBJ7	SUMF2	3.71769			P25685	DNAJB1	15.5267		Q9UBQ5	EIF3K	8.18169		Q14CX7	NAA25	5.41096
	O75131	CPNE3	14.1429		O75531	BANF1	7.44716		O15511	ARPC5	7.48489		Q9Y5L0	TNPO3	4.89921		Q9UBQ5	EIF3K	9.50096		Q9H2U2	PPA2	12.5951		O15372	EIF3H	11.968		Q9H2U2	PPA2	11.3755		Q9UBQ5	EIF3K	9.66598			P29218-3	IMPA1	2.95746		O15511	ARPC5	7.36352		Q3ZCM7	TUBB8	9.27594
	Q9Y5L0	TNPO3	4.41965		P23921	RRM1	2.97886		O75531	BANF1	5.82158		Q14694	USP10	8.98189		O15511	ARPC5	14.6169		Q9UBM7	DHCR7	7.29188		O75131	CPNE3	13.5638		Q9UBM7	DHCR7	9.24262		O15511	ARPC5	10.4095			Q9H2U2	PPA2	8.13301		O75531	BANF1	11.4544		O15372	EIF3H	6.95695
	Q14694	USP10	7.95538		P48634	PRRC2A	8.19188		P23921	RRM1	4.98992		Q6WCQ1-2	MPRIP	15.5142		O75531	BANF1	13.886		P18031	PTPN1	10.6064		Q9Y5L0	TNPO3	6.38295		P18031	PTPN1	13.5084		O75531	BANF1	7.43537			Q9UBM7	DHCR7	15.5267		P23921	RRM1	12.2725		O75131	CPNE3	6.95695
	Q6WCQ1-2	MPRIP	13.259		Q13509	TUBB3	13.4049		P48634	PRRC2A	14.9698		O00764	PDXK	5.71575		P23921	RRM1	4.38506		Q13423	NNT	14.5838		Q14694	USP10	7.97869		Q13423	NNT	16.3523		P23921	RRM1	6.69183			P18031	PTPN1	8.87238		P48634	PRRC2A	12.2725		Q9Y5L0	TNPO3	9.27594
	O00764	PDXK	4.41965		O75146	HIP1R	8.93659		Q13509	TUBB3	14.9698		O75844	ZMPSTE24	8.16535		P48634	PRRC2A	8.03927		Q16629-3	SRSF7	7.95478		Q6WCQ1-2	MPRIP	15.1595		Q16629-3	SRSF7	7.10971		P48634	PRRC2A	10.4095			Q13423	NNT	7.39365		Q13509	TUBB3	4.09085		Q14694	USP10	13.1409
	O75844	ZMPSTE24	7.07145		Q14CX7	NAA25	6.70245		O75146	HIP1R	10.8115		Q00796	SORD	11.4315		Q13509	TUBB3	17.5402		Q8NBJ7	SUMF2	4.64029		O00764	PDXK	4.78721		Q8NBJ7	SUMF2	4.9768		Q13509	TUBB3	12.6401			Q16629-3	SRSF7	8.87238		O75146	HIP1R	8.99986		Q6WCQ1-2	MPRIP	4.63797
	Q00796	SORD	13.259		Q07954	LRP1	5.95773		Q14CX7	NAA25	5.82158		Q9HAV7	GRPEL1	8.16535		O75146	HIP1R	11.6935		Q9UBQ5	EIF3K	9.94348		O75844	ZMPSTE24	5.58508		Q9UBQ5	EIF3K	8.53165		O75146	HIP1R	9.66598			Q8NBJ7	SUMF2	10.3511		Q14CX7	NAA25	4.09085		O00764	PDXK	9.27594
	Q9HAV7	GRPEL1	6.18752		Q13751	LAMB3	2.97886		Q07954	LRP1	2.49496		Q9Y2B0	CNPY2	6.53228		Q14CX7	NAA25	5.84675		O15511	ARPC5	9.94348		Q00796	SORD	11.1702		O15511	ARPC5	12.0865		Q14CX7	NAA25	8.17891			Q9UBQ5	EIF3K	8.87238		Q3ZCM7	TUBB8	6.54535		O75844	ZMPSTE24	19.3249
	Q9Y2B0	CNPY2	6.18752		Q3ZCM7	TUBB8	10.426		Q13751	LAMB3	7.48489		P18085	ARF4	12.248		Q07954	LRP1	2.19253		O75531	BANF1	11.2693		Q9HAV7	GRPEL1	7.97869		O75531	BANF1	12.0865		Q07954	LRP1	2.97415			O15511	ARPC5	4.43619		O15372	EIF3H	5.72718		Q00796	SORD	2.31898
	P18085	ARF4	10.6072		O15372	EIF3H	7.44716		Q3ZCM7	TUBB8	8.31654		Q13617	CUL2	9.79842		Q13751	LAMB3	2.19253		P23921	RRM1	6.62899		Q9Y2B0	CNPY2	8.77656		P23921	RRM1	4.9768		Q13751	LAMB3	4.46122			O75531	BANF1	9.61174		O75131	CPNE3	8.18169		Q9HAV7	GRPEL1	7.72995
	Q13617	CUL2	7.95538		O75131	CPNE3	11.9155		O15372	EIF3H	5.82158		Q14165	MLEC	8.16535		Q3ZCM7	TUBB8	11.6935		P48634	PRRC2A	10.6064		P18085	ARF4	18.351		P48634	PRRC2A	6.39874		Q3ZCM7	TUBB8	9.66598			P23921	RRM1	18.4841		Q9Y5L0	TNPO3	8.18169		Q9Y2B0	CNPY2	10.0489
	Q14165	MLEC	6.18752		Q9Y5L0	TNPO3	5.21301		O75131	CPNE3	12.4748		Q8WXH0	SYNE2	4.89921		O15372	EIF3H	10.2318		Q13509	TUBB3	17.2354		Q13617	CUL2	9.57443		Q13509	TUBB3	15.6414		O15372	EIF3H	8.92245			P48634	PRRC2A	14.7873		Q14694	USP10	15.5452		P18085	ARF4	8.50294
	Q8WXH0	SYNE2	9.72324		Q14694	USP10	11.9155		Q9Y5L0	TNPO3	8.31654		Q6ZRP7	QSOX2	5.71575		O75131	CPNE3	15.3477		O75146	HIP1R	9.28058		Q14165	MLEC	10.3723		O75146	HIP1R	9.95359		O75131	CPNE3	12.6401			Q13509	TUBB3	6.65428		Q6WCQ1-2	MPRIP	4.90902		Q13617	CUL2	10.0489
	Q6ZRP7	QSOX2	7.07145		Q6WCQ1-2	MPRIP	13.4049		Q14694	USP10	9.97985		Q9UBQ0	VPS29	8.98189		Q9Y5L0	TNPO3	7.30843		Q14CX7	NAA25	7.95478		Q8WXH0	SYNE2	7.18082		Q14CX7	NAA25	6.39874		Q9Y5L0	TNPO3	8.17891			O75146	HIP1R	11.0905		O00764	PDXK	6.54535		Q14165	MLEC	8.50294
	Q9UBQ0	VPS29	8.83931		O00764	PDXK	2.23415		Q6WCQ1-2	MPRIP	14.9698		Q8TBC4	UBA3	9.79842		Q14694	USP10	7.30843		Q07954	LRP1	3.97739		Q6ZRP7	QSOX2	3.98935		Q07954	LRP1	4.26583		Q14694	USP10	8.17891			Q14CX7	NAA25	4.43619		O75844	ZMPSTE24	15.5452		Q8WXH0	SYNE2	17.7789
	Q8TBC4	UBA3	8.83931		O75844	ZMPSTE24	7.44716		O00764	PDXK	3.32662		Q96EK6	GNPNAT1	8.98189		Q6WCQ1-2	MPRIP	13.1552		Q13751	LAMB3	5.30319		Q9UBQ0	VPS29	9.57443		Q13751	LAMB3	2.84388		Q6WCQ1-2	MPRIP	17.8449			Q3ZCM7	TUBB8	7.39365		Q00796	SORD	2.45451		Q6ZRP7	QSOX2	1.54599
	Q96EK6	GNPNAT1	6.18752		Q00796	SORD	8.93659		O75844	ZMPSTE24	7.48489		P36957	DLST	14.6976		O00764	PDXK	4.38506		Q3ZCM7	TUBB8	13.9209		Q8TBC4	UBA3	7.97869		Q3ZCM7	TUBB8	12.7975		O00764	PDXK	2.97415			O15372	EIF3H	8.87238		Q9HAV7	GRPEL1	9.81803		Q9UBQ0	VPS29	5.41096
	P36957	DLST	18.5625		Q9HAV7	GRPEL1	8.19188		Q00796	SORD	7.48489		Q13428	TCOF1	10.615		O75844	ZMPSTE24	8.77012		O15372	EIF3H	11.9322		Q96EK6	GNPNAT1	8.77656		O15372	EIF3H	6.39874		O75844	ZMPSTE24	6.69183			O75131	CPNE3	8.13301		Q9Y2B0	CNPY2	9.81803		Q8TBC4	UBA3	9.27594
	Q13428	TCOF1	9.72324		Q9Y2B0	CNPY2	7.44716		Q9HAV7	GRPEL1	9.14819		P28340	POLD1	7.34882		Q00796	SORD	11.6935		O75131	CPNE3	13.9209		P36957	DLST	13.5638		O75131	CPNE3	12.0865		Q00796	SORD	7.43537			Q9Y5L0	TNPO3	8.87238		P18085	ARF4	7.36352		Q96EK6	GNPNAT1	9.27594
	P28340	POLD1	7.95538		P18085	ARF4	7.44716		Q9Y2B0	CNPY2	11.6432		P63167	DYNLL1	6.53228		Q9HAV7	GRPEL1	10.9626		Q9Y5L0	TNPO3	5.96609		Q13428	TCOF1	7.97869		Q9Y5L0	TNPO3	6.39874		Q9HAV7	GRPEL1	8.92245			Q14694	USP10	14.0479		Q13617	CUL2	8.99986		P36957	DLST	7.72995
	P63167	DYNLL1	5.30358		Q13617	CUL2	7.44716		P18085	ARF4	12.4748		Q7L5N1	COPS6	8.16535		Q9Y2B0	CNPY2	10.9626		Q14694	USP10	9.28058		P28340	POLD1	7.97869		Q14694	USP10	7.82068		Q9Y2B0	CNPY2	9.66598			Q6WCQ1-2	MPRIP	8.87238		Q14165	MLEC	7.36352		Q13428	TCOF1	11.5949
	Q7L5N1	COPS6	9.72324		Q14165	MLEC	11.1707		Q13617	CUL2	9.14819		O60547-2	GMDS	1.63307		P18085	ARF4	18.2711		Q6WCQ1-2	MPRIP	18.5612		P63167	DYNLL1	8.77656		Q6WCQ1-2	MPRIP	15.6414		P18085	ARF4	14.1272			O00764	PDXK	11.0905		Q8WXH0	SYNE2	5.72718		P28340	POLD1	13.1409
	O60547-2	GMDS	1.76786		Q8WXH0	SYNE2	8.93659		Q14165	MLEC	11.6432		O75400	PRPF40A	10.615		Q13617	CUL2	10.2318		O00764	PDXK	4.64029		Q7L5N1	COPS6	5.58508		O00764	PDXK	4.26583		Q13617	CUL2	9.66598			O75844	ZMPSTE24	15.5267		Q9UBQ0	VPS29	5.72718		P63167	DYNLL1	11.5949
	O75400	PRPF40A	11.4911		Q6ZRP7	QSOX2	4.4683		Q8WXH0	SYNE2	18.2964		Q16836	HADH	7.34882		Q14165	MLEC	16.0785		O75844	ZMPSTE24	6.62899		O60547-2	GMDS	4.78721		O75844	ZMPSTE24	7.10971		Q14165	MLEC	18.5884			Q00796	SORD	5.17555		Q8TBC4	UBA3	8.99986		Q7L5N1	COPS6	5.41096
	Q16836	HADH	7.07145		Q9UBQ0	VPS29	8.93659		Q6ZRP7	QSOX2	6.65323		Q96T76	MMS19	17.9638		Q8WXH0	SYNE2	8.03927		Q00796	SORD	8.61768		O75400	PRPF40A	8.77656		Q00796	SORD	7.82068		Q8WXH0	SYNE2	17.1014			Q9HAV7	GRPEL1	8.87238		Q96EK6	GNPNAT1	4.90902		O60547-2	GMDS	10.8219
	Q96T76	MMS19	15.0268		Q8TBC4	UBA3	7.44716		Q9UBQ0	VPS29	5.82158		Q9GZP4	PITHD1	1.63307		Q6ZRP7	QSOX2	7.30843		Q9HAV7	GRPEL1	8.61768		Q16836	HADH	7.97869		Q9HAV7	GRPEL1	9.24262		Q6ZRP7	QSOX2	8.17891			Q9Y2B0	CNPY2	7.39365		P36957	DLST	8.18169		O75400	PRPF40A	13.1409
	Q9GZP4	PITHD1	3.53572		Q96EK6	GNPNAT1	7.44716		Q8TBC4	UBA3	6.65323		Q9ULC4	MCTS1	7.34882		Q9UBQ0	VPS29	9.50096		Q9Y2B0	CNPY2	9.28058		Q96T76	MMS19	15.9574		Q9Y2B0	CNPY2	10.6646		Q9UBQ0	VPS29	6.69183			P18085	ARF4	7.39365		Q13428	TCOF1	16.3634		Q16836	HADH	8.50294
	Q9ULC4	MCTS1	5.30358		P36957	DLST	10.426		Q96EK6	GNPNAT1	8.31654		O15145	ARPC3	5.71575		Q8TBC4	UBA3	9.50096		P18085	ARF4	14.5838		Q9GZP4	PITHD1	2.39361		P18085	ARF4	11.3755		Q8TBC4	UBA3	5.20476			Q13617	CUL2	4.43619		P28340	POLD1	11.4544		Q96T76	MMS19	4.63797
	O15145	ARPC3	4.41965		Q13428	TCOF1	6.70245		P36957	DLST	11.6432		Q12765-2	SCRN1	8.98189		Q96EK6	GNPNAT1	8.77012		Q13617	CUL2	11.9322		Q9ULC4	MCTS1	9.57443		Q13617	CUL2	10.6646		Q96EK6	GNPNAT1	5.9483			Q14165	MLEC	11.8298		P63167	DYNLL1	7.36352		Q9GZP4	PITHD1	12.3679
	Q12765-2	SCRN1	9.72324		P28340	POLD1	6.70245		Q13428	TCOF1	9.97985		Q9NR31	SAR1A	8.98189		P36957	DLST	12.4243		Q14165	MLEC	14.5838		O15145	ARPC3	7.97869		Q14165	MLEC	13.5084		P36957	DLST	11.8966			Q8WXH0	SYNE2	18.4841		Q7L5N1	COPS6	3.27268		Q9ULC4	MCTS1	10.8219
	Q9NR31	SAR1A	7.95538		P63167	DYNLL1	7.44716		P28340	POLD1	7.48489		Q9UHV9	PFDN2	7.34882		Q13428	TCOF1	8.03927		Q8WXH0	SYNE2	11.9322		Q12765-2	SCRN1	7.18082		Q8WXH0	SYNE2	14.2194		Q13428	TCOF1	8.17891			Q6ZRP7	QSOX2	1.47873		O60547-2	GMDS	10.6362		O15145	ARPC3	6.95695
	Q9UHV9	PFDN2	7.07145		Q7L5N1	COPS6	8.19188		P63167	DYNLL1	7.48489		Q9Y3U8	RPL36	8.16535		P28340	POLD1	6.57759		Q6ZRP7	QSOX2	7.29188		Q9NR31	SAR1A	11.1702		Q6ZRP7	QSOX2	4.9768		P28340	POLD1	9.66598			Q9UBQ0	VPS29	4.43619		O75400	PRPF40A	13.0907		Q12765-2	SCRN1	3.09198
	Q9Y3U8	RPL36	4.41965		O60547-2	GMDS	3.72358		Q7L5N1	COPS6	6.65323		O95202	LETM1	10.615		P63167	DYNLL1	10.9626		Q9UBQ0	VPS29	9.28058		Q9UHV9	PFDN2	6.38295		Q9UBQ0	VPS29	9.95359		P63167	DYNLL1	11.8966			Q8TBC4	UBA3	9.61174		Q16836	HADH	13.0907		Q9NR31	SAR1A	20.0979
	O95202	LETM1	12.375		O75400	PRPF40A	8.93659		O60547-2	GMDS	3.32662		Q9UN86	G3BP2	7.34882		Q7L5N1	COPS6	9.50096		Q8TBC4	UBA3	9.28058		Q9Y3U8	RPL36	8.77656		Q8TBC4	UBA3	9.95359		Q7L5N1	COPS6	6.69183			Q96EK6	GNPNAT1	6.65428		Q96T76	MMS19	4.09085		Q9UHV9	PFDN2	8.50294
	Q9UN86	G3BP2	7.07145		Q16836	HADH	5.21301		O75400	PRPF40A	8.31654		Q9Y277	VDAC3	13.8811		O60547-2	GMDS	4.38506		Q96EK6	GNPNAT1	6.62899		O95202	LETM1	13.5638		Q96EK6	GNPNAT1	5.68777		O60547-2	GMDS	2.97415			P36957	DLST	5.91492		Q9GZP4	PITHD1	9.81803		Q9Y3U8	RPL36	14.6869
	Q9Y277	VDAC3	14.1429		Q96T76	MMS19	15.639		Q16836	HADH	7.48489		P61081	UBE2M	5.71575		O75400	PRPF40A	6.57759		P36957	DLST	14.5838		P48506	GCLC	1.59574		P36957	DLST	12.0865		O75400	PRPF40A	9.66598			Q13428	TCOF1	8.87238		Q9ULC4	MCTS1	9.81803		O95202	LETM1	13.1409
	P61081	UBE2M	7.95538		Q9GZP4	PITHD1	3.72358		Q96T76	MMS19	11.6432		Q8WXF1	PSPC1	8.98189		Q16836	HADH	8.03927		Q13428	TCOF1	7.95478		Q9UN86	G3BP2	8.77656		Q13428	TCOF1	7.10971		Q16836	HADH	5.9483			P28340	POLD1	10.3511		O15145	ARPC3	6.54535		P48506	GCLC	5.41096
	Q8WXF1	PSPC1	11.4911		Q9ULC4	MCTS1	7.44716		Q9GZP4	PITHD1	1.66331		O95757	HSPA4L	16.3307		Q96T76	MMS19	10.9626		P28340	POLD1	10.6064		Q9Y277	VDAC3	11.968		P28340	POLD1	5.68777		Q96T76	MMS19	11.1531			P63167	DYNLL1	8.13301		Q12765-2	SCRN1	2.45451		Q9UN86	G3BP2	4.63797
	O95757	HSPA4L	19.4465		O15145	ARPC3	7.44716		Q9ULC4	MCTS1	5.82158		P13073	COX4I1	8.98189		Q9GZP4	PITHD1	3.65422		P63167	DYNLL1	8.61768		P61081	UBE2M	7.18082		P63167	DYNLL1	10.6646		Q9GZP4	PITHD1	4.46122			Q7L5N1	COPS6	8.13301		Q9NR31	SAR1A	8.18169		Q9Y277	VDAC3	11.5949
	P13073	COX4I1	6.18752		Q12765-2	SCRN1	5.21301		O15145	ARPC3	6.65323		P21281	ATP6V1B2	8.16535		Q9ULC4	MCTS1	12.4243		Q7L5N1	COPS6	7.95478		Q8WXF1	PSPC1	7.97869		Q7L5N1	COPS6	5.68777		Q9ULC4	MCTS1	7.43537			Q8WVQ1	CANT1	1.47873		Q9UHV9	PFDN2	7.36352		P61081	UBE2M	5.41096
	P21281	ATP6V1B2	8.83931		Q9NR31	SAR1A	7.44716		Q12765-2	SCRN1	9.14819		P53602	MVD	3.26614		O15145	ARPC3	8.77012		O60547-2	GMDS	3.97739		O95757	HSPA4L	15.1595		O60547-2	GMDS	2.13291		O15145	ARPC3	7.43537			O60547-2	GMDS	14.0479		Q9Y3U8	RPL36	10.6362		Q8WXF1	PSPC1	4.63797
	P53602	MVD	5.30358		Q9UHV9	PFDN2	5.21301		Q9NR31	SAR1A	7.48489		Q9H2M9	RAB3GAP2	13.0646		Q12765-2	SCRN1	10.2318		O75400	PRPF40A	11.9322		P13073	COX4I1	8.77656		O75400	PRPF40A	11.3755		Q12765-2	SCRN1	6.69183			O75400	PRPF40A	12.5692		O95202	LETM1	4.90902		P13073	COX4I1	14.6869
	Q9H2M9	RAB3GAP2	11.4911		Q9Y3U8	RPL36	5.95773		Q9UHV9	PFDN2	8.31654		P50895	BCAM	2.44961		Q9NR31	SAR1A	13.886		Q16836	HADH	5.96609		P21281	ATP6V1B2	7.18082		Q16836	HADH	4.9768		Q9NR31	SAR1A	12.6401			Q16836	HADH	8.87238		P48506	GCLC	6.54535		P21281	ATP6V1B2	8.50294
	P50895	BCAM	2.65179		O95202	LETM1	11.9155		Q9Y3U8	RPL36	11.6432		P82979	SARNP	10.615		Q9UHV9	PFDN2	7.30843		Q96T76	MMS19	19.887		P53602	MVD	2.39361		Q96T76	MMS19	12.0865		Q9UHV9	PFDN2	5.9483			Q96T76	MMS19	5.91492		Q9UN86	G3BP2	8.18169		P53602	MVD	11.5949
	P82979	SARNP	12.375		P48506	GCLC	5.95773		O95202	LETM1	12.4748		Q6NUK1	SLC25A24	13.8811		Q9Y3U8	RPL36	11.6935		Q9GZP4	PITHD1	3.31449		Q9H2M9	RAB3GAP2	9.57443		Q9GZP4	PITHD1	4.9768		Q9Y3U8	RPL36	14.1272			Q9GZP4	PITHD1	5.91492		Q9Y277	VDAC3	8.99986		Q9H2M9	RAB3GAP2	8.50294
	Q6NUK1	SLC25A24	15.0268		Q9UN86	G3BP2	14.8943		P48506	GCLC	2.49496		O43598	DNPH1	4.08268		O95202	LETM1	15.3477		Q9ULC4	MCTS1	10.6064		P50895	BCAM	1.59574		Q9ULC4	MCTS1	7.10971		O95202	LETM1	11.1531			Q9ULC4	MCTS1	7.39365		P61081	UBE2M	5.72718		P50895	BCAM	3.09198
	O43598	DNPH1	3.53572		Q9Y277	VDAC3	13.4049		Q9UN86	G3BP2	6.65323		O14879	IFIT3	13.8811		Q9UN86	G3BP2	5.1159		O15145	ARPC3	9.28058		P82979	SARNP	8.77656		O15145	ARPC3	10.6646		Q9UN86	G3BP2	5.9483			O15145	ARPC3	6.65428		Q8WXF1	PSPC1	5.72718		P82979	SARNP	8.50294
	O14879	IFIT3	16.7947		P61081	UBE2M	5.95773		Q9Y277	VDAC3	14.1381		O60231	DHX16	7.34882		Q9Y277	VDAC3	11.6935		Q12765-2	SCRN1	10.6064		Q6NUK1	SLC25A24	12.7659		Q12765-2	SCRN1	7.82068		Q9Y277	VDAC3	11.1531			Q12765-2	SCRN1	3.69682		P13073	COX4I1	15.5452		Q6NUK1	SLC25A24	7.72995
	O60231	DHX16	9.72324		Q8WXF1	PSPC1	19.3626		P61081	UBE2M	8.31654		O94906	PRPF6	10.615		P61081	UBE2M	8.03927		Q9NR31	SAR1A	13.9209		O43598	DNPH1	3.19148		Q9NR31	SAR1A	13.5084		P61081	UBE2M	5.9483			Q9NR31	SAR1A	11.0905		P21281	ATP6V1B2	8.18169		O43598	DNPH1	8.50294
	O94906	PRPF6	9.72324		O95757	HSPA4L	16.3838		Q8WXF1	PSPC1	12.4748		O95292	VAPB	8.98189		Q8WXF1	PSPC1	3.65422		Q9UHV9	PFDN2	6.62899		O14879	IFIT3	11.968		Q9UHV9	PFDN2	7.10971		Q8WXF1	PSPC1	9.66598			Q9UHV9	PFDN2	6.65428		P53602	MVD	10.6362		O60231	DHX16	12.3679
	O95292	VAPB	10.6072		P13073	COX4I1	8.93659		O95757	HSPA4L	16.6331		P62995	TRA2B	8.16535		O95757	HSPA4L	19.0019		Q9Y3U8	RPL36	11.9322		O60231	DHX16	6.38295		Q9Y3U8	RPL36	10.6646		O95757	HSPA4L	14.8707			Q9Y3U8	RPL36	8.13301		Q9H2M9	RAB3GAP2	12.2725		O94906	PRPF6	10.0489
	P62995	TRA2B	7.95538		P21281	ATP6V1B2	8.19188		P13073	COX4I1	9.97985		Q99523	SORT1	2.44961		P13073	COX4I1	10.9626		O95202	LETM1	11.2693		O94906	PRPF6	9.57443		O95202	LETM1	14.2194		P13073	COX4I1	11.1531			O95202	LETM1	12.5692		P50895	BCAM	2.45451		O95292	VAPB	9.27594
	Q99523	SORT1	4.41965		P53602	MVD	2.23415		P21281	ATP6V1B2	7.48489		P27701	CD82	1.63307		P21281	ATP6V1B2	8.03927		P48506	GCLC	2.65159		O95292	VAPB	8.77656		P48506	GCLC	3.55486		P21281	ATP6V1B2	6.69183			P48506	GCLC	8.87238		P82979	SARNP	9.81803		P62995	TRA2B	9.27594
	P27701	CD82	1.76786		Q9H2M9	RAB3GAP2	12.6602		P53602	MVD	4.15827		P51572	BCAP31	6.53228		P53602	MVD	5.84675		Q9UN86	G3BP2	8.61768		P62995	TRA2B	10.3723		Q9UN86	G3BP2	7.82068		P53602	MVD	5.20476			Q9UN86	G3BP2	8.87238		Q6NUK1	SLC25A24	8.99986		Q99523	SORT1	6.95695
	P51572	BCAP31	3.53572		P50895	BCAM	2.23415		Q9H2M9	RAB3GAP2	14.9698		Q71U36	TUBA1A;TUBA3E	13.8811		Q9H2M9	RAB3GAP2	11.6935		Q9Y277	VDAC3	13.9209		Q99523	SORT1	2.39361		Q9Y277	VDAC3	14.2194		Q9H2M9	RAB3GAP2	14.1272			Q9Y277	VDAC3	9.61174		O43598	DNPH1	6.54535		P27701	CD82	6.95695
	Q71U36	TUBA1A;TUBA3E	11.4911		P82979	SARNP	7.44716		P50895	BCAM	2.49496		Q9NP72	RAB18	8.16535		P50895	BCAM	2.19253		P61081	UBE2M	6.62899		P27701	CD82	1.59574		P61081	UBE2M	5.68777		P50895	BCAM	2.23061			P61081	UBE2M	5.91492		O60231	DHX16	13.9089		P51572	BCAP31	16.2329
	Q9NP72	RAB18	8.83931		Q6NUK1	SLC25A24	9.68131		P82979	SARNP	9.14819		Q9NS69	TOMM22	8.16535		P82979	SARNP	9.50096		Q8WXF1	PSPC1	11.2693		P51572	BCAP31	7.97869		Q8WXF1	PSPC1	12.0865		P82979	SARNP	8.92245			Q8WXF1	PSPC1	3.69682		O94906	PRPF6	12.2725		Q71U36	TUBA1A;TUBA3E	9.27594
	Q9NS69	TOMM22	7.07145		O43598	DNPH1	2.23415		Q6NUK1	SLC25A24	10.8115		O95834	EML2	4.08268		Q6NUK1	SLC25A24	15.3477		O95757	HSPA4L	11.9322		Q71U36	TUBA1A;TUBA3E	11.968		O95757	HSPA4L	17.0633		Q6NUK1	SLC25A24	10.4095			P13073	COX4I1	11.8298		O95292	VAPB	8.99986		Q9NP72	RAB18	10.0489
	O95834	EML2	5.30358		O14879	IFIT3	14.1496		O43598	DNPH1	5.82158		P45973	CBX5	5.71575		O43598	DNPH1	5.1159		P13073	COX4I1	10.6064		Q9NP72	RAB18	11.1702		P13073	COX4I1	10.6646		O43598	DNPH1	7.43537			P21281	ATP6V1B2	8.87238		P62995	TRA2B	8.99986		Q9NS69	TOMM22	15.4599
	P45973	CBX5	6.18752		O60231	DHX16	7.44716		O14879	IFIT3	15.8014		P49257	LMAN1	8.98189		O14879	IFIT3	14.6169		P21281	ATP6V1B2	7.29188		Q9NS69	TOMM22	7.97869		P21281	ATP6V1B2	7.10971		O14879	IFIT3	11.1531			P53602	MVD	14.7873		Q99523	SORT1	9.81803		O95834	EML2	6.18396
	P49257	LMAN1	9.72324		O94906	PRPF6	12.6602		O60231	DHX16	6.65323		Q14690	PDCD11	12.248		O60231	DHX16	5.84675		P53602	MVD	5.30319		O95834	EML2	5.58508		P53602	MVD	5.68777		O60231	DHX16	6.69183			Q9H2M9	RAB3GAP2	8.13301		P27701	CD82	4.90902		P45973	CBX5	13.9139
	Q14690	PDCD11	12.375		O95292	VAPB	6.70245		O94906	PRPF6	10.8115		O75489	NDUFS3	10.615		O94906	PRPF6	8.03927		Q9H2M9	RAB3GAP2	15.2467		P45973	CBX5	5.58508		Q9H2M9	RAB3GAP2	11.3755		O94906	PRPF6	11.8966			P50895	BCAM	2.95746		P51572	BCAP31	14.727		P49257	LMAN1	7.72995
	O75489	NDUFS3	7.95538		P62995	TRA2B	5.95773		O95292	VAPB	9.14819		O60232	SSSCA1	8.16535		O95292	VAPB	10.2318		P50895	BCAM	1.9887		P49257	LMAN1	10.3723		P82979	SARNP	11.3755		O95292	VAPB	8.17891			P82979	SARNP	8.13301		Q71U36	TUBA1A;TUBA3E	5.72718		Q14690	PDCD11	16.2329
	O60232	SSSCA1	3.53572		Q99523	SORT1	4.4683		P62995	TRA2B	8.31654		O60869-2	EDF1	5.71575		P62995	TRA2B	8.03927		P82979	SARNP	11.9322		Q14690	PDCD11	14.3616		Q6NUK1	SLC25A24	9.95359		P62995	TRA2B	5.9483			Q6NUK1	SLC25A24	13.3086		Q9NP72	RAB18	11.4544		O75489	NDUFS3	12.3679
	O60869-2	EDF1	6.18752		P27701	CD82	3.72358		Q99523	SORT1	3.32662		P16422	EPCAM	1.63307		Q99523	SORT1	2.92337		Q6NUK1	SLC25A24	13.9209		O75489	NDUFS3	9.57443		O43598	DNPH1	7.82068		Q99523	SORT1	4.46122			O43598	DNPH1	5.17555		Q9NS69	TOMM22	15.5452		Q8TE68	EPS8L1	21.6438
	Q12769	NUP160	15.0268		P51572	BCAP31	6.70245		P27701	CD82	4.15827		Q12769	NUP160	11.4315		P27701	CD82	5.1159		O43598	DNPH1	4.64029		O60232	SSSCA1	7.18082		O14879	IFIT3	12.7975		P27701	CD82	5.9483			O60231	DHX16	15.5267		O95834	EML2	4.90902		O60232	SSSCA1	15.4599
	Q96FJ2	DYNLL2	4.41965		Q71U36	TUBA1A;TUBA3E	8.93659		P51572	BCAP31	9.14819		Q96FJ2	DYNLL2	6.53228		P51572	BCAP31	8.77012		O14879	IFIT3	13.258		O60869-2	EDF1	5.58508		O60231	DHX16	5.68777		P51572	BCAP31	10.4095			O94906	PRPF6	8.87238		P45973	CBX5	9.81803		O60869-2	EDF1	6.95695
	Q96FQ6	S100A16	4.41965		Q9NP72	RAB18	6.70245		Q71U36	TUBA1A;TUBA3E	9.97985		Q96FQ6	S100A16	3.26614		Q71U36	TUBA1A;TUBA3E	12.4243		O60231	DHX16	5.30319		Q12769	NUP160	10.3723		O94906	PRPF6	8.53165		Q71U36	TUBA1A;TUBA3E	8.92245			O95292	VAPB	7.39365		P49257	LMAN1	6.54535		P16422	EPCAM	10.0489
	Q96HS1	PGAM5	13.259		Q9NS69	TOMM22	8.93659		Q9NP72	RAB18	11.6432		Q96HS1	PGAM5	11.4315		Q9NP72	RAB18	10.2318		O94906	PRPF6	12.5951		Q96FJ2	DYNLL2	7.97869		O95292	VAPB	9.95359		Q9NP72	RAB18	11.8966			P62995	TRA2B	11.8298		Q14690	PDCD11	17.9997		Q12769	NUP160	10.8219
	O75663	TIPRL	4.41965		O95834	EML2	2.97886		Q9NS69	TOMM22	6.65323		O75663	TIPRL	4.89921		Q9NS69	TOMM22	10.9626		O95292	VAPB	10.6064		Q96FQ6	S100A16	4.78721		P62995	TRA2B	7.10971		Q9NS69	TOMM22	10.4095			Q99523	SORT1	6.65428		O75489	NDUFS3	13.0907		Q96FJ2	DYNLL2	9.27594
	P63208	SKP1	3.53572		P45973	CBX5	4.4683		O95834	EML2	6.65323		P63208	SKP1	4.08268		O95834	EML2	3.65422		P62995	TRA2B	7.95478		Q96HS1	PGAM5	11.1702		Q99523	SORT1	4.26583		O95834	EML2	6.69183			P27701	CD82	2.95746		Q8TE68	EPS8L1	20.4542		Q96FQ6	S100A16	9.27594
	Q07157	TJP1	9.72324		P49257	LMAN1	13.4049		P45973	CBX5	4.98992		Q07157	TJP1	9.79842		P45973	CBX5	9.50096		Q99523	SORT1	2.65159		O75663	TIPRL	7.18082		P27701	CD82	3.55486		P45973	CBX5	8.92245			P51572	BCAP31	11.8298		O60232	SSSCA1	13.0907		Q96HS1	PGAM5	11.5949
	Q12797-10	ASPH	10.6072		Q14690	PDCD11	8.19188		P49257	LMAN1	10.8115		Q12797-10	ASPH	12.248		P49257	LMAN1	13.1552		P27701	CD82	5.30319		P63208	SKP1	5.58508		P51572	BCAP31	9.95359		P49257	LMAN1	8.92245			Q71U36	TUBA1A;TUBA3E	7.39365		O60869-2	EDF1	6.54535		O75663	TIPRL	10.0489
	Q9Y6C9	MTCH2	8.83931		O75489	NDUFS3	11.9155		Q14690	PDCD11	11.6432		Q9Y6C9	MTCH2	11.4315		Q14690	PDCD11	5.1159		P51572	BCAP31	7.95478		Q07157	TJP1	8.77656		Q71U36	TUBA1A;TUBA3E	9.95359		Q14690	PDCD11	11.8966			Q9NP72	RAB18	8.87238		P16422	EPCAM	9.81803		P63208	SKP1	6.95695
	O43252	PAPSS1	6.18752		O60232	SSSCA1	5.21301		O75489	NDUFS3	9.14819		O43252	PAPSS1	8.98189		O75489	NDUFS3	13.1552		Q71U36	TUBA1A;TUBA3E	10.6064		Q12797-10	ASPH	10.3723		Q9NP72	RAB18	9.95359		O75489	NDUFS3	11.1531			Q9NS69	TOMM22	13.3086		Q12769	NUP160	9.81803		Q07157	TJP1	17.0059
	P11279	LAMP1	7.95538		O60869-2	EDF1	5.95773		O60869-2	EDF1	5.82158		P11279	LAMP1	7.34882		O60232	SSSCA1	6.57759		Q9NP72	RAB18	9.94348		Q9Y6C9	MTCH2	12.7659		Q9NS69	TOMM22	9.95359		O60232	SSSCA1	4.46122			O95834	EML2	5.91492		Q96FJ2	DYNLL2	5.72718		Q12797-10	ASPH	7.72995
	Q01780	EXOSC10	16.7947		Q12769	NUP160	7.44716		Q12769	NUP160	10.8115		Q01780	EXOSC10	13.0646		O60869-2	EDF1	5.1159		Q9NS69	TOMM22	7.95478		O43252	PAPSS1	9.57443		O95834	EML2	2.13291		O60869-2	EDF1	5.9483			P45973	CBX5	8.13301		Q96FQ6	S100A16	8.18169		Q9Y6C9	MTCH2	15.4599
	Q16630-3	CPSF6	6.18752		Q96FJ2	DYNLL2	8.19188		Q96FJ2	DYNLL2	5.82158		Q16630-3	CPSF6	4.89921		P16422	EPCAM	1.46169		O95834	EML2	4.64029		P11279	LAMP1	6.38295		P45973	CBX5	10.6646		P16422	EPCAM	1.48707			P49257	LMAN1	5.91492		Q96HS1	PGAM5	13.9089		O43252	PAPSS1	6.95695
	Q9H773	DCTPP1	6.18752		Q96FQ6	S100A16	3.72358		Q96FQ6	S100A16	4.98992		Q9H773	DCTPP1	6.53228		Q12769	NUP160	10.9626		P45973	CBX5	8.61768		Q01780	EXOSC10	15.9574		P49257	LMAN1	11.3755		Q12769	NUP160	10.4095			Q14690	PDCD11	16.266		O75663	TIPRL	7.36352		P11279	LAMP1	6.18396
	P62899	RPL31	9.72324		Q96HS1	PGAM5	8.93659		Q96HS1	PGAM5	11.6432		P62899	RPL31	8.98189		Q96FJ2	DYNLL2	7.30843		P49257	LMAN1	12.5951		Q16630-3	CPSF6	4.78721		Q14690	PDCD11	8.53165		Q96FJ2	DYNLL2	7.43537			O75489	NDUFS3	12.5692		P63208	SKP1	7.36352		Q01780	EXOSC10	10.0489
	Q8WVM8	SCFD1	11.4911		O75663	TIPRL	4.4683		O75663	TIPRL	4.98992		Q8WVM8	SCFD1	13.8811		Q96FQ6	S100A16	2.92337		Q14690	PDCD11	9.94348		Q9H773	DCTPP1	7.97869		O75489	NDUFS3	11.3755		Q96FQ6	S100A16	5.20476			Q8TE68	EPS8L1	22.1809		Q07157	TJP1	13.0907		Q16630-3	CPSF6	7.72995
	Q99519	NEU1	1.76786		P63208	SKP1	5.95773		P63208	SKP1	6.65323		Q99519	NEU1	1.63307		Q96HS1	PGAM5	13.1552		O75489	NDUFS3	9.94348		P62899	RPL31	10.3723		O60232	SSSCA1	4.9768		Q96HS1	PGAM5	11.1531			O60232	SSSCA1	14.7873		Q12797-10	ASPH	4.09085		Q9H773	DCTPP1	8.50294
	Q9NQ29	LUC7L	8.83931		Q07157	TJP1	7.44716		Q07157	TJP1	10.8115		Q9NQ29	LUC7L	7.34882		O75663	TIPRL	7.30843		O60232	SSSCA1	5.96609		Q8WVM8	SCFD1	9.57443		O60869-2	EDF1	6.39874		O75663	TIPRL	8.17891			O60869-2	EDF1	6.65428		Q9Y6C9	MTCH2	9.81803		P62899	RPL31	9.27594
	Q9UGP8	SEC63	7.07145		Q12797-10	ASPH	16.3838		Q12797-10	ASPH	14.1381		Q9UGP8	SEC63	6.53228		P63208	SKP1	8.03927		O60869-2	EDF1	5.30319		Q99519	NEU1	3.19148		P16422	EPCAM	1.42194		P63208	SKP1	5.9483			P16422	EPCAM	14.0479		O43252	PAPSS1	11.4544		Q8WVM8	SCFD1	8.50294
	Q9UHY7	ENOPH1	4.41965		Q9Y6C9	MTCH2	8.93659		Q9Y6C9	MTCH2	9.14819		Q9UHY7	ENOPH1	4.08268		Q07157	TJP1	8.77012		P16422	EPCAM	1.3258		Q9NQ29	LUC7L	10.3723		Q12769	NUP160	12.0865		Q07157	TJP1	11.1531			Q12769	NUP160	14.0479		P11279	LAMP1	5.72718		Q9NQ29	LUC7L	4.63797
	P06730	EIF4E	9.72324		O43252	PAPSS1	17.8732		O43252	PAPSS1	7.48489		P06730	EIF4E	8.98189		Q12797-10	ASPH	13.1552		Q12769	NUP160	8.61768		Q9UGP8	SEC63	5.58508		Q96FJ2	DYNLL2	6.39874		Q12797-10	ASPH	15.6143			Q96FJ2	DYNLL2	5.91492		Q01780	EXOSC10	8.99986		Q9UGP8	SEC63	17.0059
	P09758	TACSTD2	1.76786		P11279	LAMP1	6.70245		P11279	LAMP1	7.48489		P09758	TACSTD2	2.44961		Q9Y6C9	MTCH2	11.6935		Q96FJ2	DYNLL2	7.95478		Q9UHY7	ENOPH1	7.97869		Q96FQ6	S100A16	3.55486		Q9Y6C9	MTCH2	8.17891			Q96FQ6	S100A16	8.87238		Q16630-3	CPSF6	8.18169		Q9UHY7	ENOPH1	7.72995
	P62910	RPL32	6.18752		Q01780	EXOSC10	12.6602		Q01780	EXOSC10	14.9698		P62910	RPL32	7.34882		O43252	PAPSS1	1.46169		Q96FQ6	S100A16	3.97739		P06730	EIF4E	8.77656		Q96HS1	PGAM5	8.53165		O43252	PAPSS1	6.69183			Q96HS1	PGAM5	9.61174		Q9H773	DCTPP1	4.90902		P06730	EIF4E	10.0489
	Q6P2E9	EDC4	12.375		Q16630-3	CPSF6	11.9155		Q16630-3	CPSF6	5.82158		Q6P2E9	EDC4	12.248		P11279	LAMP1	7.30843		Q96HS1	PGAM5	10.6064		P09758	TACSTD2	2.39361		O75663	TIPRL	5.68777		P11279	LAMP1	6.69183			O75663	TIPRL	9.61174		P62899	RPL31	12.2725		P09758	TACSTD2	6.95695
	Q8NFW8	CMAS	7.07145		Q9H773	DCTPP1	5.21301		Q9H773	DCTPP1	6.65323		Q8NFW8	CMAS	8.98189		Q01780	EXOSC10	15.3477		O75663	TIPRL	6.62899		P62910	RPL32	9.57443		P63208	SKP1	7.10971		Q01780	EXOSC10	17.8449			P63208	SKP1	8.87238		Q8WVM8	SCFD1	5.72718		P62910	RPL32	16.2329
	Q9HB07	C12orf10	9.72324		P62899	RPL31	8.93659		P62899	RPL31	7.48489		Q9HB07	C12orf10	7.34882		Q16630-3	CPSF6	2.19253		P63208	SKP1	5.96609		Q6P2E9	EDC4	7.97869		Q07157	TJP1	10.6646		Q16630-3	CPSF6	6.69183			Q07157	TJP1	11.8298		Q9NQ29	LUC7L	5.72718		Q6P2E9	EDC4	13.1409
	Q9NZT2-2	OGFR	11.4911		Q14393	GAS6	2.97886		Q8WVM8	SCFD1	9.97985		Q9NZT2-2	OGFR	9.79842		Q9H773	DCTPP1	6.57759		Q07157	TJP1	9.94348		Q8NFW8	CMAS	11.1702		Q12797-10	ASPH	14.9304		Q9H773	DCTPP1	5.9483			Q12797-10	ASPH	4.43619		Q9UGP8	SEC63	18.8179		Q8NFW8	CMAS	6.18396
	Q9Y5Z4	HEBP2	5.30358		Q8WVM8	SCFD1	18.6179		Q99519	NEU1	3.32662		Q9Y5Z4	HEBP2	4.89921		P62899	RPL31	10.9626		Q12797-10	ASPH	12.5951		Q9HB07	C12orf10	8.77656		Q9Y6C9	MTCH2	9.24262		P62899	RPL31	8.92245			Q9Y6C9	MTCH2	13.3086		Q9UHY7	ENOPH1	5.72718		Q9HB07	C12orf10	2.31898
	P36915	GNL1	4.41965		Q99519	NEU1	3.72358		Q9NQ29	LUC7L	8.31654		P36915	GNL1	4.08268		Q8WVM8	SCFD1	1.46169		Q9Y6C9	MTCH2	9.94348		Q9NZT2-2	OGFR	7.97869		O43252	PAPSS1	9.95359		Q8WVM8	SCFD1	7.43537			O43252	PAPSS1	8.13301		P06730	EIF4E	6.54535		Q9NZT2-2	OGFR	6.95695
	P41227	NAA10	4.41965		Q9NQ29	LUC7L	8.93659		Q9UGP8	SEC63	4.98992		P41227	NAA10	7.34882		Q99519	NEU1	4.38506		O43252	PAPSS1	7.95478		Q9Y5Z4	HEBP2	5.58508		P11279	LAMP1	5.68777		Q99519	NEU1	1.48707			P11279	LAMP1	5.17555		P09758	TACSTD2	10.6362		Q9Y5Z4	HEBP2	6.95695
	Q9NTZ6	RBM12	11.4911		Q9UGP8	SEC63	2.97886		Q9UHY7	ENOPH1	6.65323		Q9NTZ6	RBM12	8.16535		Q9NQ29	LUC7L	9.50096		P11279	LAMP1	6.62899		P36915	GNL1	3.19148		Q01780	EXOSC10	14.2194		Q9NQ29	LUC7L	7.43537			Q01780	EXOSC10	8.13301		P62910	RPL32	12.2725		P36915	GNL1	13.9139
	P09914	IFIT1	15.0268		Q9UHY7	ENOPH1	6.70245		P06730	EIF4E	8.31654		P09914	IFIT1	16.3307		Q9UGP8	SEC63	6.57759		Q01780	EXOSC10	11.9322		P41227	NAA10	11.1702		Q16630-3	CPSF6	4.9768		Q9UGP8	SEC63	4.46122			Q16630-3	CPSF6	8.13301		Q6P2E9	EDC4	13.0907		P41227	NAA10	10.0489
	Q9Y295	DRG1	6.18752		P06730	EIF4E	8.93659		P09758	TACSTD2	1.66331		Q9Y295	DRG1	4.89921		Q9UHY7	ENOPH1	11.6935		Q16630-3	CPSF6	7.29188		Q9NTZ6	RBM12	9.57443		Q9H773	DCTPP1	5.68777		Q9UHY7	ENOPH1	10.4095			Q9H773	DCTPP1	6.65428		Q8NFW8	CMAS	5.72718		Q9NTZ6	RBM12	10.0489
	Q09161	NCBP1	9.72324		P09758	TACSTD2	1.48943		P62910	RPL32	9.14819		Q09161	NCBP1	8.98189		P06730	EIF4E	10.9626		Q9H773	DCTPP1	7.95478		P09914	IFIT1	17.5531		P62899	RPL31	9.24262		P06730	EIF4E	9.66598			P62899	RPL31	9.61174		Q9HB07	C12orf10	5.72718		Q9Y295	DRG1	11.5949
	Q96C86	DCPS	5.30358		P62910	RPL32	6.70245		Q6P2E9	EDC4	12.4748		Q96C86	DCPS	4.08268		P09758	TACSTD2	3.65422		P62899	RPL31	9.94348		Q9Y295	DRG1	6.38295		Q8WVM8	SCFD1	9.95359		P09758	TACSTD2	2.97415			Q8WVM8	SCFD1	11.0905		Q9NZT2-2	OGFR	6.54535		Q09161	NCBP1	10.8219
	Q9NVP1	DDX18	6.18752		Q6P2E9	EDC4	14.1496		Q8NFW8	CMAS	9.14819		Q9NVP1	DDX18	8.98189		P62910	RPL32	10.2318		Q8WVM8	SCFD1	11.9322		Q09161	NCBP1	7.18082		Q99519	NEU1	3.55486		P62910	RPL32	11.1531			Q99519	NEU1	1.47873		Q9Y5Z4	HEBP2	8.18169		Q96C86	DCPS	6.95695
	P09543-2	CNP	9.72324		Q8NFW8	CMAS	8.93659		Q9HB07	C12orf10	7.48489		P09543-2	CNP	10.615		Q6P2E9	EDC4	10.2318		Q9NQ29	LUC7L	8.61768		Q96C86	DCPS	2.39361		Q9NQ29	LUC7L	9.95359		Q6P2E9	EDC4	9.66598			Q9NQ29	LUC7L	5.17555		P36915	GNL1	13.9089		Q9NVP1	DDX18	20.8709
	Q2TAY7	SMU1	10.6072		Q9HB07	C12orf10	6.70245		Q9NZT2-2	OGFR	14.9698		Q2TAY7	SMU1	11.4315		Q8NFW8	CMAS	8.77012		Q9UGP8	SEC63	3.97739		Q9NVP1	DDX18	6.38295		Q9UGP8	SEC63	4.9768		Q8NFW8	CMAS	6.69183			Q9UGP8	SEC63	13.3086		P41227	NAA10	11.4544		P09543-2	CNP	9.27594
	Q5JTH9-2	RRP12	11.4911		Q9NZT2-2	OGFR	12.6602		Q9Y5Z4	HEBP2	5.82158		Q5JTH9-2	RRP12	11.4315		Q9HB07	C12orf10	8.03927		Q9UHY7	ENOPH1	9.94348		P09543-2	CNP	11.1702		Q9UHY7	ENOPH1	10.6646		Q9HB07	C12orf10	6.69183			Q9UHY7	ENOPH1	7.39365		Q9NTZ6	RBM12	9.81803		Q2TAY7	SMU1	9.27594
	Q96CW1-2	AP2M1	10.6072		Q9Y5Z4	HEBP2	5.95773		P36915	GNL1	5.82158		Q96CW1-2	AP2M1	6.53228		Q9NZT2-2	OGFR	16.8094		P06730	EIF4E	10.6064		Q2TAY7	SMU1	10.3723		P06730	EIF4E	11.3755		Q9NZT2-2	OGFR	14.8707			P06730	EIF4E	7.39365		Q9Y295	DRG1	13.0907		Q5JTH9-2	RRP12	11.5949
	Q9UKM9	RALY	9.72324		P36915	GNL1	7.44716		P41227	NAA10	9.14819		Q9UKM9	RALY	8.98189		Q9Y5Z4	HEBP2	6.57759		P09758	TACSTD2	2.65159		Q5JTH9-2	RRP12	11.1702		P09758	TACSTD2	2.84388		Q9Y5Z4	HEBP2	5.9483			P09758	TACSTD2	7.39365		Q09161	NCBP1	7.36352		Q96CW1-2	AP2M1	6.18396
	P42126-2	ECI1	3.53572		P41227	NAA10	7.44716		Q9NTZ6	RBM12	10.8115		P42126-2	ECI1	2.44961		P36915	GNL1	4.38506		P62910	RPL32	10.6064		Q96CW1-2	AP2M1	6.38295		P62910	RPL32	9.24262		P36915	GNL1	2.97415			P62910	RPL32	7.39365		Q96C86	DCPS	6.54535		Q9UKM9	RALY	6.18396
	P68402	PAFAH1B2	7.07145		Q9NTZ6	RBM12	5.21301		P09914	IFIT1	14.9698		P68402	PAFAH1B2	4.89921		P41227	NAA10	11.6935		Q6P2E9	EDC4	11.9322		Q9UKM9	RALY	9.57443		Q6P2E9	EDC4	10.6646		P41227	NAA10	11.8966			Q6P2E9	EDC4	9.61174		Q9NVP1	DDX18	13.9089		P42126-2	ECI1	9.27594
	Q14376	GALE	9.72324		P09914	IFIT1	12.6602		Q9Y295	DRG1	4.98992		Q14376	GALE	8.16535		Q9NTZ6	RBM12	7.30843		Q8NFW8	CMAS	10.6064		P42126-2	ECI1	4.78721		Q8NFW8	CMAS	7.82068		Q9NTZ6	RBM12	9.66598			Q8NFW8	CMAS	9.61174		P09543-2	CNP	5.72718		P68402	PAFAH1B2	6.18396
	P08833	IGFBP1	2.65179		Q9Y295	DRG1	4.4683		Q09161	NCBP1	9.14819		Q5TFE4	NT5DC1	1.63307		P09914	IFIT1	14.6169		Q9HB07	C12orf10	8.61768		P68402	PAFAH1B2	10.3723		Q9HB07	C12orf10	8.53165		P09914	IFIT1	12.6401			Q9HB07	C12orf10	5.91492		Q2TAY7	SMU1	9.81803		Q14376	GALE	6.18396
	Q14C86-5	GAPVD1	10.6072		Q09161	NCBP1	5.95773		Q96C86	DCPS	4.98992		P08833	IGFBP1	1.63307		Q9Y295	DRG1	5.84675		Q9NZT2-2	OGFR	15.2467		Q14376	GALE	6.38295		Q9NZT2-2	OGFR	13.5084		Q9Y295	DRG1	4.46122			Q9NZT2-2	OGFR	9.61174		Q5JTH9-2	RRP12	12.2725		Q5TFE4	NT5DC1	10.0489
	Q16539	MAPK14	9.72324		Q96C86	DCPS	2.23415		Q9NVP1	DDX18	4.15827		Q14C86-5	GAPVD1	13.0646		Q09161	NCBP1	5.84675		Q9Y5Z4	HEBP2	5.96609		Q5TFE4	NT5DC1	2.39361		Q9Y5Z4	HEBP2	7.10971		Q09161	NCBP1	8.17891			Q9Y5Z4	HEBP2	7.39365		Q96CW1-2	AP2M1	2.45451		Q14C86-5	GAPVD1	8.50294
	Q9NPQ8-4	RIC8A	12.375		Q9NVP1	DDX18	5.21301		P09543-2	CNP	8.31654		Q16539	MAPK14	9.79842		Q96C86	DCPS	4.38506		P36915	GNL1	2.65159		P08833	IGFBP1	3.19148		P36915	GNL1	4.9768		Q96C86	DCPS	2.97415			P36915	GNL1	16.266		Q9UKM9	RALY	9.81803		Q16539	MAPK14	2.31898
	P18077	RPL35A	4.41965		P09543-2	CNP	8.93659		Q2TAY7	SMU1	7.48489		Q9NPQ8-4	RIC8A	10.615		Q9NVP1	DDX18	6.57759		P41227	NAA10	9.94348		Q14C86-5	GAPVD1	7.18082		P41227	NAA10	11.3755		Q9NVP1	DDX18	8.92245			P41227	NAA10	9.61174		P42126-2	ECI1	9.81803		Q9NPQ8-4	RIC8A	4.63797
	P20290	BTF3	2.65179		Q2TAY7	SMU1	6.70245		Q5JTH9-2	RRP12	11.6432		P18077	RPL35A	7.34882		P09543-2	CNP	10.2318		Q9NTZ6	RBM12	7.95478		Q16539	MAPK14	7.97869		Q9NTZ6	RBM12	8.53165		P09543-2	CNP	7.43537			Q9NTZ6	RBM12	8.13301		P68402	PAFAH1B2	7.36352		P18077	RPL35A	6.95695
	Q9BRA2	TXNDC17	7.07145		Q5JTH9-2	RRP12	9.68131		Q96CW1-2	AP2M1	8.31654		P20290	BTF3	5.71575		Q2TAY7	SMU1	13.1552		P09914	IFIT1	19.2241		Q9NPQ8-4	RIC8A	11.1702		P09914	IFIT1	13.5084		Q2TAY7	SMU1	5.9483			Q9Y295	DRG1	11.8298		Q14376	GALE	6.54535		P20290	BTF3	15.4599
	O43447	PPIH	4.41965		Q96CW1-2	AP2M1	7.44716		Q9UKM9	RALY	9.14819		Q9BRA2	TXNDC17	4.89921		Q5JTH9-2	RRP12	9.50096		Q9Y295	DRG1	3.97739		P18077	RPL35A	9.57443		Q9Y295	DRG1	5.68777		Q5JTH9-2	RRP12	14.1272			Q09161	NCBP1	8.87238		Q5TFE4	NT5DC1	8.18169		Q9BRA2	TXNDC17	4.63797
	Q86TI2	DPP9	6.18752		Q9UKM9	RALY	8.19188		P42126-2	ECI1	4.98992		O43447	PPIH	8.16535		Q96CW1-2	AP2M1	6.57759		Q09161	NCBP1	7.95478		P20290	BTF3	7.97869		Q09161	NCBP1	6.39874		Q96CW1-2	AP2M1	5.20476			Q96C86	DCPS	8.87238		Q14C86-5	GAPVD1	8.99986		O43447	PPIH	9.27594
	Q8IVF2-3	AHNAK2	18.5625		P42126-2	ECI1	5.21301		P68402	PAFAH1B2	4.98992		Q86TI2	DPP9	7.34882		Q9UKM9	RALY	9.50096		Q96C86	DCPS	5.96609		Q9BRA2	TXNDC17	7.18082		Q96C86	DCPS	2.84388		Q9UKM9	RALY	10.4095			Q9NVP1	DDX18	11.0905		Q16539	MAPK14	3.27268		Q02487-2	DSC2	4.63797
	Q9Y446	PKP3	4.41965		P68402	PAFAH1B2	5.95773		Q14376	GALE	9.14819		Q8IVF2-3	AHNAK2	19.5968		P42126-2	ECI1	6.57759		Q9NVP1	DDX18	7.29188		O43447	PPIH	10.3723		Q9NVP1	DDX18	10.6646		P42126-2	ECI1	7.43537			P09543-2	CNP	8.87238		Q9NPQ8-4	RIC8A	4.09085		Q8IVF2-3	AHNAK2	2.31898
	P16930	FAH	5.30358		Q14376	GALE	8.93659		Q5TFE4	NT5DC1	4.15827		Q9Y446	PKP3	4.89921		P68402	PAFAH1B2	9.50096		P09543-2	CNP	6.62899		Q86TI2	DPP9	8.77656		P09543-2	CNP	7.82068		P68402	PAFAH1B2	8.17891			Q2TAY7	SMU1	11.0905		P18077	RPL35A	8.18169		Q9Y446	PKP3	17.7789
	P31937	HIBADH	2.65179		Q5TFE4	NT5DC1	1.48943		P08833	IGFBP1	1.66331		P16930	FAH	5.71575		Q14376	GALE	10.9626		Q2TAY7	SMU1	9.94348		Q8IVF2-3	AHNAK2	24.7339		Q2TAY7	SMU1	9.95359		Q14376	GALE	8.17891			Q5JTH9-2	RRP12	12.5692		P20290	BTF3	8.99986		P16930	FAH	3.09198
	Q9HAB8	PPCS	4.41965		P08833	IGFBP1	1.48943		Q14C86-5	GAPVD1	9.97985		P31937	HIBADH	3.26614		Q5TFE4	NT5DC1	1.46169		Q5JTH9-2	RRP12	9.94348		Q9Y446	PKP3	5.58508		Q5JTH9-2	RRP12	9.24262		Q5TFE4	NT5DC1	2.23061			Q96CW1-2	AP2M1	6.65428		Q9BRA2	TXNDC17	4.09085		P31937	HIBADH	9.27594
	Q9UL25	RAB21	11.4911		Q14C86-5	GAPVD1	8.93659		Q16539	MAPK14	5.82158		Q9HAB8	PPCS	7.34882		P08833	IGFBP1	2.19253		Q96CW1-2	AP2M1	9.94348		P16930	FAH	4.78721		Q96CW1-2	AP2M1	6.39874		Q14C86-5	GAPVD1	14.1272			Q9UKM9	RALY	10.3511		O43447	PPIH	7.36352		Q9HAB8	PPCS	6.95695
	P48507	GCLM	6.18752		Q16539	MAPK14	5.21301		Q9NPQ8-4	RIC8A	6.65323		Q9UL25	RAB21	11.4315		Q14C86-5	GAPVD1	7.30843		Q9UKM9	RALY	8.61768		P31937	HIBADH	6.38295		Q9UKM9	RALY	9.24262		Q16539	MAPK14	5.20476			P42126-2	ECI1	6.65428		Q02487-2	DSC2	3.27268		Q9UL25	RAB21	5.41096
	Q08209-2	PPP3CA	7.07145		Q9NPQ8-4	RIC8A	9.68131		P18077	RPL35A	9.14819		P48507	GCLM	7.34882		Q16539	MAPK14	8.03927		P42126-2	ECI1	6.62899		Q9HAB8	PPCS	6.38295		P42126-2	ECI1	4.26583		Q9NPQ8-4	RIC8A	9.66598			P68402	PAFAH1B2	7.39365		Q86TI2	DPP9	3.27268		P48507	GCLM	9.27594
	Q96AC1-3	FERMT2	11.4911		P18077	RPL35A	5.21301		P20290	BTF3	6.65323		Q08209-2	PPP3CA	7.34882		Q9NPQ8-4	RIC8A	13.886		P68402	PAFAH1B2	9.28058		Q9UL25	RAB21	12.7659		P68402	PAFAH1B2	9.24262		P18077	RPL35A	6.69183			Q14376	GALE	9.61174		Q8IVF2-3	AHNAK2	3.27268		Q08209-2	PPP3CA	7.72995
	Q9BZK7	TBL1XR1	5.30358		P20290	BTF3	8.93659		Q9BRA2	TXNDC17	4.98992		Q96AC1-3	FERMT2	12.248		P18077	RPL35A	7.30843		Q14376	GALE	13.9209		P48507	GCLM	7.97869		Q14376	GALE	11.3755		P20290	BTF3	11.8966			Q5TFE4	NT5DC1	11.0905		Q9Y446	PKP3	15.5452		Q96AC1-3	FERMT2	7.72995
	Q9Y624	F11R	7.07145		Q9BRA2	TXNDC17	4.4683		O43447	PPIH	5.82158		Q9BZK7	TBL1XR1	5.71575		P20290	BTF3	14.6169		Q5TFE4	NT5DC1	3.31449		Q08209-2	PPP3CA	7.97869		Q5TFE4	NT5DC1	1.42194		Q9BRA2	TXNDC17	4.46122			Q14C86-5	GAPVD1	8.87238		P16930	FAH	1.63634		Q9BZK7	TBL1XR1	3.86497
	Q9Y6E0-2	STK24	5.30358		O43447	PPIH	5.95773		Q86TI2	DPP9	6.65323		Q9Y624	F11R	4.89921		Q9BRA2	TXNDC17	5.1159		P08833	IGFBP1	1.3258		Q96AC1-3	FERMT2	9.57443		Q14C86-5	GAPVD1	10.6646		O43447	PPIH	5.9483			Q16539	MAPK14	4.43619		P31937	HIBADH	14.727		Q9Y624	F11R	6.18396
	O15294	OGT	14.1429		Q86TI2	DPP9	9.68131		Q8IVF2-3	AHNAK2	17.4647		Q9Y6E0-2	STK24	5.71575		O43447	PPIH	7.30843		Q14C86-5	GAPVD1	11.9322		Q9BZK7	TBL1XR1	7.18082		Q16539	MAPK14	4.9768		Q86TI2	DPP9	11.1531			Q9NPQ8-4	RIC8A	5.91492		Q9HAB8	PPCS	7.36352		Q9Y6E0-2	STK24	6.18396
	Q12788	TBL3	9.72324		Q8IVF2-3	AHNAK2	19.3626		Q9Y446	PKP3	3.32662		O15294	OGT	13.8811		Q86TI2	DPP9	8.77012		Q16539	MAPK14	7.95478		Q9Y624	F11R	4.78721		Q9NPQ8-4	RIC8A	11.3755		Q8IVF2-3	AHNAK2	22.3061			P18077	RPL35A	7.39365		Q9UL25	RAB21	5.72718		O15294	OGT	12.3679
	Q9UH65	SWAP70	8.83931		Q9Y446	PKP3	4.4683		P16930	FAH	6.65323		Q12788	TBL3	11.4315		Q8IVF2-3	AHNAK2	14.6169		Q9NPQ8-4	RIC8A	13.258		Q9Y6E0-2	STK24	7.18082		P18077	RPL35A	7.10971		Q9Y446	PKP3	2.97415			P20290	BTF3	11.8298		P48507	GCLM	6.54535		Q12788	TBL3	10.8219
	P17066	HSPA6	7.07145		P16930	FAH	4.4683		P31937	HIBADH	4.15827		Q9UH65	SWAP70	8.98189		Q9Y446	PKP3	2.92337		P18077	RPL35A	5.30319		O15294	OGT	9.57443		P20290	BTF3	14.2194		P16930	FAH	3.71769			Q9BRA2	TXNDC17	3.69682		Q08209-2	PPP3CA	8.18169		Q9UH65	SWAP70	1.54599
	P60953	CDC42	4.41965		P31937	HIBADH	1.48943		Q9HAB8	PPCS	4.98992		P17066	HSPA6	5.71575		P16930	FAH	6.57759		P20290	BTF3	11.2693		Q12788	TBL3	7.97869		Q9BRA2	TXNDC17	7.10971		P31937	HIBADH	2.23061			O43447	PPIH	5.17555		Q96AC1-3	FERMT2	8.18169		P17066	HSPA6	6.18396
	Q92520	FAM3C	2.65179		Q9HAB8	PPCS	5.21301		Q9UL25	RAB21	10.8115		P60953	CDC42	8.98189		P31937	HIBADH	4.38506		Q9BRA2	TXNDC17	5.30319		Q9UH65	SWAP70	9.57443		O43447	PPIH	7.10971		Q9HAB8	PPCS	8.17891			Q02487-2	DSC2	2.21809		Q9BZK7	TBL1XR1	4.09085		P60953	CDC42	6.95695
	P10606	COX5B	7.07145		Q9UL25	RAB21	8.93659		P48507	GCLM	6.65323		Q92520	FAM3C	1.63307		Q9HAB8	PPCS	7.30843		O43447	PPIH	7.29188		P17066	HSPA6	7.18082		Q86TI2	DPP9	6.39874		Q9UL25	RAB21	8.92245			Q86TI2	DPP9	1.47873		Q9Y624	F11R	7.36352		Q92520	FAM3C	3.86497
	P42167	TMPO	10.6072		P48507	GCLM	5.21301		Q08209-2	PPP3CA	6.65323		P10606	COX5B	8.16535		Q9UL25	RAB21	10.9626		Q86TI2	DPP9	11.9322		P60953	CDC42	7.97869		Q8IVF2-3	AHNAK2	17.7743		P48507	GCLM	5.20476			Q8IVF2-3	AHNAK2	2.95746		Q9Y6E0-2	STK24	8.18169		Q96NY8	PVRL4	4.63797
	P42566	EPS15	5.30358		Q08209-2	PPP3CA	7.44716		Q96AC1-3	FERMT2	13.3065		P42167	TMPO	10.615		P48507	GCLM	9.50096		Q8IVF2-3	AHNAK2	19.887		Q92520	FAM3C	2.39361		Q9Y446	PKP3	3.55486		Q08209-2	PPP3CA	5.9483			Q9Y446	PKP3	13.3086		O15294	OGT	13.0907		Q9HCE1	MOV10	10.0489
	Q01085	TIAL1	4.41965		Q96AC1-3	FERMT2	8.19188		Q9BZK7	TBL1XR1	4.98992		P42566	EPS15	6.53228		Q08209-2	PPP3CA	5.1159		Q9Y446	PKP3	3.31449		P10606	COX5B	9.57443		P16930	FAH	4.9768		Q96AC1-3	FERMT2	13.3837			P16930	FAH	3.69682		Q12788	TBL3	9.81803		P10606	COX5B	6.95695
	Q92600	RQCD1	7.07145		Q9BZK7	TBL1XR1	7.44716		Q9Y624	F11R	4.98992		Q01085	TIAL1	5.71575		Q96AC1-3	FERMT2	8.77012		P16930	FAH	6.62899		P42167	TMPO	11.1702		P31937	HIBADH	4.26583		Q9BZK7	TBL1XR1	3.71769			P31937	HIBADH	16.266		P17066	HSPA6	6.54535		P42167	TMPO	9.27594
	Q99584	S100A13	1.76786		Q9Y624	F11R	2.97886		Q9Y6E0-2	STK24	4.98992		Q92600	RQCD1	7.34882		Q9BZK7	TBL1XR1	6.57759		P31937	HIBADH	6.62899		P42566	EPS15	5.58508		Q9HAB8	PPCS	5.68777		Q9Y624	F11R	3.71769			Q9HAB8	PPCS	8.13301		P60953	CDC42	5.72718		P42566	EPS15	11.5949
	Q9H3P7	ACBD3	7.95538		Q9Y6E0-2	STK24	5.95773		O15294	OGT	11.6432		Q99584	S100A13	4.89921		Q9Y624	F11R	4.38506		Q9HAB8	PPCS	5.96609		Q01085	TIAL1	7.18082		Q9UL25	RAB21	11.3755		Q9Y6E0-2	STK24	3.71769			Q9UL25	RAB21	5.91492		Q92520	FAM3C	4.09085		Q01085	TIAL1	5.41096
	Q9BUQ8	DDX23	7.07145		O15294	OGT	10.426		Q12788	TBL3	9.14819		Q9H3P7	ACBD3	8.16535		Q9Y6E0-2	STK24	6.57759		Q9UL25	RAB21	11.2693		Q92600	RQCD1	8.77656		P48507	GCLM	7.82068		O15294	OGT	11.1531			P48507	GCLM	7.39365		Q96NY8	PVRL4	3.27268		Q92600	RQCD1	10.8219
	P10321	HLA-C	7.95538		Q12788	TBL3	6.70245		Q9UH65	SWAP70	5.82158		Q9BUQ8	DDX23	5.71575		O15294	OGT	5.84675		P48507	GCLM	7.95478		Q99584	S100A13	5.58508		Q08209-2	PPP3CA	6.39874		Q12788	TBL3	7.43537			Q08209-2	PPP3CA	6.65428		Q9HCE1	MOV10	14.727		Q99584	S100A13	10.0489
	P54727	RAD23B	4.41965		Q9UH65	SWAP70	23.8309		P17066	HSPA6	5.82158		P10321	HLA-C	6.53228		Q12788	TBL3	9.50096		Q08209-2	PPP3CA	5.30319		Q9H3P7	ACBD3	3.98935		Q96AC1-3	FERMT2	7.82068		Q9UH65	SWAP70	5.9483			Q96AC1-3	FERMT2	5.91492		P10606	COX5B	8.99986		Q9H3P7	ACBD3	5.41096
	Q86V48-2	LUZP1	7.07145		P17066	HSPA6	6.70245		P60953	CDC42	8.31654		P54727	RAD23B	4.89921		P17066	HSPA6	3.65422		Q96AC1-3	FERMT2	11.9322		Q9BUQ8	DDX23	4.78721		Q9BZK7	TBL1XR1	3.55486		P17066	HSPA6	4.46122			Q9BZK7	TBL1XR1	6.65428		P42167	TMPO	8.99986		Q9BUQ8	DDX23	6.18396
	Q8WYP5	AHCTF1	10.6072		P60953	CDC42	6.70245		Q92520	FAM3C	4.98992		Q86V48-2	LUZP1	8.98189		P60953	CDC42	10.9626		Q9BZK7	TBL1XR1	5.30319		P10321	HLA-C	6.38295		Q9Y624	F11R	3.55486		P60953	CDC42	8.17891			Q9Y624	F11R	8.13301		P42566	EPS15	12.2725		P10321	HLA-C	3.09198
	O15400-2	STX7	10.6072		Q92520	FAM3C	2.97886		Q9HCE1	MOV10	1.66331		Q8WYP5	AHCTF1	10.615		Q92520	FAM3C	8.03927		Q9Y624	F11R	3.97739		P54727	RAD23B	3.98935		Q9Y6E0-2	STK24	5.68777		Q92520	FAM3C	3.71769			Q9Y6E0-2	STK24	6.65428		Q01085	TIAL1	7.36352		P54727	RAD23B	3.09198
	O43488	AKR7A2	10.6072		Q9HCE1	MOV10	1.48943		P10606	COX5B	8.31654		O15400-2	STX7	9.79842		Q9HCE1	MOV10	1.46169		Q9Y6E0-2	STK24	6.62899		Q86V48-2	LUZP1	5.58508		O15294	OGT	7.82068		Q9HCE1	MOV10	1.48707			O15294	OGT	17.0054		Q92600	RQCD1	10.6362		Q86V48-2	LUZP1	12.3679
	P05386	RPLP1	7.07145		P10606	COX5B	7.44716		P42167	TMPO	11.6432		O43488	AKR7A2	8.98189		P10606	COX5B	7.30843		O15294	OGT	11.2693		Q8WYP5	AHCTF1	7.18082		Q12788	TBL3	7.82068		P10606	COX5B	9.66598			Q12788	TBL3	13.3086		Q99584	S100A13	6.54535		Q8WYP5	AHCTF1	11.5949
	P24928	POLR2A	7.95538		P42167	TMPO	9.68131		P42566	EPS15	9.97985		P05386	RPLP1	6.53228		P42167	TMPO	12.4243		Q12788	TBL3	5.96609		O15400-2	STX7	9.57443		Q9UH65	SWAP70	5.68777		P42167	TMPO	11.1531			Q9UH65	SWAP70	3.69682		Q9H3P7	ACBD3	6.54535		O15400-2	STX7	6.18396
	Q05048	CSTF1	7.95538		P42566	EPS15	7.44716		Q01085	TIAL1	9.14819		P24928	POLR2A	8.98189		P42566	EPS15	6.57759		Q9UH65	SWAP70	7.95478		O43488	AKR7A2	11.968		P17066	HSPA6	4.26583		P42566	EPS15	4.46122			P17066	HSPA6	5.91492		Q9BUQ8	DDX23	8.99986		O43488	AKR7A2	3.09198
	O94925-3	GLS	13.259		Q01085	TIAL1	5.95773		Q92600	RQCD1	9.14819		Q05048	CSTF1	8.98189		Q01085	TIAL1	7.30843		P17066	HSPA6	3.97739		P05386	RPLP1	8.77656		P60953	CDC42	7.82068		Q01085	TIAL1	7.43537			P60953	CDC42	6.65428		P10321	HLA-C	4.09085		P05386	RPLP1	10.8219
	P30419-2	NMT1	9.72324		Q92600	RQCD1	7.44716		Q99584	S100A13	5.82158		O94925-3	GLS	8.98189		Q92600	RQCD1	9.50096		P60953	CDC42	7.95478		P24928	POLR2A	7.97869		Q92520	FAM3C	6.39874		Q92600	RQCD1	10.4095			Q92520	FAM3C	2.21809		P54727	RAD23B	6.54535		P24928	POLR2A	12.3679
	Q6FI81	CIAPIN1	3.53572		Q99584	S100A13	5.21301		Q9H3P7	ACBD3	4.98992		P30419-2	NMT1	6.53228		Q99584	S100A13	6.57759		Q92520	FAM3C	5.30319		Q05048	CSTF1	7.18082		Q9HCE1	MOV10	1.42194		Q99584	S100A13	5.9483			Q96NY8	PVRL4	4.43619		Q86V48-2	LUZP1	12.2725		Q05048	CSTF1	1.54599
	O14964	HGS	8.83931		Q9H3P7	ACBD3	14.1496		Q9BUQ8	DDX23	11.6432		Q6FI81	CIAPIN1	4.08268		Q9H3P7	ACBD3	1.46169		P10606	COX5B	5.96609		O94925-3	GLS	8.77656		P10606	COX5B	7.10971		Q9H3P7	ACBD3	4.46122			Q9HCE1	MOV10	13.3086		Q8WYP5	AHCTF1	10.6362		O94925-3	GLS	10.0489
	Q9Y281	CFL2	7.07145		Q9BUQ8	DDX23	5.95773		P10321	HLA-C	6.65323		O14964	HGS	8.98189		Q9BUQ8	DDX23	7.30843		P42167	TMPO	11.9322		P30419-2	NMT1	5.58508		P42167	TMPO	9.95359		Q9BUQ8	DDX23	12.6401			P10606	COX5B	8.13301		O15400-2	STX7	7.36352		P30419-2	NMT1	3.86497
	Q9Y376	CAB39	5.30358		P10321	HLA-C	6.70245		P54727	RAD23B	6.65323		Q9Y281	CFL2	8.98189		P10321	HLA-C	6.57759		P42566	EPS15	7.29188		Q6FI81	CIAPIN1	4.78721		P42566	EPS15	5.68777		P10321	HLA-C	8.17891			P42167	TMPO	9.61174		O43488	AKR7A2	4.09085		Q6FI81	CIAPIN1	6.95695
	P35268	RPL22	8.83931		P54727	RAD23B	6.70245		Q86V48-2	LUZP1	14.9698		Q9Y376	CAB39	4.89921		P54727	RAD23B	7.30843		Q01085	TIAL1	6.62899		O14964	HGS	6.38295		Q01085	TIAL1	8.53165		P54727	RAD23B	5.9483			P42566	EPS15	9.61174		P05386	RPLP1	7.36352		O14964	HGS	4.63797
	Q04323	UBXN1	7.07145		Q86V48-2	LUZP1	11.1707		Q8WYP5	AHCTF1	11.6432		P35268	RPL22	8.98189		Q86V48-2	LUZP1	8.03927		Q92600	RQCD1	10.6064		Q9Y281	CFL2	9.57443		Q92600	RQCD1	13.5084		Q86V48-2	LUZP1	10.4095			Q01085	TIAL1	5.17555		P24928	POLR2A	11.4544		Q9Y281	CFL2	1.54599
	Q8WUM0	NUP133	7.07145		Q8WYP5	AHCTF1	7.44716		O15400-2	STX7	10.8115		Q04323	UBXN1	5.71575		Q8WYP5	AHCTF1	9.50096		Q99584	S100A13	4.64029		Q9Y376	CAB39	4.78721		Q99584	S100A13	7.10971		Q8WYP5	AHCTF1	8.17891			Q92600	RQCD1	9.61174		Q05048	CSTF1	3.27268		Q9Y376	CAB39	2.31898
	Q9BX68	HINT2	3.53572		O15400-2	STX7	5.95773		O43488	AKR7A2	9.14819		Q8WUM0	NUP133	11.4315		O15400-2	STX7	10.9626		Q9H3P7	ACBD3	4.64029		P35268	RPL22	11.968		Q9H3P7	ACBD3	4.9768		O15400-2	STX7	8.92245			Q99584	S100A13	5.91492		O94925-3	GLS	13.9089		P35268	RPL22	8.50294
	Q9H910	HN1L	7.07145		O43488	AKR7A2	8.93659		P05386	RPLP1	8.31654		Q9BX68	HINT2	5.71575		O43488	AKR7A2	9.50096		Q9BUQ8	DDX23	10.6064		Q04323	UBXN1	7.18082		Q9BUQ8	DDX23	7.10971		O43488	AKR7A2	8.92245			Q9H3P7	ACBD3	5.91492		P30419-2	NMT1	3.27268		Q04323	UBXN1	7.72995
	Q9H223	EHD4	9.72324		P05386	RPLP1	9.68131		P24928	POLR2A	13.3065		Q9H910	HN1L	6.53228		P05386	RPLP1	9.50096		P10321	HLA-C	6.62899		Q8WUM0	NUP133	8.77656		P10321	HLA-C	5.68777		P05386	RPLP1	8.17891			Q9BUQ8	DDX23	2.95746		Q6FI81	CIAPIN1	8.99986		Q8WUM0	NUP133	11.5949
	O43395	PRPF3	8.83931		P24928	POLR2A	7.44716		Q05048	CSTF1	6.65323		Q9H223	EHD4	8.98189		P24928	POLR2A	8.03927		P54727	RAD23B	7.95478		Q9BX68	HINT2	7.97869		P54727	RAD23B	5.68777		P24928	POLR2A	13.3837			P10321	HLA-C	2.95746		O14964	HGS	5.72718		Q9BX68	HINT2	10.0489
	P50851-2	LRBA	4.41965		Q05048	CSTF1	5.21301		O94925-3	GLS	6.65323		O43395	PRPF3	8.16535		Q05048	CSTF1	8.77012		Q86V48-2	LUZP1	11.2693		Q9H910	HN1L	7.97869		Q86V48-2	LUZP1	7.10971		Q05048	CSTF1	7.43537			P54727	RAD23B	3.69682		Q9Y376	CAB39	1.63634		Q9H910	HN1L	7.72995
	O75955	FLOT1	7.95538		O94925-3	GLS	6.70245		P30419-2	NMT1	8.31654		P50851-2	LRBA	4.08268		O94925-3	GLS	8.77012		Q8WYP5	AHCTF1	7.95478		Q9H223	EHD4	8.77656		Q8WYP5	AHCTF1	7.82068		O94925-3	GLS	7.43537			Q86V48-2	LUZP1	8.13301		P35268	RPL22	8.18169		Q9H223	EHD4	4.63797
	P18858-3	LIG1	6.18752		P30419-2	NMT1	7.44716		Q6FI81	CIAPIN1	3.32662		O75955	FLOT1	6.53228		P30419-2	NMT1	7.30843		O15400-2	STX7	6.62899		O43395	PRPF3	8.77656		O15400-2	STX7	7.82068		P30419-2	NMT1	5.9483			Q8WYP5	AHCTF1	11.8298		Q04323	UBXN1	8.18169		O43395	PRPF3	10.8219
	Q15369	TCEB1	4.41965		Q6FI81	CIAPIN1	2.97886		O14964	HGS	10.8115		P18858-3	LIG1	5.71575		Q6FI81	CIAPIN1	5.1159		O43488	AKR7A2	9.94348		P50851-2	LRBA	3.19148		O43488	AKR7A2	8.53165		Q6FI81	CIAPIN1	4.46122			O15400-2	STX7	6.65428		Q8WUM0	NUP133	11.4544		P50851-2	LRBA	14.6869
	Q53H82	LACTB2	7.95538		O14964	HGS	8.19188		Q9Y281	CFL2	6.65323		Q15369	TCEB1	6.53228		O14964	HGS	6.57759		P05386	RPLP1	7.29188		O75955	FLOT1	7.97869		P05386	RPLP1	9.24262		O14964	HGS	8.17891			O43488	AKR7A2	4.43619		Q9BX68	HINT2	8.99986		O75955	FLOT1	7.72995
	Q8WZA9	IRGQ	4.41965		Q9Y281	CFL2	10.426		Q9Y376	CAB39	4.98992		Q53H82	LACTB2	7.34882		Q9Y281	CFL2	9.50096		P24928	POLR2A	9.28058		P18858-3	LIG1	6.38295		P24928	POLR2A	6.39874		Q9Y281	CFL2	7.43537			P05386	RPLP1	8.87238		Q9H910	HN1L	8.99986		P18858-3	LIG1	12.3679
	Q96GQ7	DDX27	2.65179		Q9Y376	CAB39	4.4683		P35268	RPL22	8.31654		Q8WZA9	IRGQ	5.71575		Q9Y376	CAB39	3.65422		Q05048	CSTF1	7.29188		Q15369	TCEB1	7.18082		Q05048	CSTF1	7.10971		Q9Y376	CAB39	2.23061			P24928	POLR2A	14.0479		Q9H223	EHD4	4.90902		Q15369	TCEB1	6.95695
	Q13951-2	CBFB	5.30358		P35268	RPL22	7.44716		Q04323	UBXN1	5.82158		Q96GQ7	DDX27	6.53228		P35268	RPL22	8.03927		O94925-3	GLS	8.61768		Q53H82	LACTB2	9.57443		O94925-3	GLS	9.24262		P35268	RPL22	6.69183			Q05048	CSTF1	4.43619		O43395	PRPF3	8.99986		Q53H82	LACTB2	4.63797
	Q9UBF2	COPG2	5.30358		Q04323	UBXN1	5.21301		Q8WUM0	NUP133	12.4748		Q13951-2	CBFB	4.08268		Q04323	UBXN1	7.30843		P30419-2	NMT1	8.61768		Q8WZA9	IRGQ	6.38295		P30419-2	NMT1	6.39874		Q04323	UBXN1	4.46122			O94925-3	GLS	12.5692		P50851-2	LRBA	16.3634		Q8WZA9	IRGQ	4.63797
	O76021	RSL1D1	10.6072		Q8WUM0	NUP133	8.93659		Q9BX68	HINT2	5.82158		Q9UBF2	COPG2	6.53228		Q8WUM0	NUP133	8.77012		Q6FI81	CIAPIN1	3.97739		Q96GQ7	DDX27	6.38295		Q6FI81	CIAPIN1	2.84388		Q8WUM0	NUP133	13.3837			P30419-2	NMT1	8.87238		O75955	FLOT1	8.99986		Q96GQ7	DDX27	15.4599
	O96008	TOMM40	8.83931		Q9BX68	HINT2	4.4683		Q9H910	HN1L	7.48489		O76021	RSL1D1	6.53228		Q9BX68	HINT2	7.30843		O14964	HGS	5.96609		Q13951-2	CBFB	7.18082		O14964	HGS	6.39874		Q9BX68	HINT2	5.9483			Q6FI81	CIAPIN1	10.3511		P18858-3	LIG1	12.2725		Q13951-2	CBFB	7.72995
	Q96IU4	ABHD14B	6.18752		Q9H910	HN1L	6.70245		Q9H223	EHD4	9.14819		O96008	TOMM40	7.34882		Q9H910	HN1L	6.57759		Q9Y281	CFL2	7.95478		Q9UBF2	COPG2	4.78721		Q9Y281	CFL2	9.95359		Q9H910	HN1L	8.92245			Q8N474	SFRP1	2.21809		Q15369	TCEB1	8.18169		Q9UBF2	COPG2	16.2329
	Q9H2G2-2	SLK	10.6072		Q9H223	EHD4	20.1073		O43395	PRPF3	11.6432		Q96IU4	ABHD14B	5.71575		Q9H223	EHD4	4.38506		Q9Y376	CAB39	5.96609		O76021	RSL1D1	7.18082		Q9Y376	CAB39	1.42194		Q9H223	EHD4	8.92245			O14964	HGS	5.17555		Q53H82	LACTB2	4.09085		O76021	RSL1D1	7.72995
	Q9NWV4	C1orf123	5.30358		O43395	PRPF3	10.426		P50851-2	LRBA	4.15827		Q9H2G2-2	SLK	13.8811		O43395	PRPF3	8.77012		P35268	RPL22	7.29188		O96008	TOMM40	7.97869		P35268	RPL22	5.68777		O43395	PRPF3	11.8966			Q9Y281	CFL2	3.69682		Q8WZA9	IRGQ	4.09085		O96008	TOMM40	9.27594
	Q15392-2	DHCR24	8.83931		P50851-2	LRBA	2.97886		O75955	FLOT1	7.48489		Q9NWV4	C1orf123	5.71575		P50851-2	LRBA	2.19253		Q04323	UBXN1	6.62899		Q96IU4	ABHD14B	6.38295		Q04323	UBXN1	6.39874		P50851-2	LRBA	3.71769			Q9Y376	CAB39	5.17555		Q96GQ7	DDX27	17.9997		Q96IU4	ABHD14B	5.41096
	O94874	UFL1	3.53572		O75955	FLOT1	5.95773		P18858-3	LIG1	7.48489		Q15392-2	DHCR24	6.53228		O75955	FLOT1	11.6935		Q8WUM0	NUP133	10.6064		Q9H2G2-2	SLK	8.77656		Q8WUM0	NUP133	7.82068		O75955	FLOT1	8.92245			P35268	RPL22	8.87238		Q13951-2	CBFB	4.90902		Q9H2G2-2	SLK	6.18396
	P23588	EIF4B	7.95538		P18858-3	LIG1	8.19188		Q15369	TCEB1	4.98992		O94874	UFL1	5.71575		P18858-3	LIG1	6.57759		Q9BX68	HINT2	4.64029		Q9NWV4	C1orf123	6.38295		Q9BX68	HINT2	6.39874		P18858-3	LIG1	7.43537			Q04323	UBXN1	10.3511		Q9UBF2	COPG2	11.4544		Q9NWV4	C1orf123	3.86497
	P49750	YLPM1	15.0268		Q15369	TCEB1	3.72358		Q53H82	LACTB2	7.48489		P23588	EIF4B	4.89921		Q15369	TCEB1	9.50096		Q9H910	HN1L	4.64029		Q15392-2	DHCR24	4.78721		Q9H910	HN1L	9.24262		Q15369	TCEB1	8.92245			Q8WUM0	NUP133	7.39365		O76021	RSL1D1	13.0907		Q15392-2	DHCR24	14.6869
	Q13523	PRPF4B	5.30358		Q53H82	LACTB2	4.4683		Q8WZA9	IRGQ	5.82158		P49750	YLPM1	13.0646		Q53H82	LACTB2	7.30843		Q9H223	EHD4	9.28058		O94874	UFL1	2.39361		Q9H223	EHD4	9.95359		Q53H82	LACTB2	5.9483			Q9BX68	HINT2	9.61174		O96008	TOMM40	11.4544		O94874	UFL1	18.5519
	P16989	YBX3	7.07145		Q8WZA9	IRGQ	14.8943		Q96GQ7	DDX27	9.97985		Q13523	PRPF4B	2.44961		Q8WZA9	IRGQ	1.46169		O43395	PRPF3	11.2693		P23588	EIF4B	3.98935		O43395	PRPF3	8.53165		Q8WZA9	IRGQ	5.20476			Q9H910	HN1L	4.43619		Q96IU4	ABHD14B	4.09085		P23588	EIF4B	6.95695
	Q8NI36	WDR36	9.72324		Q96GQ7	DDX27	6.70245		Q13951-2	CBFB	6.65323		P16989	YBX3	5.71575		Q96GQ7	DDX27	4.38506		P50851-2	LRBA	3.97739		P49750	YLPM1	11.1702		P50851-2	LRBA	4.26583		Q96GQ7	DDX27	11.1531			Q9H223	EHD4	6.65428		Q9H2G2-2	SLK	5.72718		P49750	YLPM1	4.63797
	P10620	MGST1	7.95538		Q13951-2	CBFB	8.19188		Q9UBF2	COPG2	9.97985		Q8NI36	WDR36	11.4315		Q13951-2	CBFB	6.57759		O75955	FLOT1	7.29188		Q13523	PRPF4B	5.58508		O75955	FLOT1	8.53165		Q13951-2	CBFB	6.69183			O43395	PRPF3	8.13301		Q9NWV4	C1orf123	3.27268		Q13523	PRPF4B	10.8219
	Q6NVY1	HIBCH	5.30358		Q9UBF2	COPG2	5.95773		O76021	RSL1D1	8.31654		P10620	MGST1	9.79842		Q9UBF2	COPG2	2.92337		P18858-3	LIG1	6.62899		P16989	YBX3	8.77656		P18858-3	LIG1	7.82068		Q9UBF2	COPG2	5.9483			P50851-2	LRBA	11.8298		Q15392-2	DHCR24	13.9089		P16989	YBX3	9.27594
	Q9BZE4	GTPBP4	8.83931		O76021	RSL1D1	19.3626		O96008	TOMM40	6.65323		P55011	SLC12A2	3.26614		O96008	TOMM40	9.50096		Q15369	TCEB1	8.61768		Q8NI36	WDR36	7.18082		Q15369	TCEB1	10.6646		O76021	RSL1D1	6.69183			O75955	FLOT1	8.87238		O94874	UFL1	15.5452		Q8NI36	WDR36	12.3679
	O14929	HAT1	5.30358		O96008	TOMM40	6.70245		Q96IU4	ABHD14B	5.82158		Q6NVY1	HIBCH	3.26614		Q96IU4	ABHD14B	7.30843		Q53H82	LACTB2	5.30319		P10620	MGST1	11.968		Q53H82	LACTB2	9.24262		O96008	TOMM40	8.17891			P18858-3	LIG1	9.61174		P23588	EIF4B	5.72718		Q9NX02-5	NLRP2	17.0059
	Q9NP79	VTA1	6.18752		Q96IU4	ABHD14B	5.95773		Q9H2G2-2	SLK	15.8014		Q9BZE4	GTPBP4	8.98189		Q9H2G2-2	SLK	12.4243		Q8WZA9	IRGQ	7.95478		P55011	SLC12A2	1.59574		Q8WZA9	IRGQ	6.39874		Q96IU4	ABHD14B	8.17891			Q15369	TCEB1	3.69682		P49750	YLPM1	8.18169		CON__P19013	KRT4	17.7789
	Q9UG63	ABCF2	7.07145		Q9H2G2-2	SLK	11.9155		Q9NWV4	C1orf123	4.98992		O14929	HAT1	5.71575		Q9NWV4	C1orf123	6.57759		Q96GQ7	DDX27	11.2693		Q6NVY1	HIBCH	5.58508		Q96GQ7	DDX27	4.26583		Q9H2G2-2	SLK	15.6143			Q53H82	LACTB2	7.39365		Q13523	PRPF4B	13.0907		P10620	MGST1	12.3679
	Q9Y2L1	DIS3	12.375		Q9NWV4	C1orf123	4.4683		Q15392-2	DHCR24	4.98992		Q9NP79	VTA1	7.34882		Q15392-2	DHCR24	2.19253		Q13951-2	CBFB	5.30319		Q9BZE4	GTPBP4	7.97869		Q13951-2	CBFB	7.10971		Q9NWV4	C1orf123	6.69183			Q8WZA9	IRGQ	5.91492		P16989	YBX3	11.4544		P55011	SLC12A2	19.3249
	O43583	DENR	7.07145		Q15392-2	DHCR24	3.72358		O94874	UFL1	10.8115		Q9UG63	ABCF2	5.71575		O94874	UFL1	5.84675		Q9UBF2	COPG2	9.28058		O14929	HAT1	3.98935		Q9UBF2	COPG2	2.84388		Q15392-2	DHCR24	4.46122			Q96GQ7	DDX27	11.0905		Q8NI36	WDR36	10.6362		Q6NVY1	HIBCH	6.95695
	Q9BZQ8	FAM129A	11.4911		O94874	UFL1	4.4683		P23588	EIF4B	4.15827		Q9Y2L1	DIS3	12.248		P23588	EIF4B	4.38506		O76021	RSL1D1	9.28058		Q9NP79	VTA1	6.38295		O76021	RSL1D1	9.24262		O94874	UFL1	10.4095			Q13951-2	CBFB	6.65428		Q9NX02-5	NLRP2	22.0906		Q9BZE4	GTPBP4	14.6869
	Q9H8Y8-3	GORASP2	10.6072		P23588	EIF4B	2.97886		P49750	YLPM1	12.4748		O43583	DENR	6.53228		P49750	YLPM1	12.4243		O96008	TOMM40	8.61768		Q9UG63	ABCF2	7.18082		O96008	TOMM40	10.6646		P23588	EIF4B	5.9483			Q9UBF2	COPG2	8.13301		CON__P19013	KRT4	20.4542		O14929	HAT1	6.18396
	P29323-2	EPHB2	1.76786		P49750	YLPM1	10.426		Q13523	PRPF4B	8.31654		Q9BZQ8	FAM129A	9.79842		Q13523	PRPF4B	5.1159		Q96IU4	ABHD14B	7.29188		Q9Y2L1	DIS3	10.3723		Q96IU4	ABHD14B	7.82068		P49750	YLPM1	14.1272			O76021	RSL1D1	13.3086		P10620	MGST1	9.81803		Q9NP79	VTA1	6.18396
	Q12955	ANK3	1.76786		Q13523	PRPF4B	8.93659		P16989	YBX3	7.48489		Q9H8Y8-3	GORASP2	8.98189		P16989	YBX3	8.03927		Q9H2G2-2	SLK	11.2693		O43583	DENR	8.77656		Q9H2G2-2	SLK	14.2194		Q13523	PRPF4B	7.43537			O96008	TOMM40	12.5692		P55011	SLC12A2	18.8179		Q9UG63	ABCF2	6.18396
	Q5JTV8	TOR1AIP1	8.83931		P16989	YBX3	8.19188		Q8NI36	WDR36	9.14819		P29323-2	EPHB2	3.26614		Q8NI36	WDR36	9.50096		Q9NWV4	C1orf123	5.30319		Q9BZQ8	FAM129A	11.968		Q9NWV4	C1orf123	5.68777		P16989	YBX3	8.92245			Q96IU4	ABHD14B	4.43619		Q6NVY1	HIBCH	8.18169		Q9Y2L1	DIS3	9.27594
	P01111	NRAS	6.18752		Q8NI36	WDR36	8.93659		P10620	MGST1	9.14819		Q5JTV8	TOR1AIP1	11.4315		P10620	MGST1	10.2318		Q15392-2	DHCR24	3.31449		Q9H8Y8-3	GORASP2	7.97869		Q15392-2	DHCR24	4.26583		Q8NI36	WDR36	9.66598			Q9H2G2-2	SLK	6.65428		Q9BZE4	GTPBP4	8.99986		O43583	DENR	6.95695
	P46977	STT3A	8.83931		P10620	MGST1	6.70245		P55011	SLC12A2	1.66331		P01111	NRAS	6.53228		P55011	SLC12A2	1.46169		O94874	UFL1	9.28058		P29323-2	EPHB2	1.59574		O94874	UFL1	5.68777		P10620	MGST1	10.4095			Q9NWV4	C1orf123	3.69682		O14929	HAT1	7.36352		Q9BZQ8	FAM129A	3.09198
	P62847-2	RPS24	7.07145		P55011	SLC12A2	1.48943		Q6NVY1	HIBCH	4.15827		P46977	STT3A	7.34882		Q6NVY1	HIBCH	5.1159		P23588	EIF4B	5.96609		Q5JTV8	TOR1AIP1	11.968		P23588	EIF4B	5.68777		P55011	SLC12A2	3.71769			Q15392-2	DHCR24	19.9628		Q9NP79	VTA1	7.36352		Q9H8Y8-3	GORASP2	8.50294
	Q13596	SNX1	5.30358		Q6NVY1	HIBCH	4.4683		Q9BZE4	GTPBP4	5.82158		P62847-2	RPS24	7.34882		Q9BZE4	GTPBP4	4.38506		P49750	YLPM1	12.5951		P01111	NRAS	6.38295		P49750	YLPM1	12.0865		Q6NVY1	HIBCH	5.20476			O94874	UFL1	10.3511		Q9UG63	ABCF2	9.81803		Q9UGT4	SUSD2	7.72995
	Q96SB4-4	SRPK1	12.375		Q9BZE4	GTPBP4	9.68131		O14929	HAT1	4.98992		Q13596	SNX1	6.53228		O14929	HAT1	5.84675		Q13523	PRPF4B	5.30319		P46977	STT3A	5.58508		Q13523	PRPF4B	7.10971		Q9BZE4	GTPBP4	6.69183			P23588	EIF4B	5.17555		Q9Y2L1	DIS3	5.72718		P29323-2	EPHB2	2.31898
	Q9BZF1-3	OSBPL8	18.5625		O14929	HAT1	2.97886		Q9NP79	VTA1	6.65323		Q96SB4-4	SRPK1	9.79842		Q9NP79	VTA1	4.38506		P16989	YBX3	5.96609		P62847-2	RPS24	6.38295		P16989	YBX3	7.10971		O14929	HAT1	3.71769			P49750	YLPM1	4.43619		O43583	DENR	8.18169		Q12955	ANK3	18.5519
	Q9Y4E8	USP15	11.4911		Q9NP79	VTA1	5.21301		Q9UG63	ABCF2	5.82158		Q9BZF1-3	OSBPL8	15.5142		Q9Y2L1	DIS3	8.77012		Q8NI36	WDR36	7.29188		Q13596	SNX1	9.57443		Q8NI36	WDR36	6.39874		Q9NP79	VTA1	3.71769			Q13523	PRPF4B	10.3511		Q9BZQ8	FAM129A	3.27268		Q5JTV8	TOR1AIP1	9.27594
	O75312	ZPR1	4.41965		Q9UG63	ABCF2	15.639		Q9Y2L1	DIS3	13.3065		Q9Y4E8	USP15	9.79842		O43583	DENR	9.50096		Q9Y6N7-6	ROBO1	1.3258		Q96SB4-4	SRPK1	7.18082		P10620	MGST1	11.3755		Q9UG63	ABCF2	6.69183			P08236-3	GUSB	1.47873		Q9H8Y8-3	GORASP2	10.6362		P01111	NRAS	6.95695
	P21912	SDHB	5.30358		Q9Y2L1	DIS3	6.70245		O43583	DENR	6.65323		O75312	ZPR1	3.26614		Q9BZQ8	FAM129A	11.6935		P10620	MGST1	11.9322		Q9BZF1-3	OSBPL8	10.3723		P55011	SLC12A2	1.42194		Q9Y2L1	DIS3	14.1272			P16989	YBX3	11.8298		Q9UGT4	SUSD2	9.81803		P46977	STT3A	12.3679
	Q13724-2	MOGS	15.0268		O43583	DENR	7.44716		Q9BZQ8	FAM129A	11.6432		P21912	SDHB	6.53228		Q9H8Y8-3	GORASP2	7.30843		P55011	SLC12A2	3.97739		Q9Y4E8	USP15	11.1702		Q6NVY1	HIBCH	4.26583		O43583	DENR	7.43537			Q8NI36	WDR36	10.3511		Q12955	ANK3	15.5452		P62847-2	RPS24	11.5949
	Q13885	TUBB2A	10.6072		Q9BZQ8	FAM129A	14.8943		Q9H8Y8-3	GORASP2	5.82158		Q13724-2	MOGS	11.4315		P29323-2	EPHB2	1.46169		Q6NVY1	HIBCH	3.97739		O75312	ZPR1	4.78721		Q9BZE4	GTPBP4	9.95359		Q9BZQ8	FAM129A	11.1531			Q9NX02-5	NLRP2	24.399		Q5JTV8	TOR1AIP1	7.36352		Q13596	SNX1	9.27594
	Q9C0C9	UBE2O	9.72324		Q9H8Y8-3	GORASP2	6.70245		P29323-2	EPHB2	2.49496		Q13885	TUBB2A	10.615		Q5JTV8	TOR1AIP1	12.4243		Q9BZE4	GTPBP4	7.29188		P21912	SDHB	7.18082		O14929	HAT1	2.84388		Q9H8Y8-3	GORASP2	6.69183			CON__P19013	KRT4	14.7873		P01111	NRAS	6.54535		Q96SB4-4	SRPK1	8.50294
	P51532-2	SMARCA4	6.18752		P29323-2	EPHB2	1.48943		Q5JTV8	TOR1AIP1	9.14819		Q9C0C9	UBE2O	5.71575		P01111	NRAS	8.77012		O14929	HAT1	3.97739		Q13724-2	MOGS	11.968		Q9NP79	VTA1	5.68777		P29323-2	EPHB2	2.23061			P10620	MGST1	8.87238		P46977	STT3A	13.9089		Q9BZF1-3	OSBPL8	4.63797
	Q03405	PLAUR	3.53572		Q5JTV8	TOR1AIP1	12.6602		P01111	NRAS	7.48489		P51532-2	SMARCA4	5.71575		P46977	STT3A	8.03927		Q9NP79	VTA1	5.96609		Q13885	TUBB2A	10.3723		Q9UG63	ABCF2	6.39874		Q5JTV8	TOR1AIP1	8.92245			P55011	SLC12A2	15.5267		P62847-2	RPS24	11.4544		Q9Y4E8	USP15	3.86497
	Q15257-3	PPP2R4	5.30358		P01111	NRAS	7.44716		P46977	STT3A	10.8115		Q03405	PLAUR	4.08268		P62847-2	RPS24	8.03927		Q9UG63	ABCF2	8.61768		Q9C0C9	UBE2O	6.38295		Q9Y2L1	DIS3	8.53165		P01111	NRAS	6.69183			Q6NVY1	HIBCH	10.3511		Q13596	SNX1	8.18169		O75312	ZPR1	7.72995
	O43172-2	PRPF4	10.6072		P46977	STT3A	5.21301		P62847-2	RPS24	6.65323		Q15257-3	PPP2R4	4.89921		Q13596	SNX1	2.92337		Q9Y2L1	DIS3	9.94348		P51532-2	SMARCA4	4.78721		O43583	DENR	7.82068		P46977	STT3A	7.43537			Q9BZE4	GTPBP4	14.0479		Q96SB4-4	SRPK1	7.36352		P21912	SDHB	11.5949
	P51452	DUSP3	5.30358		P62847-2	RPS24	5.21301		Q13596	SNX1	9.97985		O43172-2	PRPF4	10.615		Q96SB4-4	SRPK1	6.57759		O43583	DENR	5.96609		Q03405	PLAUR	2.39361		Q9BZQ8	FAM129A	12.7975		P62847-2	RPS24	7.43537			O14929	HAT1	13.3086		Q9BZF1-3	OSBPL8	4.90902		Q13724-2	MOGS	10.0489
	Q03135	CAV1	12.375		Q13596	SNX1	20.8521		Q96SB4-4	SRPK1	10.8115		P51452	DUSP3	8.16535		Q9BZF1-3	OSBPL8	9.50096		Q9BZQ8	FAM129A	12.5951		Q15257-3	PPP2R4	7.18082		Q9H8Y8-3	GORASP2	9.24262		Q13596	SNX1	11.8966			Q9NP79	VTA1	6.65428		Q9Y4E8	USP15	4.09085		Q13885	TUBB2A	3.09198
	Q12888	TP53BP1	9.72324		Q96SB4-4	SRPK1	10.426		Q9BZF1-3	OSBPL8	14.1381		Q03135	CAV1	13.8811		Q9Y4E8	USP15	6.57759		Q9H8Y8-3	GORASP2	7.95478		O43172-2	PRPF4	10.3723		P29323-2	EPHB2	1.42194		Q96SB4-4	SRPK1	8.92245			Q9UG63	ABCF2	11.8298		O75312	ZPR1	8.99986		Q9C0C9	UBE2O	11.5949
	Q14116-2	IL18	7.95538		Q9BZF1-3	OSBPL8	11.9155		Q9Y4E8	USP15	7.48489		Q12888	TP53BP1	8.98189		O75312	ZPR1	5.1159		P29323-2	EPHB2	2.65159		P51452	DUSP3	7.97869		Q5JTV8	TOR1AIP1	10.6646		Q9BZF1-3	OSBPL8	12.6401			Q9Y2L1	DIS3	6.65428		P21912	SDHB	8.99986		P51532-2	SMARCA4	18.5519
	Q15003	NCAPH	8.83931		Q9Y4E8	USP15	7.44716		O75312	ZPR1	5.82158		Q14116-2	IL18	7.34882		P21912	SDHB	13.1552		Q5JTV8	TOR1AIP1	9.94348		Q03135	CAV1	14.3616		P01111	NRAS	7.82068		Q9Y4E8	USP15	7.43537			O43583	DENR	9.61174		Q13724-2	MOGS	9.81803		Q15257-3	PPP2R4	4.63797
	Q9NRV9	HEBP1	7.07145		O75312	ZPR1	5.21301		P08572	COL4A2	1.66331		Q15003	NCAPH	11.4315		Q13724-2	MOGS	10.2318		P01111	NRAS	5.30319		Q12888	TP53BP1	10.3723		P46977	STT3A	7.10971		O75312	ZPR1	3.71769			Q9BZQ8	FAM129A	5.17555		Q13885	TUBB2A	3.27268		O43172-2	PRPF4	3.86497
	Q99805	TM9SF2	7.07145		P21912	SDHB	7.44716		P21912	SDHB	7.48489		Q9NRV9	HEBP1	7.34882		Q13885	TUBB2A	16.0785		P46977	STT3A	7.29188		Q14116-2	IL18	15.1595		P62847-2	RPS24	5.68777		P08572	COL4A2	1.48707			Q9H8Y8-3	GORASP2	9.61174		Q9C0C9	UBE2O	13.9089		P51452	DUSP3	6.95695
	O00592-2	PODXL	10.6072		Q13724-2	MOGS	10.426		Q13724-2	MOGS	12.4748		Q99805	TM9SF2	6.53228		Q9C0C9	UBE2O	2.19253		P62847-2	RPS24	5.96609		Q15003	NCAPH	10.3723		Q13596	SNX1	7.10971		P21912	SDHB	14.1272			Q9UGT4	SUSD2	14.0479		P51532-2	SMARCA4	7.36352		Q03135	CAV1	2.31898
	P09496-2	CLTA	6.18752		Q13885	TUBB2A	5.95773		Q13885	TUBB2A	9.14819		O00592-2	PODXL	9.79842		P51532-2	SMARCA4	5.84675		Q13596	SNX1	7.95478		Q9NRV9	HEBP1	11.968		Q96SB4-4	SRPK1	12.0865		Q13724-2	MOGS	9.66598			P29323-2	EPHB2	2.21809		Q15257-3	PPP2R4	2.45451		Q12888	TP53BP1	8.50294
	P04818	TYMS	5.30358		Q9C0C9	UBE2O	5.21301		Q9C0C9	UBE2O	8.31654		P09496-2	CLTA	6.53228		Q03405	PLAUR	4.38506		Q96SB4-4	SRPK1	7.29188		Q99805	TM9SF2	6.38295		Q9BZF1-3	OSBPL8	12.0865		Q13885	TUBB2A	9.66598			Q12955	ANK3	16.266		O43172-2	PRPF4	6.54535		Q14116-2	IL18	3.09198
	P31431	SDC4	1.76786		P51532-2	SMARCA4	8.19188		P51532-2	SMARCA4	8.31654		P04818	TYMS	2.44961		Q15257-3	PPP2R4	5.1159		Q9BZF1-3	OSBPL8	11.9322		O00592-2	PODXL	11.968		Q9Y4E8	USP15	9.95359		Q9C0C9	UBE2O	8.17891			Q5JTV8	TOR1AIP1	8.13301		P51452	DUSP3	4.90902		Q15003	NCAPH	6.95695
	P61201	COPS2	7.95538		Q03405	PLAUR	2.97886		Q03405	PLAUR	3.32662		P61201	COPS2	5.71575		O43172-2	PRPF4	10.2318		Q9Y4E8	USP15	7.29188		P09496-2	CLTA	7.97869		O75312	ZPR1	4.26583		P51532-2	SMARCA4	7.43537			P01111	NRAS	4.43619		Q03135	CAV1	3.27268		Q9NRV9	HEBP1	6.18396
	Q5GLZ8-3	HERC4	9.72324		Q15257-3	PPP2R4	5.21301		Q15257-3	PPP2R4	4.98992		Q5GLZ8-3	HERC4	6.53228		P51452	DUSP3	8.77012		O75312	ZPR1	3.97739		P04818	TYMS	4.78721		P21912	SDHB	11.3755		Q03405	PLAUR	2.23061			P46977	STT3A	8.87238		Q12888	TP53BP1	4.09085		Q99805	TM9SF2	12.3679
	Q96N67-4	DOCK7	15.9108		O43172-2	PRPF4	8.93659		O43172-2	PRPF4	7.48489		Q96N67-4	DOCK7	12.248		Q03135	CAV1	15.3477		P21912	SDHB	11.9322		P31431	SDC4	2.39361		Q13724-2	MOGS	8.53165		Q15257-3	PPP2R4	3.71769			P62847-2	RPS24	7.39365		Q14116-2	IL18	3.27268		O00592-2	PODXL	3.09198
	Q9Y2Q3	GSTK1	3.53572		P51452	DUSP3	5.21301		P51452	DUSP3	6.65323		Q9Y2Q3	GSTK1	4.89921		Q12888	TP53BP1	9.50096		Q13724-2	MOGS	9.94348		P61201	COPS2	3.98935		Q13885	TUBB2A	13.5084		O43172-2	PRPF4	5.9483			Q13596	SNX1	8.13301		Q15003	NCAPH	5.72718		P09496-2	CLTA	4.63797
	Q15126	PMVK	7.95538		Q03135	CAV1	10.426		Q03135	CAV1	14.1381		P15151-3	PVR	1.63307		Q14116-2	IL18	16.0785		Q13885	TUBB2A	13.9209		Q5GLZ8-3	HERC4	7.97869		Q9C0C9	UBE2O	4.9768		P51452	DUSP3	7.43537			Q96SB4-4	SRPK1	8.13301		Q9NRV9	HEBP1	4.09085		P04818	TYMS	7.72995
	Q6P1N0	CC2D1A	7.07145		Q12888	TP53BP1	12.6602		Q12888	TP53BP1	16.6331		Q15126	PMVK	8.16535		Q15003	NCAPH	12.4243		Q9C0C9	UBE2O	8.61768		Q96N67-4	DOCK7	13.5638		P51532-2	SMARCA4	5.68777		Q03135	CAV1	15.6143			Q9BZF1-3	OSBPL8	4.43619		Q99805	TM9SF2	11.4544		P61201	COPS2	3.86497
	Q9UK76	HN1	8.83931		Q14116-2	IL18	8.19188		Q14116-2	IL18	7.48489		Q6P1N0	CC2D1A	5.71575		Q9NRV9	HEBP1	10.9626		P51532-2	SMARCA4	9.28058		Q9Y2Q3	GSTK1	7.18082		Q03405	PLAUR	2.84388		Q12888	TP53BP1	17.1014			Q9Y4E8	USP15	3.69682		O00592-2	PODXL	1.63634		Q5GLZ8-3	HERC4	10.8219
	P36542	ATP5C1	7.95538		Q15003	NCAPH	11.9155		Q15003	NCAPH	9.97985		Q9UK76	HN1	4.89921		Q99805	TM9SF2	6.57759		Q03405	PLAUR	5.30319		P15151-3	PVR	1.59574		Q15257-3	PPP2R4	4.26583		Q14116-2	IL18	11.1531			O75312	ZPR1	8.13301		P09496-2	CLTA	6.54535		Q96N67-4	DOCK7	2.31898
	Q13442	PDAP1	4.41965		Q9NRV9	HEBP1	5.95773		Q9NRV9	HEBP1	5.82158		P36542	ATP5C1	8.16535		O00592-2	PODXL	8.77012		Q15257-3	PPP2R4	3.31449		Q15126	PMVK	7.97869		O43172-2	PRPF4	8.53165		Q15003	NCAPH	14.1272			P21912	SDHB	6.65428		P04818	TYMS	13.0907		Q9Y2Q3	GSTK1	18.5519
	Q8TCJ2	STT3B	11.4911		Q99805	TM9SF2	8.19188		Q99805	TM9SF2	7.48489		Q13442	PDAP1	4.89921		P09496-2	CLTA	5.84675		O43172-2	PRPF4	5.96609		Q6P1N0	CC2D1A	7.18082		P51452	DUSP3	9.24262		Q9NRV9	HEBP1	11.1531			Q13724-2	MOGS	11.8298		P61201	COPS2	3.27268		Q15126	PMVK	10.0489
	Q96EK5	KIAA1279	7.95538		O00592-2	PODXL	11.9155		O00592-2	PODXL	10.8115		Q8TCJ2	STT3B	9.79842		P04818	TYMS	3.65422		P51452	DUSP3	6.62899		Q9UK76	HN1	7.97869		Q03135	CAV1	12.7975		Q99805	TM9SF2	10.4095			Q13885	TUBB2A	3.69682		Q5GLZ8-3	HERC4	4.90902		Q6P1N0	CC2D1A	13.1409
	Q9BTV4	TMEM43	15.9108		P09496-2	CLTA	5.95773		P09496-2	CLTA	6.65323		Q96EK5	KIAA1279	5.71575		P31431	SDC4	2.92337		Q03135	CAV1	14.5838		P36542	ATP5C1	10.3723		Q12888	TP53BP1	9.95359		O00592-2	PODXL	13.3837			Q9C0C9	UBE2O	9.61174		Q96N67-4	DOCK7	4.09085		Q9UK76	HN1	10.8219
	Q9H3N1	TMX1	13.259		P04818	TYMS	3.72358		P04818	TYMS	4.15827		Q9BTV4	TMEM43	11.4315		P61201	COPS2	5.1159		Q12888	TP53BP1	19.2241		Q13442	PDAP1	3.98935		Q14116-2	IL18	14.2194		P09496-2	CLTA	8.17891			P51532-2	SMARCA4	8.13301		Q9Y2Q3	GSTK1	11.4544		P36542	ATP5C1	10.8219
	Q9Y3B8-3	REXO2	3.53572		P31431	SDC4	2.97886		P31431	SDC4	4.15827		Q9H3N1	TMX1	12.248		Q5GLZ8-3	HERC4	9.50096		Q14116-2	IL18	13.258		Q8TCJ2	STT3B	8.77656		Q15003	NCAPH	15.6414		P04818	TYMS	2.23061			Q15257-3	PPP2R4	2.95746		Q15126	PMVK	9.81803		Q13442	PDAP1	8.50294
	O14617	AP3D1	8.83931		P61201	COPS2	4.4683		P61201	COPS2	5.82158		Q9Y3B8-3	REXO2	3.26614		Q96N67-4	DOCK7	10.2318		Q15003	NCAPH	11.9322		Q96EK5	KIAA1279	4.78721		Q9NRV9	HEBP1	9.95359		P31431	SDC4	2.97415			O43172-2	PRPF4	5.17555		Q6P1N0	CC2D1A	15.5452		Q8TCJ2	STT3B	8.50294
	O95881	TXNDC12	4.41965		Q5GLZ8-3	HERC4	8.19188		Q5GLZ8-3	HERC4	12.4748		O14617	AP3D1	4.89921		Q9Y2Q3	GSTK1	8.03927		Q9NRV9	HEBP1	9.28058		Q9BTV4	TMEM43	12.7659		Q99805	TM9SF2	7.10971		P61201	COPS2	5.20476			P51452	DUSP3	5.17555		Q9UK76	HN1	8.99986		Q96EK5	KIAA1279	2.31898
	Q15642	TRIP10	4.41965		Q96N67-4	DOCK7	11.1707		Q96N67-4	DOCK7	17.4647		O95881	TXNDC12	5.71575		Q15126	PMVK	8.03927		Q99805	TM9SF2	6.62899		Q9H3N1	TMX1	12.7659		O00592-2	PODXL	10.6646		Q5GLZ8-3	HERC4	9.66598			Q03135	CAV1	2.21809		P36542	ATP5C1	10.6362		Q9BTV4	TMEM43	2.31898
	Q9H074	PAIP1	6.18752		Q9Y2Q3	GSTK1	4.4683		Q9Y2Q3	GSTK1	4.15827		Q15642	TRIP10	4.89921		Q6P1N0	CC2D1A	5.84675		O00592-2	PODXL	11.2693		Q9Y3B8-3	REXO2	3.98935		P09496-2	CLTA	7.82068		Q96N67-4	DOCK7	19.332			Q12888	TP53BP1	5.91492		Q13442	PDAP1	10.6362		Q9H3N1	TMX1	6.18396
	Q9HAK2	EBF2	4.41965		Q15126	PMVK	8.93659		Q15126	PMVK	7.48489		Q9H074	PAIP1	3.26614		Q9UK76	HN1	8.77012		P09496-2	CLTA	6.62899		O14617	AP3D1	7.18082		P04818	TYMS	3.55486		Q9Y2Q3	GSTK1	8.17891			Q14116-2	IL18	4.43619		Q8TCJ2	STT3B	7.36352		Q9Y3B8-3	REXO2	4.63797
	Q9UNS2	COPS3	5.30358		Q6P1N0	CC2D1A	5.95773		Q6P1N0	CC2D1A	8.31654		Q9HAK2	EBF2	4.08268		P36542	ATP5C1	9.50096		P04818	TYMS	3.31449		O95881	TXNDC12	6.38295		P31431	SDC4	2.13291		Q15126	PMVK	8.17891			Q15003	NCAPH	6.65428		Q96EK5	KIAA1279	2.45451		O14617	AP3D1	5.41096
	P37235	HPCAL1	9.72324		Q9UK76	HN1	5.21301		Q9UK76	HN1	5.82158		Q9UNS2	COPS3	4.89921		Q13442	PDAP1	8.77012		P31431	SDC4	3.31449		Q15642	TRIP10	3.98935		P61201	COPS2	3.55486		Q6P1N0	CC2D1A	7.43537			Q9NRV9	HEBP1	5.17555		Q9BTV4	TMEM43	4.90902		O95881	TXNDC12	9.27594
	Q9Y315	DERA	7.07145		P36542	ATP5C1	7.44716		P36542	ATP5C1	7.48489		P37235	HPCAL1	8.98189		Q8TCJ2	STT3B	8.03927		P61201	COPS2	6.62899		Q9H074	PAIP1	5.58508		Q5GLZ8-3	HERC4	9.24262		Q9UK76	HN1	8.17891			Q99805	TM9SF2	5.91492		Q9H3N1	TMX1	8.18169		Q15642	TRIP10	5.41096
	O75832	PSMD10	3.53572		Q13442	PDAP1	6.70245		Q13442	PDAP1	7.48489		Q9Y315	DERA	6.53228		Q96EK5	KIAA1279	9.50096		Q5GLZ8-3	HERC4	9.28058		Q9HAK2	EBF2	3.19148		Q96N67-4	DOCK7	9.24262		P36542	ATP5C1	9.66598			O00592-2	PODXL	1.47873		Q9Y3B8-3	REXO2	5.72718		Q9H074	PAIP1	4.63797
	O95816	BAG2	6.18752		Q8TCJ2	STT3B	13.4049		Q8TCJ2	STT3B	11.6432		O75832	PSMD10	4.08268		Q9BTV4	TMEM43	14.6169		Q96N67-4	DOCK7	13.258		Q9UNS2	COPS3	4.78721		Q9Y2Q3	GSTK1	9.95359		Q13442	PDAP1	7.43537			P09496-2	CLTA	5.91492		O14617	AP3D1	4.90902		Q9HAK2	EBF2	6.18396
	Q71UI9	H2AFV;H2AFZ	4.41965		Q96EK5	KIAA1279	13.4049		Q96EK5	KIAA1279	4.15827		O95816	BAG2	8.16535		Q9H3N1	TMX1	13.1552		Q9Y2Q3	GSTK1	7.29188		P37235	HPCAL1	10.3723		Q15126	PMVK	9.24262		Q8TCJ2	STT3B	11.1531			P04818	TYMS	13.3086		O95881	TXNDC12	5.72718		Q9UNS2	COPS3	6.95695
	P46109	CRKL	7.07145		Q9BTV4	TMEM43	11.1707		Q9BTV4	TMEM43	10.8115		Q71UI9	H2AFV;H2AFZ	5.71575		Q9Y3B8-3	REXO2	5.84675		Q15126	PMVK	7.95478		Q9Y315	DERA	5.58508		Q6P1N0	CC2D1A	5.68777		Q96EK5	KIAA1279	8.17891			P61201	COPS2	6.65428		Q15642	TRIP10	4.09085		CON__Q3KNV1	KRT7	10.0489
	P80723	BASP1	8.83931		Q9H3N1	TMX1	10.426		Q9H3N1	TMX1	11.6432		P46109	CRKL	4.89921		O14617	AP3D1	10.2318		Q6P1N0	CC2D1A	5.30319		O75832	PSMD10	5.58508		Q9UK76	HN1	8.53165		Q9BTV4	TMEM43	14.8707			Q5GLZ8-3	HERC4	5.91492		Q9H074	PAIP1	5.72718		P37235	HPCAL1	3.86497
	Q13144	EIF2B5	8.83931		Q9Y3B8-3	REXO2	7.44716		Q9Y3B8-3	REXO2	5.82158		P80723	BASP1	11.4315		O95881	TXNDC12	5.84675		Q9UK76	HN1	7.29188		O95816	BAG2	8.77656		P36542	ATP5C1	10.6646		Q9H3N1	TMX1	11.1531			Q96N67-4	DOCK7	2.21809		Q9HAK2	EBF2	8.18169		Q9Y315	DERA	3.09198
	Q13148	TARDBP	8.83931		O14617	AP3D1	10.426		O14617	AP3D1	10.8115		Q13144	EIF2B5	8.98189		Q15642	TRIP10	2.19253		P36542	ATP5C1	7.95478		Q71UI9	H2AFV;H2AFZ	4.78721		Q13442	PDAP1	7.82068		Q9Y3B8-3	REXO2	4.46122			Q9Y2Q3	GSTK1	10.3511		Q9UNS2	COPS3	4.09085		O75832	PSMD10	12.3679
	Q5H9R7-6	PPP6R3	4.41965		O95881	TXNDC12	3.72358		O95881	TXNDC12	5.82158		Q13148	TARDBP	10.615		Q9H074	PAIP1	3.65422		Q13442	PDAP1	7.29188		P46109	CRKL	5.58508		Q8TCJ2	STT3B	9.95359		O14617	AP3D1	12.6401			P15151-3	PVR	1.47873		CON__Q3KNV1	KRT7	9.81803		O95816	BAG2	5.41096
	Q9NR09	BIRC6	4.41965		Q15642	TRIP10	8.19188		Q15642	TRIP10	3.32662		Q5H9R7-6	PPP6R3	7.34882		Q9HAK2	EBF2	5.1159		Q8TCJ2	STT3B	9.28058		P80723	BASP1	11.968		Q96EK5	KIAA1279	7.10971		O95881	TXNDC12	5.20476			Q15126	PMVK	8.13301		P37235	HPCAL1	1.63634		Q71UI9	H2AFV;H2AFZ	10.0489
	Q9NVS9-3	PNPO	3.53572		Q9H074	PAIP1	2.97886		Q9H074	PAIP1	4.15827		Q9NR09	BIRC6	2.44961		Q9UNS2	COPS3	6.57759		Q96EK5	KIAA1279	8.61768		Q13144	EIF2B5	7.18082		Q9BTV4	TMEM43	12.0865		Q15642	TRIP10	6.69183			Q6P1N0	CC2D1A	11.8298		Q9Y315	DERA	6.54535		P46109	CRKL	3.86497
	O43264	ZW10	4.41965		Q9HAK2	EBF2	2.23415		Q9HAK2	EBF2	3.32662		Q9NVS9-3	PNPO	4.89921		P37235	HPCAL1	11.6935		Q9BTV4	TMEM43	14.5838		Q13148	TARDBP	7.18082		Q9H3N1	TMX1	9.24262		Q9H074	PAIP1	3.71769			Q9UK76	HN1	8.87238		O75832	PSMD10	7.36352		Q13144	EIF2B5	6.95695
	P55196-5	MLLT4	2.65179		Q9UNS2	COPS3	5.21301		Q9UNS2	COPS3	5.82158		O43264	ZW10	8.98189		Q9Y315	DERA	6.57759		Q9H3N1	TMX1	8.61768		Q5H9R7-6	PPP6R3	5.58508		Q9Y3B8-3	REXO2	4.9768		Q9HAK2	EBF2	5.20476			P36542	ATP5C1	8.87238		O95816	BAG2	4.09085		Q13148	TARDBP	6.95695
	Q9UBC2-3	EPS15L1	6.18752		P37235	HPCAL1	8.19188		P37235	HPCAL1	10.8115		P55196-5	MLLT4	2.44961		O75832	PSMD10	5.84675		Q9Y3B8-3	REXO2	5.30319		Q9NR09	BIRC6	3.98935		O14617	AP3D1	7.82068		Q9UNS2	COPS3	7.43537			Q13442	PDAP1	8.87238		Q71UI9	H2AFV;H2AFZ	7.36352		Q5H9R7-6	PPP6R3	11.5949
	O94966-7	USP19	12.375		Q9Y315	DERA	4.4683		Q9Y315	DERA	6.65323		Q9UBC2-3	EPS15L1	4.89921		O95816	BAG2	9.50096		O14617	AP3D1	11.2693		Q9NVS9-3	PNPO	7.97869		O95881	TXNDC12	7.10971		P37235	HPCAL1	11.8966			Q8TCJ2	STT3B	7.39365		P46109	CRKL	3.27268		Q9NR09	BIRC6	13.9139
	O43719	HTATSF1	1.76786		O75832	PSMD10	3.72358		O75832	PSMD10	4.98992		O94966-7	USP19	13.0646		Q71UI9	H2AFV;H2AFZ	6.57759		O95881	TXNDC12	5.30319		O43264	ZW10	5.58508		Q15642	TRIP10	4.26583		Q9Y315	DERA	4.46122			Q96EK5	KIAA1279	3.69682		Q13144	EIF2B5	8.18169		Q9NVS9-3	PNPO	6.18396
	P62854	RPS26;RPS26P11	5.30358		O95816	BAG2	6.70245		O95816	BAG2	7.48489		O43719	HTATSF1	2.44961		P46109	CRKL	5.84675		Q15642	TRIP10	5.30319		P55196-5	MLLT4	2.39361		Q9H074	PAIP1	4.9768		O75832	PSMD10	5.9483			Q9BTV4	TMEM43	8.13301		Q13148	TARDBP	7.36352		O43264	ZW10	6.95695
	Q8TAT6	NPLOC4	9.72324		Q71UI9	H2AFV;H2AFZ	5.21301		Q71UI9	H2AFV;H2AFZ	5.82158		P62854	RPS26;RPS26P11	8.16535		P80723	BASP1	9.50096		Q9H074	PAIP1	4.64029		Q9UBC2-3	EPS15L1	5.58508		Q9HAK2	EBF2	4.26583		O95816	BAG2	6.69183			Q9H3N1	TMX1	8.87238		Q5H9R7-6	PPP6R3	5.72718		P55196-5	MLLT4	11.5949
	Q96T51	RUFY1	12.375		P46109	CRKL	5.21301		P46109	CRKL	8.31654		Q8TAT6	NPLOC4	9.79842		Q13144	EIF2B5	8.03927		Q9HAK2	EBF2	5.30319		O94966-7	USP19	14.3616		Q9UNS2	COPS3	7.82068		Q71UI9	H2AFV;H2AFZ	7.43537			Q9Y3B8-3	REXO2	5.91492		Q9NR09	BIRC6	17.1816		Q9UBC2-3	EPS15L1	6.95695
	Q9NZN4	EHD2	16.7947		P80723	BASP1	14.8943		P80723	BASP1	10.8115		Q96T51	RUFY1	14.6976		Q13148	TARDBP	8.77012		Q9UNS2	COPS3	7.29188		O43719	HTATSF1	2.39361		P37235	HPCAL1	13.5084		P46109	CRKL	8.17891			O14617	AP3D1	5.91492		Q9NVS9-3	PNPO	4.09085		O94966-7	USP19	4.63797
[truncated: 2,696 more rows]
[truncated: 18 more columns]
